# Supplementary material for: A quantitative transcriptomic analysis of the physiological significance of mTOR signaling in goat fetal fibroblasts
Source: BMC Genomics. 2016 Nov 7;17:879. doi: 10.1186/s12864-016-3151-y (PMC5098276; doi:10.1186/s12864-016-3151-y)
Supplement: Additional file 1: Table S1. — Primers used in validation of DEGs. (XLSX 12 kb) [file 12864_2016_3151_MOESM1_ESM.xlsx]

## Sheet: Sheet1
Gene ID	Forward primer (5'-3')	Reverse primer (5'-3')
gi|548463632|ref|XM_005679325.1|_Capra hicus	GGGGCACTTTTAGCCATCG	AGAGGACCAGGGCGTTAGG
gi|548523844|ref|XM_005698580.1|_Capra hicus	CTGAGATTGCTGGGCTGTTCG	CAAATGTGATTGGGCAGGTGG
gi|548514321|ref|XM_005695487.1|_Capra hicus	CCGCTTCTGTGGTTGGTT	CATAGTGCCGCTCGTTGA
gi|548535779|ref|XM_005702057.1|;gi|548535843|ref|XM_005702087.1|;gi|548458718|ref|XM_005677937.1|_Capra hicus	GCTGCGGCTGGAGTGGA	GGTTGTGTTTGGTGGCAATGTAGT
gi|548476416|ref|XM_005683653.1|_Capra hicus	GCGGATTTGGAACAACACTC	CGCAGAAACTGGAACACGGA
gi|548454122|ref|XM_005676183.1|_Capra hicus	TGAACCAAGTGCTGAACAAATC	ATGAATAAAGTCCCACCTCTGA
gi|548469702|ref|XM_005681356.1|_Capra hicus	CAACAAGATGTGGGAGGAGC	GGTGGTAGCGAGTGTAGGGA
gi|548511197|ref|XM_005694425.1|_Capra hicus	GAGCAGGTGACTAAGGAAGAC	CAGGTGCCGAGAGTGAAG
gi|548485405|ref|XM_005686536.1|_Capra hicus	GCTGACTCGGGCGATGGT	AGGGCAAGTGGGGCTGGT
gi|548499149|ref|XM_005690823.1|_Capra hicus	TGGACCTTCGGATGCTACCT	TAAACTCCTCAATGGCTCGG
gi|548487020|ref|XM_005687044.1|_Capra hicus	GCTGGCTTTGGGATTTTGTC	GGAGGGCAGAATGCGAGTA
gi|548522372|ref|XM_005698199.1|_Capra hicus	ACCAGAGTTCCCCTCCCGTTTA	CCAAGCCCCAGATGAAGTCCA
gi|548469858|ref|XM_005681379.1|_Capra hicus	CAGAGTTCCCCTCCCGTTTA	CGTCCAAGCCCCAGATGA
gi|548519248|ref|XM_005697191.1|_Capra hicus	GGCGGAACGGTCTCCTGAA	GCAGGTGCTCCAGGATGTGAT
gi|548483885|ref|XM_005685980.1|_Capra hicus	AGGCGGCTTTGGAGGGG	TCGGGTTGCTTCAGCGAGTA
gi|548489122|ref|XM_005687867.1|_Capra hicus	TCCTGGGATGCCCTGAC	TTCTGGGAACTGCTGACAAG
gi|548487562|ref|XM_005687275.1|_Capra hicus	AGAGGGAGGGACCTTGAGC	AGGGGTGTAGCCGTTGAGA
gi|548500974|ref|XM_005691493.1|_Capra hicus	ACTATCCTCTTCAGCGGCATT	GTCCCCAACAGTCTCCACCTTA
gi|548529334|ref|XM_005700235.1|_Capra hicus	AGGAGCCCTCATTTGTGCTACTG	GGAAGCCGATAAAGACGACGC
gi|548508540|ref|XM_005693642.1|_Capra hicus	GACGCTGGTTGCGGTGAA	CTGATGAGGGCTGGGTAGAA
gi|548512959|ref|XM_005695005.1|_Capra hicus	ACCTTCGGGATGCTGAGAC	TTCCAGACATTGCCCTTTG
gi|548525659|ref|XM_005699168.1|_Capra hicus	GGTTCCTCGTTTGTGGG	CGGGATGATGAAGTGCTC
gi|548459956|ref|XM_005678232.1|_Capra hicus	GGTATGCCCCAAAAGTCTG	GGTTCCATTAGTTCCTCAA
gi|548486530|ref|XM_005686920.1|_Capra hicus	GACCCCGTGCTCTTGTTG	CCTGGCATTGTGCTGTTCT
gi|548468673|ref|XM_005681136.1|_Capra hicus	ACACGCCTGTCTCGCCTT	CCTGGTCCTCATCGCTGGT
gi|548524072|ref|XM_005698686.1|_Capra hicus	GGACGAGTCGGGGGAGA	CCTGAGAAACGTTGGTGGAT
gi|548515366|ref|XM_005695851.1|_Capra hicus	CCTGTCCTACTGCGAGCCTAC	CCCACACTGCCACACCAAC
gi|548482173|ref|XM_005685417.1|_Capra hicus	TGTTACACTCGTGCCATTCAG	AACCAACTTCTTCATTCGCTCA
gi|548484115|ref|XM_005686092.1|_Capra hicus	TTGGAGTGGTTGGCTGGGT	TTGGAAAAGTTCGTGCGGT
gi|548495935|ref|XM_005689950.1|_Capra hicus	GAGCAGAAATACACGGGGAT	GGACAGGAACGATGAAGCA
gi|548506664|ref|XM_005693134.1|_Capra hicus	TGCTGCTTCTCGTCTTG	ACCTGGTTGGCACTTTC
gi|548506460|ref|XM_005693054.1|_Capra hicus	GTGAAGCCAGACAGGG	ACAACGGAGGAAGCGG
gi|548468662|ref|XM_005681131.1|_Capra hicus	CCCGTCTCCTCTCACAC	CAGGGCACTCAAACTACT
gi|548466887|ref|XM_005680555.1|_Capra hicus	AATGGATGGTGACAGTTCT	CTTTCCCGTTTGAGGTA
gi|548482009|ref|XM_005685337.1|_Capra hicus	CTCCTTCACCCACCTT	GGGCTCCTGTCTCCT
gi|548474095|ref|XM_005682879.1|_Capra hicus	TCTGGAGGTGACAC	GCTGCTGGGCTTGGTA
gi|548475934|ref|XM_005683429.1|_Capra hicus	TTATGTGCTTGCCTTGA	CATCCTCTGCCTTTT
gi|548481916|ref|XM_005685301.1|_Capra hicus	TGACCTCCTTATTCGG	TCACAGGGCTTTGCTT
