# Supplementary material for: A quantitative transcriptomic analysis of the physiological significance of mTOR signaling in goat fetal fibroblasts
Source: BMC Genomics. 2016 Nov 7;17:879. doi: 10.1186/s12864-016-3151-y (PMC5098276; doi:10.1186/s12864-016-3151-y)
Supplement: Additional file 2: Table S2. — All DEGs in comparative transcriptome. (XLS 177 kb) [file 12864_2016_3151_MOESM2_ESM.xls]

geneID	geneLength	Control-Expression	CCI779-Expression	Control-RPKM	CCI779-RPKM	log2 Ratio(CCI779/Control)	Up-Down-Regulation(CCI779/Control)	P-value	FDR	Symbol	KEGG Orthology	GO Component	GO Function	GO Process	Blast nr
gi|548521019|ref|XM_005697859.1|	1072	0	28	0.001	2.733200945	11.41637582	Up	5.34E-08	9.16E-07	LOC102190090	-	-	-	-	gi|426254858|ref|XP_004021093.1|/6.52578e-111/PREDICTED: uncharacterized protein LOC101112188 [Ovis aries]
gi|548488124|ref|XM_005687481.1|	1332	0	16	0.001	1.256967573	10.29573172	Up	7.27E-05	0.000636958	MRPS31	-	GO:0030529//ribonucleoprotein complex;GO:0043231//intracellular membrane-bounded organelle	GO:0005515//protein binding	-	gi|426236375|ref|XP_004012144.1|/0/PREDICTED: 28S ribosomal protein S31, mitochondrial isoform 2 [Ovis aries]
gi|548516418|ref|XM_005696134.1|	1939	0	22	0.001	1.187280098	10.21344461	Up	1.97E-06	2.51E-05	SLC6A20	K05048|1|0.0|907|bta:532774|solute carrier family 6 (neurotransmitter transporter, amino acid/orphan) member 15/16/17/18/20	GO:0044459//plasma membrane part;GO:0016021//integral to membrane	GO:0015291//secondary active transmembrane transporter activity;GO:0005326//neurotransmitter transporter activity;GO:0005275//amine transmembrane transporter activity	GO:0015804//neutral amino acid transport;GO:0006807//nitrogen compound metabolic process;GO:0035725//sodium ion transmembrane transport	gi|122692485|ref|NP_001073763.1|/0/sodium- and chloride-dependent transporter XTRP3 [Bos taurus]
gi|548504367|ref|XM_005692479.1|	1770	0	19	0.001	1.123281615	10.13350395	Up	1.20E-05	0.000130255	MARVELD3	-	GO:0044464//cell part	-	-	gi|426243645|ref|XP_004015661.1|/4.02104e-120/PREDICTED: MARVEL domain-containing protein 3 [Ovis aries]
gi|548458778|ref|XM_005677966.1|	4040	0	29	0.001	0.751147021	9.552951501	Up	2.93E-08	5.24E-07	WDR47	K12857|1|1e-16|90.5|xla:380404|Prp8 binding protein;K04539|2|5e-16|88.2|acs:100564875|guanine nucleotide-binding protein subunit beta-5	-	-	-	gi|426216120|ref|XP_004002315.1|/0/PREDICTED: WD repeat-containing protein 47 isoform 1 [Ovis aries]
gi|548487020|ref|XM_005687044.1|	2646	0	17	0.001	0.672306636	9.392975579	Up	3.99E-05	0.000373948	PTGS1	K00509|1|0.0|1135|bta:282022|prostaglandin-endoperoxide synthase 1 [EC:1.14.99.1]	GO:0031224//intrinsic to membrane;GO:0043231//intracellular membrane-bounded organelle;GO:0031090//organelle membrane	GO:0016705//oxidoreductase activity, acting on paired donors, with incorporation or reduction of molecular oxygen;GO:0016701//oxidoreductase activity, acting on single donors with incorporation of molecular oxygen;GO:0016209//antioxidant activity;GO:0005506//iron ion binding	GO:0001516//prostaglandin biosynthetic process;GO:0008283//cell proliferation;GO:0008015//blood circulation;GO:0006950//response to stress	gi|157835592|pdb|2OYE|P/0/Chain P, Indomethacin-(r)-alpha-ethyl-ethanolamide Bound To Cyclooxygenase-1
gi|548523294|ref|XM_005698447.1|	2994	0	19	0.001	0.664064282	9.375179091	Up	1.20E-05	0.000130176	ITPRIP	-	GO:0016020//membrane	-	-	gi|440899253|gb|ELR50583.1|/0/Inositol 1,4,5-triphosphate receptor-interacting protein [Bos grunniens mutus]
gi|548513684|ref|XM_005695199.1|	2564	1	33	0.049499868	1.346803497	4.765970874	Up	4.33E-08	7.52E-07	ISLR2	K04309|1|4e-13|77.8|mmu:107515|leucine-rich repeat-containing G protein-coupled receptor 4	GO:0031224//intrinsic to membrane	-	GO:0048731;GO:0030307//positive regulation of cell growth	gi|355692864|gb|EHH27467.1|/3.46182e-102/hypothetical protein EGK_17664, partial [Macaca mulatta]
gi|548496501|ref|XM_005690136.1|	1886	1	22	0.067294625	1.220644809	4.181008373	Up	2.25E-05	0.000225871	CD82	K06509|1|3e-142|506|bta:100335281|kangai 1	GO:0016021//integral to membrane;GO:0043231//intracellular membrane-bounded organelle	GO:0005488//binding	-	gi|426245347|ref|XP_004016474.1|/8.72386e-145/PREDICTED: CD82 antigen [Ovis aries]
gi|548493853|ref|XM_005689265.1|	977	1	19	0.129905489	2.035013776	3.969504268	Up	0.000120183	0.00098948	RMDN1	-	GO:0015630//microtubule cytoskeleton;GO:0044430//cytoskeletal part	-	-	gi|83035063|ref|NP_001032689.1|/7.32992e-127/regulator of microtubule dynamics protein 1 precursor [Bos taurus]
gi|548487745|ref|XR_310422.1|	1120	2	25	0.226638683	2.335771216	3.365432944	Up	2.74E-05	0.000269545	gi|548487745|ref|XR_310422.1|	K09228|1|6e-06|52.4|bta:509250|KRAB domain-containing zinc finger protein	-	-	-	gi|426250030|ref|XP_004018743.1|/2.72761e-06/PREDICTED: DNA repair protein complementing XP-C cells [Ovis aries]
gi|548483841|ref|XM_005685958.1|	1735	2	25	0.146302781	1.50781773	3.365432944	Up	2.74E-05	0.000269692	WDR89	K14549|1|5e-07|41.2|dpe:Dper_GL13335|U3 small nucleolar RNA-associated protein 15;K14305|5|5e-07|57.0|xtr:548898|nuclear pore complex protein Nup43	-	-	-	gi|426233510|ref|XP_004010760.1|/0/PREDICTED: WD repeat-containing protein 89 isoform 1 [Ovis aries]
gi|548496259|ref|XM_005690026.1|	1602	3	30	0.237673525	1.959598323	3.043504849	Up	9.95E-06	0.000110068	BDNF	K04355|1|1e-133|477|bta:617701|brain-derived neurotrophic factor	GO:0031410//cytoplasmic vesicle	GO:0005102//receptor binding	GO:0023061;GO:0033555//multicellular organismal response to stress;GO:0045597//positive regulation of cell differentiation;GO:0007405//neuroblast proliferation;GO:0031175//neuron projection development;GO:0007610//behavior;GO:0008037//cell recognition;GO:0006935//chemotaxis;GO:0035295//tube development;GO:0050804//regulation of synaptic transmission;GO:0008152//metabolic process;GO:0043066//negat…	gi|440910251|gb|ELR60066.1|/1.4283e-137/Brain-derived neurotrophic factor, partial [Bos grunniens mutus]
gi|548486530|ref|XM_005686920.1|	1622	3	29	0.234742902	1.870921063	2.994595249	Up	1.66E-05	0.000173218	KHK	K00846|1|2e-158|560|bta:614868|ketohexokinase [EC:2.7.1.3]	GO:0044424//intracellular part	GO:0016772//transferase activity, transferring phosphorus-containing groups	-	gi|426223268|ref|XP_004005798.1|/7.14759e-169/PREDICTED: ketohexokinase isoform 2 [Ovis aries]
gi|548481916|ref|XM_005685301.1|	12524	3	27	0.030401867	0.225594767	2.891501756	Up	4.60E-05	0.00042428	CMYA5	K14721|1|9e-32|142|phu:Phum_PHUM540970|DNA-directed RNA polymerase III subunit RPC5;K00907|5|7e-30|135|dan:Dana_GF13333|myosin-light-chain kinase [EC:2.7.11.18]	GO:0005737//cytoplasm	GO:0005515//protein binding	-	gi|426233831|ref|XP_004010914.1|/0/PREDICTED: cardiomyopathy-associated protein 5 [Ovis aries]
gi|548463880|ref|XM_005679446.1|	3733	5	41	0.16999419	1.149302054	2.757200664	Up	7.21E-07	1.01E-05	CCDC136	K10421|1|2e-08|62.8|aga:AgaP_AGAP009210|CAP-Gly domain-containing linker protein 1;K10352|2|2e-08|62.8|xtr:100495065|myosin heavy chain;K10381|5|6e-08|61.2|bta:514360|desmoplakin	-	-	-	gi|440897771|gb|ELR49394.1|/0/Coiled-coil domain-containing protein 136, partial [Bos grunniens mutus]
gi|548481364|ref|XM_005685209.1|	1489	5	39	0.426184226	2.740805553	2.685050878	Up	1.93E-06	2.46E-05	DHRS1	K11163|1|1e-157|556|bta:528832|dehydrogenase/reductase SDR family member 1 [EC:1.1.-.-]	GO:0019866//organelle inner membrane;GO:0043231//intracellular membrane-bounded organelle	GO:0003824//catalytic activity	GO:0008152//metabolic process	gi|426232678|ref|XP_004010348.1|/2.43308e-160/PREDICTED: dehydrogenase/reductase SDR family member 1 [Ovis aries]
gi|548514633|ref|XM_005695563.1|	1951	4	29	0.260210482	1.555424892	2.57955775	Up	6.66E-05	0.00058951	SLC25A38	K15118|1|1e-158|560|bta:512325|solute carrier family 25, member 38	GO:0019866//organelle inner membrane;GO:0043231//intracellular membrane-bounded organelle;GO:0031224//intrinsic to membrane	-	GO:0030099//myeloid cell differentiation;GO:0051234//establishment of localization;GO:0006779//porphyrin-containing compound biosynthetic process	gi|187936973|ref|NP_001120747.1|/1.26372e-162/solute carrier family 25 member 38 [Ovis aries]
gi|548534511|ref|XM_005701669.1|	625	9	60	1.827614339	10.04568484	2.458542349	Up	1.45E-08	2.74E-07	LOC102170414	K10459|1|2e-40|166|ssc:100156352|kelch-like protein 22	GO:0031461//cullin-RING ubiquitin ligase complex	-	GO:0009987//cellular process	gi|426247969|ref|XP_004017741.1|/3.35191e-36/PREDICTED: kelch-like protein 22-like [Ovis aries]
gi|548479257|ref|XM_005684424.1|	1130	6	38	0.673899092	3.518953025	2.384541767	Up	1.10E-05	0.000120655	FAM150B	-	-	-	-	gi|359062009|ref|XP_002707906.2|/7.93955e-62/PREDICTED: LOW QUALITY PROTEIN: uncharacterized protein LOC616690 [Bos taurus]
gi|548474516|ref|XM_005682984.1|	2978	9	56	0.383565803	1.967757833	2.359006675	Up	9.28E-08	1.53E-06	BRD8	K11321|1|0.0|1505|bta:539896|bromodomain-containing protein 8	GO:0043189//H4/H2A histone acetyltransferase complex	GO:0004879//ligand-activated sequence-specific DNA binding RNA polymerase II transcription factor activity	GO:0006355//regulation of transcription, DNA-dependent;GO:0007165//signal transduction;GO:0016573//histone acetylation	gi|426229594|ref|XP_004008874.1|/0/PREDICTED: bromodomain-containing protein 8 isoform 1 [Ovis aries]
gi|548479451|ref|XM_005684518.1|	1549	5	31	0.409676121	2.094202107	2.35384497	Up	8.77E-05	0.000748719	LOC102191525	K03245|1|6e-65|249|bta:539052|translation initiation factor 3 subunit J	GO:0043234//protein complex;GO:0044444//cytoplasmic part	GO:0005488//binding	GO:0006412//translation	gi|115497462|ref|NP_001069611.1|/4.51766e-64/eukaryotic translation initiation factor 3 subunit J [Bos taurus]
gi|548476272|ref|XM_005683584.1|	629	10	59	2.017768878	9.815437961	2.282291709	Up	7.50E-08	1.25E-06	LOC102189309	-	GO:0016021//integral to membrane	GO:0005488//binding;GO:0004888//transmembrane signaling receptor activity	GO:0016192//vesicle-mediated transport;GO:0051260//protein homooligomerization;GO:0009408//response to heat;GO:0006875//cellular metal ion homeostasis;GO:0006826//iron ion transport	gi|440902481|gb|ELR53272.1|/6.18403e-38/Scavenger receptor class A member 5 [Bos grunniens mutus]
gi|548452318|ref|XM_005675662.1|	2307	10	57	0.55014158	2.58544663	2.232538674	Up	1.84E-07	2.87E-06	C1H21orf2	K14284|1|9e-06|53.1|dgr:Dgri_GH12051|nuclear RNA export factor 1/2	-	-	-	gi|115494936|ref|NP_001069249.1|/2.77372e-95/uncharacterized protein LOC518967 [Bos taurus]
gi|548518557|ref|XM_005696873.1|	1317	6	34	0.578212585	2.701478144	2.224077095	Up	6.88E-05	0.000605631	NHLRC1	K10602|1|1e-131|470|bta:538814|E3 ubiquitin-protein ligase NHLRC1 [EC:6.3.2.19]	GO:0043231//intracellular membrane-bounded organelle;GO:0044444//cytoplasmic part	GO:0046914//transition metal ion binding;GO:0019787//small conjugating protein ligase activity	GO:0006511//ubiquitin-dependent protein catabolic process;GO:0016567//protein ubiquitination	gi|296474094|tpg|DAA16209.1|/1.00036e-130/TPA: malin-like [Bos taurus]
gi|548492855|ref|XM_005688981.1|	2586	6	34	0.294472535	1.375810795	2.224077095	Up	6.88E-05	0.000605928	TMEM68	-	GO:0031224//intrinsic to membrane	GO:0016747//transferase activity, transferring acyl groups other than amino-acyl groups	-	gi|115496438|ref|NP_001069477.1|/0/transmembrane protein 68 [Bos taurus]
gi|548466728|ref|XM_005680476.1|	3005	30	169	1.267064849	5.885055251	2.215565595	Up	1.88E-19	1.08E-17	NEDD1	K14549|1|5e-12|74.3|api:100160314|U3 small nucleolar RNA-associated protein 15;K14558|2|7e-12|73.9|phu:Phum_PHUM061110|periodic tryptophan protein 2;K14963|4|7e-12|73.9|dre:406372|COMPASS component SWD3	GO:0005819//spindle;GO:0005813//centrosome	-	GO:0000087//M phase of mitotic cell cycle	gi|426225053|ref|XP_004006682.1|/0/PREDICTED: protein NEDD1 [Ovis aries]
gi|548503877|ref|XM_005692253.1|	990	8	45	1.025597272	4.756479567	2.213429851	Up	4.39E-06	5.22E-05	LOC102190345	K05748|1|2e-127|455|ecb:100056884|WAS protein family, member 2	GO:0005856//cytoskeleton;GO:0031252//cell leading edge;GO:0005768//endosome	GO:0008092//cytoskeletal protein binding	GO:0016477//cell migration;GO:0016192//vesicle-mediated transport;GO:0007265//Ras protein signal transduction;GO:0048646//anatomical structure formation involved in morphogenesis;GO:0007010//cytoskeleton organization;GO:0030029//actin filament-based process;GO:0007187//G-protein coupled receptor signaling pathway, coupled to cyclic nucleotide second messenger;GO:0030031//cell projection assembly	gi|426221873|ref|XP_004005130.1|/1.04944e-128/PREDICTED: wiskott-Aldrich syndrome protein family member 2 [Ovis aries]
gi|548468662|ref|XM_005681131.1|	5965	10	56	0.212770599	0.982394439	2.207003582	Up	2.88E-07	4.33E-06	TCF20	K09188|1|1e-12|77.8|dan:Dana_GF19475|histone-lysine N-methyltransferase MLL3 [EC:2.1.1.43]	GO:0043231//intracellular membrane-bounded organelle	GO:0046914//transition metal ion binding;GO:0003676//nucleic acid binding;GO:0003712//transcription cofactor activity	GO:0006351//transcription, DNA-dependent	gi|426225855|ref|XP_004007075.1|/0/PREDICTED: LOW QUALITY PROTEIN: transcription factor 20 [Ovis aries]
gi|548453315|ref|XM_005676004.1|	2280	6	33	0.333993848	1.51456323	2.181008373	Up	0.000107854	0.000895375	KLHL41	K10473|1|0.0|1177|bta:505794|kelch repeat and BTB domain-containing protein 5/10	GO:0005815//microtubule organizing center;GO:0031252//cell leading edge;GO:0016020//membrane;GO:0031981//nuclear lumen;GO:0042995//cell projection	-	GO:0031271;GO:0006936//muscle contraction	gi|426220937|ref|XP_004004668.1|/0/PREDICTED: kelch repeat and BTB domain-containing protein 10 [Ovis aries]
gi|548516173|ref|XM_005696085.1|	3139	9	48	0.363892629	1.600140944	2.136614254	Up	3.39E-06	4.15E-05	IL17RD	K05167|1|0.0|1132|bta:782214|interleukin 17 receptor D	GO:0012505//endomembrane system;GO:0031224//intrinsic to membrane;GO:0043231//intracellular membrane-bounded organelle	GO:0004871//signal transducer activity	-	gi|296474876|tpg|DAA16991.1|/0/TPA: interleukin 17 receptor-like [Bos taurus]
gi|548452912|ref|XM_005675810.1|	2688	7	37	0.330514746	1.44039225	2.123675198	Up	5.27E-05	0.000479111	NIPA2	-	GO:0016020//membrane;GO:0005768//endosome	-	GO:0070838//divalent metal ion transport	gi|426220638|ref|XP_004004521.1|/1.73159e-152/PREDICTED: magnesium transporter NIPA2 isoform 1 [Ovis aries]
gi|548459254|ref|XM_005678095.1|	838	10	50	1.514530578	6.24358893	2.043504849	Up	3.98E-06	4.80E-05	TMED5	K14825|1|6e-99|282|cfa:479947|protein ERP2	GO:0044444//cytoplasmic part;GO:0031224//intrinsic to membrane;GO:0031090//organelle membrane;GO:0043231//intracellular membrane-bounded organelle	-	GO:0051234//establishment of localization	gi|301765132|ref|XP_002917982.1|/1.22138e-93/PREDICTED: transmembrane emp24 domain-containing protein 5-like isoform 1 [Ailuropoda melanoleuca]
gi|548525175|ref|XM_005699003.1|	846	39	191	5.850814225	23.62497298	2.013603364	Up	1.67E-19	9.61E-18	LOC102173917	K09821|1|5e-24|112|ssc:100157073|angiotensinogen	-	-	-	gi|296472245|tpg|DAA14360.1|/1.57444e-23/TPA: hypothetical protein LOC616380 [Bos taurus]
gi|548518510|ref|XM_005696850.1|	1561	9	44	0.731748214	2.949565804	2.011083372	Up	1.92E-05	0.000197045	EDN1	K05227|1|6e-97|355|bta:281137|endothelin	GO:0044424//intracellular part;GO:0044421//extracellular region part	GO:0031705//bombesin receptor binding	GO:0002027//regulation of heart rate;GO:0007204//elevation of cytosolic calcium ion concentration;GO:0008277//regulation of G-protein coupled receptor protein signaling pathway;GO:0055067;GO:0048609//multicellular organismal reproductive process;GO:0070555//response to interleukin-1;GO:0008284//positive regulation of cell proliferation;GO:0042044//fluid transport;GO:0002790//peptide secretion;GO:…	gi|371941123|gb|AEX60512.1|/2.83314e-98/ET-1 [Pantholops hodgsonii]
gi|548514321|ref|XM_005695487.1|	965	8	38	1.05216715	4.120639293	1.969504268	Up	9.32E-05	0.000788879	PGAM2	K01834|1|1e-140|499|bta:515067|2,3-bisphosphoglycerate-dependent phosphoglycerate mutase [EC:5.4.2.1]	GO:0043231//intracellular membrane-bounded organelle;GO:0044444//cytoplasmic part	GO:0005488//binding;GO:0004619//phosphoglycerate mutase activity;GO:0034416//bisphosphoglycerate phosphatase activity	GO:0006007//glucose catabolic process;GO:0010038//response to metal ion;GO:0048232//male gamete generation;GO:0006936//muscle contraction	gi|440898595|gb|ELR50055.1|/2.31848e-141/Phosphoglycerate mutase 2, partial [Bos grunniens mutus]
gi|548484582|ref|XM_005686184.1|	1805	11	52	0.773459439	3.014633033	1.962584854	Up	4.53E-06	5.37E-05	TMED8	-	GO:0031224//intrinsic to membrane	-	GO:0051234//establishment of localization	gi|426234297|ref|XP_004011133.1|/6.11252e-140/PREDICTED: protein TMED8 [Ovis aries]
gi|548517238|ref|XM_005696396.1|	1701	17	80	1.268430489	4.921460339	1.956042008	Up	1.17E-08	2.24E-07	CENPQ	K11509|1|9e-114|411|bta:616874|centromere protein Q	-	-	-	gi|426250401|ref|XP_004018925.1|/1.9623e-124/PREDICTED: centromere protein Q isoform 1 [Ovis aries]
gi|548495577|ref|XM_005689855.1|	3714	9	42	0.307554917	1.18335679	1.943969176	Up	4.48E-05	0.000415468	STIM1	K16059|1|0.0|1162|bta:534816|stromal interaction molecule	GO:0015630//microtubule cytoskeleton;GO:0016021//integral to membrane;GO:0031227//intrinsic to endoplasmic reticulum membrane	GO:0008017//microtubule binding;GO:0046872//metal ion binding	GO:0001775//cell activation;GO:0009593//detection of chemical stimulus;GO:0007599//hemostasis	gi|78369570|ref|NP_001030486.1|/0/stromal interaction molecule 1 precursor [Bos taurus]
gi|548488753|ref|XM_005687693.1|	483	43	199	11.29908796	43.1135974	1.93193662	Up	2.83E-19	1.59E-17	KCTD12	-	GO:0005887//integral to plasma membrane	GO:0005488//binding;GO:0005267//potassium channel activity	GO:0034220//ion transmembrane transport;GO:0030001//metal ion transport	gi|296481711|tpg|DAA23826.1|/6.83349e-67/TPA: potassium channel tetramerisation domain containing 12-like [Bos taurus]
gi|548468673|ref|XM_005681136.1|	1061	107	493	12.79942496	48.62278735	1.925553604	Up	2.54E-45	4.65E-43	LOC102173645	K00326|1|2e-159|562|bta:515773|cytochrome-b5 reductase [EC:1.6.2.2]	GO:0019866//organelle inner membrane;GO:0031966//mitochondrial membrane	GO:0016653//oxidoreductase activity, acting on NADH or NADPH, heme protein as acceptor	GO:0006694//steroid biosynthetic process;GO:0008203//cholesterol metabolic process	gi|162941|gb|AAA30483.1|/1.4194e-158/cytochrome b-5 reductase, partial [Bos taurus]
gi|548519358|ref|XM_005697246.1|	1719	9	41	0.664490379	2.495837446	1.909203758	Up	6.81E-05	0.000600157	ZBTB7C	K10494|1|0.0|799|bta:614110|zinc finger and BTB domain-containing protein 7	GO:0044464//cell part	GO:0046914//transition metal ion binding	-	gi|119923421|ref|XP_870566.2|/0/PREDICTED: zinc finger and BTB domain-containing protein 7C [Bos taurus]
gi|548460641|ref|XM_005678512.1|	3268	11	50	0.427201434	1.601018214	1.906001326	Up	1.04E-05	0.000114746	LRRC41	K10347|1|0.0|1154|bta:337889|leucine-rich repeat-containing protein 41	-	-	-	gi|426218703|ref|XP_004003578.1|/0/PREDICTED: LOW QUALITY PROTEIN: leucine-rich repeat-containing protein 41 [Ovis aries]
gi|548465164|ref|XR_309994.1|	153	28	122	23.22676175	83.44046508	1.84495917	Up	1.06E-11	3.00E-10	gi|548465164|ref|XR_309994.1|	-	-	-	-	-
gi|548469702|ref|XM_005681356.1|	1132	11	47	1.23329884	4.344699533	1.816733987	Up	3.55E-05	0.000340106	BDH2	K00019|1|2e-122|439|bta:515321|3-hydroxybutyrate dehydrogenase [EC:1.1.1.30]	GO:0043231//intracellular membrane-bounded organelle	GO:0016627//oxidoreductase activity, acting on the CH-CH group of donors;GO:0016616//oxidoreductase activity, acting on the CH-OH group of donors, NAD or NADP as acceptor;GO:0000166//nucleotide binding	GO:0006778//porphyrin-containing compound metabolic process;GO:0055080//cation homeostasis;GO:0009237//siderophore metabolic process;GO:0009062//fatty acid catabolic process	gi|440910397|gb|ELR60196.1|/4.27649e-124/3-hydroxybutyrate dehydrogenase type 2, partial [Bos grunniens mutus]
gi|548499255|ref|XM_005690870.1|	2228	11	46	0.626613235	2.160483537	1.785707092	Up	5.31E-05	0.000482902	SAMD11	K06236|1|5e-06|39.3|xtr:394828|collagen, type I/II/III/V/XI, alpha	-	-	-	gi|426240455|ref|XP_004014116.1|/0/PREDICTED: LOW QUALITY PROTEIN: sterile alpha motif domain-containing protein 11 [Ovis aries]
gi|548482723|ref|XM_005685653.1|	1078	18	75	2.119218853	7.280325867	1.780470443	Up	2.19E-07	3.37E-06	GNG2	K07826|1|7e-37|155|cfa:610817|guanine nucleotide-binding protein G(I)/G(S)/G(O) subunit gamma-2	GO:0043231//intracellular membrane-bounded organelle;GO:0031234//extrinsic to internal side of plasma membrane	GO:0017111//nucleoside-triphosphatase activity;GO:0005488//binding;GO:0060089	GO:0001775//cell activation;GO:0007267//cell-cell signaling;GO:0033762//response to glucagon stimulus;GO:0009207;GO:0015980//energy derivation by oxidation of organic compounds;GO:0007599//hemostasis;GO:0007166//cell surface receptor signaling pathway	gi|119586069|gb|EAW65665.1|/2.47453e-33/guanine nucleotide binding protein (G protein), gamma 2, isoform CRA_c [Homo sapiens]
gi|548482317|ref|XM_005685487.1|	1443	30	123	2.63862084	8.919635279	1.757200664	Up	4.03E-11	1.07E-09	CCDC32	-	-	-	-	gi|440911675|gb|ELR61316.1|/1.8773e-101/hypothetical protein M91_12753, partial [Bos grunniens mutus]
gi|548509468|ref|XM_005693950.1|	3110	11	45	0.448904915	1.514120505	1.753998232	Up	7.91E-05	0.000685551	ACBD4	K13239|1|7e-12|73.9|pon:100459134|peroxisomal 3,2-trans-enoyl-CoA isomerase [EC:5.3.3.8]	-	GO:0005504//fatty acid binding	-	gi|114051095|ref|NP_001039679.1|/1.08744e-145/acyl-CoA-binding domain-containing protein 4 [Bos taurus]
gi|548466015|ref|XM_005680274.1|	2043	15	61	0.931847742	3.124422701	1.745423496	Up	4.23E-06	5.06E-05	SLC26A10	K14707|1|0.0|705|bta:506076|solute carrier family 26, member 10	-	-	-	gi|375281043|ref|NP_001015530.2|/0/solute carrier family 26 member 10 [Bos taurus]
gi|548506460|ref|XM_005693054.1|	4134	17	69	0.521915883	1.746573774	1.74263837	Up	9.89E-07	1.35E-05	LOC102189790	K09230|1|0.0|1652|bta:444864|SCAN domain-containing zinc finger protein	-	-	-	gi|358417100|ref|XP_003583551.1|/0/PREDICTED: paternally-expressed gene 3 protein [Bos taurus]
gi|548452230|ref|XM_005675648.1|	816	22	87	3.421799722	11.15674251	1.705088632	Up	5.81E-08	9.89E-07	U2AF1	K12836|1|4e-82|304|acs:100555919|splicing factor U2AF 35 kDa subunit	GO:0005681//spliceosomal complex;GO:0016604//nuclear body	GO:0003676//nucleic acid binding;GO:0046914//transition metal ion binding;GO:0019904//protein domain specific binding	GO:0000377;GO:0006405//RNA export from nucleus;GO:0006397//mRNA processing;GO:0006353//DNA-dependent transcription, termination	gi|432095948|gb|ELK26863.1|/2.8628e-83/Splicing factor U2AF 35 kDa subunit [Myotis davidii]
gi|548535349|ref|XM_005701914.1|	469	31	122	8.389013934	27.22045023	1.698117782	Up	1.35E-10	3.35E-09	LOC102184901	K10071|1|5e-29|126|mmu:94071|C-type lectin domain family 2, member B;K10072|3|1e-24|112|hsa:29121|C-type lectin domain family 2, member D	-	-	-	gi|426225568|ref|XP_004006937.1|/2.87163e-48/PREDICTED: C-type lectin domain family 2 member D11-like isoform 2 [Ovis aries]
gi|548488695|ref|XM_005687664.1|	5797	12	47	0.262724159	0.848404325	1.691203105	Up	8.29E-05	0.000715062	LMO7	K06084|1|0.0|2372|bta:539359|F-box protein 20	-	GO:0046914//transition metal ion binding	-	gi|440909791|gb|ELR59665.1|/0/LIM domain only protein 7, partial [Bos grunniens mutus]
gi|548516924|ref|XM_005696246.1|	878	137	517	19.80378104	61.61753826	1.637565142	Up	2.54E-38	3.45E-36	LOC102173699	K02934|1|5e-119|427|bta:511051|large subunit ribosomal protein L6e	GO:0015934//large ribosomal subunit	GO:0003676//nucleic acid binding;GO:0005198//structural molecule activity	GO:0006412//translation;GO:0019080;GO:0031016//pancreas development;GO:0006351//transcription, DNA-dependent	gi|426247242|ref|XP_004017395.1|/4.2964e-120/PREDICTED: 60S ribosomal protein L6-like [Ovis aries]
gi|548485405|ref|XM_005686536.1|	4642	16	60	0.437458552	1.352553431	1.62846735	Up	1.40E-05	0.000148996	LOC102184252	K07410|1|0.0|668|bta:511470|cytochrome P450, family 1, subfamily B, polypeptide 1 [EC:1.14.14.1]	GO:0043231//intracellular membrane-bounded organelle;GO:0031090//organelle membrane	GO:0016712//oxidoreductase activity, acting on paired donors, with incorporation or reduction of molecular oxygen, reduced flavin or flavoprotein as one donor, and incorporation of one atom of oxygen;GO:0005506//iron ion binding	GO:0050953//sensory perception of light stimulus;GO:0019748//secondary metabolic process;GO:0042221//response to chemical stimulus;GO:0008202//steroid metabolic process;GO:0044237//cellular metabolic process	gi|426223801|ref|XP_004006062.1|/0/PREDICTED: cytochrome P450 1B1-like [Ovis aries]
gi|548525659|ref|XM_005699168.1|	2415	21	78	1.103631847	3.379759394	1.61466155	Up	7.91E-07	1.10E-05	CHST3	K01020|1|0.0|669|bta:506758|chondroitin 6-sulfotransferase 3 [EC:2.8.2.17]	GO:0031224//intrinsic to membrane;GO:0043231//intracellular membrane-bounded organelle;GO:0012505//endomembrane system	GO:0034481//chondroitin sulfotransferase activity	GO:0006024//glycosaminoglycan biosynthetic process;GO:0031103//axon regeneration;GO:0048522//positive regulation of cellular process;GO:0044237//cellular metabolic process	gi|329663486|ref|NP_001192524.1|/0/carbohydrate sulfotransferase 3 [Bos taurus]
gi|548487562|ref|XM_005687275.1|	2113	14	52	0.840912103	2.57520711	1.61466155	Up	6.01E-05	0.00053872	UCK1	K00876|1|2e-80|301|bta:519697|uridine kinase [EC:2.7.1.48]	-	GO:0019206//nucleoside kinase activity;GO:0032559	-	gi|426226081|ref|XP_004007182.1|/4.51014e-84/PREDICTED: LOW QUALITY PROTEIN: uridine-cytidine kinase 1 [Ovis aries]
gi|548518359|ref|XM_005696781.1|	599	18	66	3.81388635	11.52989705	1.596045872	Up	6.90E-06	7.86E-05	C23H6orf62	-	GO:0044464//cell part	-	-	gi|215406561|emb|CAT00738.1|/5.83409e-80/novel protein [Mus musculus]
gi|548490330|ref|XM_005688304.1|	1445	19	69	1.668813554	4.996772306	1.582173698	Up	4.85E-06	5.71E-05	LOC102189140	K04632|1|0.0|729|aml:100473680|guanine nucleotide-binding protein G(s) subunit alpha	GO:0031252//cell leading edge;GO:0000139//Golgi membrane;GO:0016023//cytoplasmic membrane-bounded vesicle;GO:0031234//extrinsic to internal side of plasma membrane	GO:0060089;GO:0031628//opioid receptor binding;GO:0032561//guanyl ribonucleotide binding;GO:0017111//nucleoside-triphosphatase activity;GO:0032403//protein complex binding;GO:0035254//glutamate receptor binding;GO:0030695//GTPase regulator activity;GO:0009975//cyclase activity	GO:0030326//embryonic limb morphogenesis;GO:0048704//embryonic skeletal system morphogenesis;GO:0001775//cell activation;GO:0033762//response to glucagon stimulus;GO:0009888//tissue development;GO:0042044//fluid transport;GO:0015980//energy derivation by oxidation of organic compounds;GO:0015031//protein transport;GO:0009207;GO:0007189//adenylate cyclase-activating G-protein coupled receptor sign…	gi|410055389|ref|XP_001138016.3|/0/PREDICTED: LOW QUALITY PROTEIN: guanine nucleotide-binding protein G(s) subunit alpha isoforms XLas isoform 5 [Pan troglodytes]
gi|548517320|ref|XM_005696435.1|	1488	62	225	5.288235934	15.8229663	1.581161635	Up	9.40E-17	4.38E-15	LOC102177848	K05448|1|1e-14|82.0|mcc:574209|vascular endothelial growth factor A/B, PGF	-	-	-	gi|194271211|gb|ACF37105.1|/1.1419e-16/vascular endothelial growth factor [Sus scrofa]
gi|548463632|ref|XM_005679325.1|	4164	16	58	0.487675936	1.457557139	1.57955775	Up	2.95E-05	0.000287487	OGDH	K00164|1|0.0|2044|bta:534599|2-oxoglutarate dehydrogenase E1 component [EC:1.2.4.2]	GO:0005740//mitochondrial envelope	GO:0019842//vitamin binding;GO:0034601;GO:0016624//oxidoreductase activity, acting on the aldehyde or oxo group of donors, disulfide as acceptor	GO:0006007//glucose catabolic process;GO:0006553//lysine metabolic process;GO:0009060//aerobic respiration	gi|426227849|ref|XP_004008027.1|/0/PREDICTED: 2-oxoglutarate dehydrogenase, mitochondrial isoform 1 [Ovis aries]
gi|548514112|ref|XR_310921.1|	1237	25	89	2.565029556	7.528849629	1.553453996	Up	2.81E-07	4.24E-06	gi|548514112|ref|XR_310921.1|	-	-	-	-	-
gi|548514276|ref|XM_005695478.1|	647	30	105	5.884899339	16.98217589	1.528931676	Up	3.37E-08	5.95E-07	PACS2	-	-	-	-	gi|465965046|ref|XP_004262508.1|/6.63652e-38/PREDICTED: phosphofurin acidic cluster sorting protein 2 isoform 1 [Orcinus orca]
gi|548520894|ref|XM_005697798.1|	2526	20	68	1.004890439	2.816980773	1.487111501	Up	1.44E-05	0.000153805	RHBDD2	K09652|1|7e-154|545|bta:540447|rhomboid domain-containing protein 2	GO:0031224//intrinsic to membrane	GO:0004175//endopeptidase activity	-	gi|426254725|ref|XP_004021027.1|/1.501e-158/PREDICTED: rhomboid domain-containing protein 2 [Ovis aries]
gi|548491992|ref|XM_005688749.1|	1905	31	103	2.06532679	5.657838687	1.453880971	Up	1.37E-07	2.20E-06	LOC102179785	-	-	-	-	gi|471359407|ref|XP_004370279.1|/1.77156e-52/PREDICTED: cerebellin-4 [Trichechus manatus latirostris]
gi|548535480|ref|XM_005701933.1|	558	525	1741	119.4117792	326.4922587	1.45110363	Up	4.02E-105	2.06E-102	LOC102191235	K02882|1|5e-81|300|ssc:100520891|large subunit ribosomal protein L18Ae	GO:0015934//large ribosomal subunit	GO:0003676//nucleic acid binding;GO:0005198//structural molecule activity	GO:0006412//translation;GO:0019080;GO:0031016//pancreas development	gi|348558842|ref|XP_003465225.1|/9.25701e-79/PREDICTED: 60S ribosomal protein L18a-like [Cavia porcellus]
gi|548522381|ref|XM_005698203.1|	1936	727	2407	47.65968005	130.1005263	1.448785627	Up	2.85E-144	2.13E-141	ANKRD1	K11420|1|6e-21|103|dre:402830|euchromatic histone-lysine N-methyltransferase [EC:2.1.1.43];K15504|3|3e-20|100|ecb:100059440|serine/threonine-protein phosphatase 6 regulatory ankyrin repeat subunit C	GO:0043231//intracellular membrane-bounded organelle;GO:0043234//protein complex;GO:0030017//sarcomere	GO:0003712//transcription cofactor activity;GO:0003676//nucleic acid binding	GO:0006629//lipid metabolic process;GO:0006355//regulation of transcription, DNA-dependent;GO:0023052//signaling;GO:0006950//response to stress	gi|356582210|ref|NP_001239107.1|/7.10547e-158/ankyrin repeat domain-containing protein 1 [Ovis aries]
gi|548472142|ref|XM_005709766.1|	5691	34	111	0.75824996	2.040998612	1.42852978	Up	6.63E-08	1.12E-06	CACNA1A	K04849|1|0.0|2180|aml:100466608|voltage-dependent calcium channel N type alpha-1B	GO:0031224//intrinsic to membrane;GO:0043231//intracellular membrane-bounded organelle	GO:0005262//calcium channel activity;GO:0000149//SNARE binding;GO:0005244//voltage-gated ion channel activity	GO:0015980//energy derivation by oxidation of organic compounds;GO:0042391//regulation of membrane potential;GO:0001505//regulation of neurotransmitter levels;GO:0009653//anatomical structure morphogenesis;GO:0030073//insulin secretion;GO:0023051//regulation of signaling;GO:0010646//regulation of cell communication;GO:0030182//neuron differentiation;GO:0032412//regulation of ion transmembrane tra…	gi|410950620|ref|XP_003982002.1|/0/PREDICTED: LOW QUALITY PROTEIN: voltage-dependent P/Q-type calcium channel subunit alpha-1A, partial [Felis catus]
gi|548492279|ref|XM_005688881.1|	541	23	75	5.39576014	14.50682308	1.426833489	Up	9.79E-06	0.000108463	C14H8orf82	-	GO:0043231//intracellular membrane-bounded organelle	-	-	gi|426235382|ref|XP_004011661.1|/7.2109e-70/PREDICTED: UPF0598 protein C8orf82 homolog [Ovis aries]
gi|548524367|ref|XM_005698827.1|	2313	28	90	1.536400583	4.071694571	1.406074929	Up	1.60E-06	2.08E-05	ASH2L	K14964|1|0.0|1129|bta:100138350|Set1/Ash2 histone methyltransferase complex subunit ASH2	GO:0035097//histone methyltransferase complex	GO:0043169//cation binding;GO:0018024//histone-lysine N-methyltransferase activity;GO:0043565//sequence-specific DNA binding	GO:0034968//histone lysine methylation;GO:0048545//response to steroid hormone stimulus;GO:0033554//cellular response to stress;GO:0048534;GO:0006351//transcription, DNA-dependent;GO:0008283//cell proliferation	gi|440897039|gb|ELR48812.1|/0/Set1/Ash2 histone methyltransferase complex subunit ASH2 [Bos grunniens mutus]
gi|548523844|ref|XM_005698580.1|	5163	29	93	0.712882473	1.884903582	1.40275457	Up	1.11E-06	1.50E-05	ACADSB	K09478|1|0.0|816|bta:504301|short/branched chain acyl-CoA dehydrogenase [EC:1.3.99.12]	GO:0044429//mitochondrial part	GO:0016627//oxidoreductase activity, acting on the CH-CH group of donors;GO:0050662//coenzyme binding	GO:0032787//monocarboxylic acid metabolic process;GO:0009063//cellular amino acid catabolic process	gi|426253439|ref|XP_004020403.1|/0/PREDICTED: short/branched chain specific acyl-CoA dehydrogenase, mitochondrial [Ovis aries]
gi|548467529|ref|XM_005680827.1|	1985	57	180	3.644487032	9.48899702	1.380539837	Up	1.81E-11	5.02E-10	ETV6	K03211|1|0.0|907|bta:504512|ETS translocation variant 6/7	GO:0031981//nuclear lumen	GO:0003677//DNA binding;GO:0001071//nucleic acid binding transcription factor activity;GO:0005515//protein binding	GO:0006351//transcription, DNA-dependent;GO:0048869//cellular developmental process	gi|112817612|ref|NP_001015514.2|/0/transcription factor ETV6 [Bos taurus]
gi|548502652|ref|XM_005691898.1|	873	21	66	3.053002189	7.911120654	1.373653451	Up	5.67E-05	0.000511706	NECAB2	-	GO:0044424//intracellular part	GO:0046872//metal ion binding;GO:0003824//catalytic activity	GO:0016999//antibiotic metabolic process	gi|426243406|ref|XP_004015548.1|/1.19769e-130/PREDICTED: N-terminal EF-hand calcium-binding protein 2 [Ovis aries]
gi|548471240|ref|XM_005681961.1|	583	28	87	6.095530957	15.61561216	1.357165328	Up	4.38E-06	5.21E-05	MSX1	K09341|1|8e-38|156|bta:286872|homeobox protein MSX	-	GO:0003676//nucleic acid binding	GO:0007178//transmembrane receptor protein serine/threonine kinase signaling pathway;GO:0008283//cell proliferation;GO:0035108//limb morphogenesis;GO:0043009//chordate embryonic development;GO:0007420//brain development;GO:0000904//cell morphogenesis involved in differentiation;GO:0006915//apoptotic process;GO:0009887//organ morphogenesis	gi|402868918|ref|XP_003898528.1|/5.23944e-38/PREDICTED: homeobox protein MSX-1 [Papio anubis]
gi|548497751|ref|XM_005690429.1|	2169	26	80	1.521373547	3.859568482	1.343065131	Up	1.27E-05	0.000136837	SOX13	K09269|1|0.0|853|bta:788459|transcription factor SOX5/6/13 (SOX group D)	GO:0043231//intracellular membrane-bounded organelle	GO:0003677//DNA binding;GO:0001071//nucleic acid binding transcription factor activity	GO:0032502//developmental process;GO:0010467//gene expression	gi|296479429|tpg|DAA21544.1|/0/TPA: Transcription factor SOX-13-like [Bos taurus]
gi|548479408|ref|XM_005684498.1|	2112	27	83	1.622526934	4.112372959	1.341728684	Up	8.79E-06	9.84E-05	LOC102184624	K10352|1|9e-11|69.7|mdo:100012731|myosin heavy chain	GO:0031224//intrinsic to membrane	-	-	gi|440899132|gb|ELR50487.1|/0/hypothetical protein M91_15998 [Bos grunniens mutus]
gi|548535523|ref|XM_005701939.1|	297	54	165	23.07593862	58.13475026	1.333011466	Up	3.77E-10	8.84E-09	LOC102169283	K13963|1|7e-21|99.0|bta:286854|serpin B	-	-	-	gi|359079093|ref|XP_002697653.2|/1.1455e-20/PREDICTED: serpin B6 [Bos taurus]
gi|548497645|ref|XM_005690379.1|	4662	24	73	0.65337278	1.638547015	1.326438813	Up	3.67E-05	0.000349623	ZC3H11A	K00907|1|2e-08|63.5|dme:Dmel_CG18255|myosin-light-chain kinase [EC:2.7.11.18]	-	GO:0046914//transition metal ion binding	-	gi|426239371|ref|XP_004013595.1|/0/PREDICTED: zinc finger CCCH domain-containing protein 11A isoform 1 [Ovis aries]
gi|548493005|ref|XM_005689002.1|	1955	276	839	17.91778764	44.90797946	1.325579298	Up	3.19E-45	5.78E-43	SDCBP	K04531|1|1e-08|62.8|cfa:100686233|amyloid beta (A4) precursor protein-binding, family A, member 1 (X11)	GO:0048770;GO:0005924//cell-substrate adherens junction;GO:0031090//organelle membrane;GO:0043232;GO:0005887//integral to plasma membrane	GO:0001664//G-protein coupled receptor binding;GO:0005126//cytokine receptor binding;GO:0046983//protein dimerization activity;GO:0030674//protein binding, bridging;GO:0042802//identical protein binding	GO:0007010//cytoskeleton organization;GO:0043410//positive regulation of MAPK cascade;GO:0007267//cell-cell signaling;GO:0006605//protein targeting;GO:0006929//substrate-dependent cell migration;GO:0016310//phosphorylation;GO:0007264//small GTPase mediated signal transduction;GO:0006935//chemotaxis	gi|426235546|ref|XP_004011741.1|/8.78584e-164/PREDICTED: syntenin-1 isoform 1 [Ovis aries]
gi|548468654|ref|XM_005681127.1|	505	26	79	6.534374699	16.36982473	1.324917784	Up	1.76E-05	0.000182209	NDUFA6	K03950|1|6e-70|263|ecb:100070817|NADH dehydrogenase (ubiquinone) 1 alpha subcomplex 6 [EC:1.6.5.3 1.6.99.3]	GO:0019866//organelle inner membrane;GO:0043231//intracellular membrane-bounded organelle;GO:0044425//membrane part	-	GO:0051234//establishment of localization;GO:0006950//response to stress;GO:0006091//generation of precursor metabolites and energy	gi|440895956|gb|ELR48010.1|/1.06319e-71/NADH dehydrogenase [ubiquinone] 1 alpha subcomplex subunit 6 [Bos grunniens mutus]
gi|548508696|ref|XM_005693667.1|	1978	28	84	1.796609984	4.443869686	1.306539255	Up	1.18E-05	0.000128116	EME1	K10882|1|0.0|813|ecb:100056366|crossover junction endonuclease EME1 [EC:3.1.22.-]	-	-	-	gi|426237743|ref|XP_004012817.1|/0/PREDICTED: crossover junction endonuclease EME1 [Ovis aries]
gi|548514272|ref|XM_005695476.1|	975	28	84	3.644814921	9.015358194	1.306539255	Up	1.18E-05	0.000128194	NUDT14	K08077|1|3e-83|308|bta:100126049|UDP-sugar diphosphatase [EC:3.6.1.45]	GO:0044424//intracellular part	GO:0016462//pyrophosphatase activity;GO:0043169//cation binding	-	gi|157785581|ref|NP_001099122.1|/2.46856e-82/uridine diphosphate glucose pyrophosphatase [Bos taurus]
gi|548466445|ref|XM_005680390.1|	3225	26	78	1.023212162	2.530889593	1.306539255	Up	2.44E-05	0.000243192	DNAJC14	K09534|1|0.0|1278|bta:281691|DnaJ homolog subfamily C member 14	GO:0031090//organelle membrane;GO:0043231//intracellular membrane-bounded organelle;GO:0031224//intrinsic to membrane	GO:0005515//protein binding	GO:0051704;GO:0006810//transport;GO:0044267//cellular protein metabolic process	gi|426224997|ref|XP_004006655.1|/0/PREDICTED: dnaJ homolog subfamily C member 14 [Ovis aries]
gi|548491850|ref|XM_005688680.1|	4234	106	316	3.177437935	7.809883313	1.297437048	Up	1.78E-17	8.70E-16	SOGA1	-	-	-	-	gi|296480827|tpg|DAA22942.1|/0/TPA: Temporarily Assigned Gene name family member (tag-241)-like [Bos taurus]
gi|548514124|ref|XR_310923.1|	7115	33	98	0.588655356	1.441316928	1.291892479	Up	2.63E-06	3.28E-05	gi|548514124|ref|XR_310923.1|	-	-	-	-	gi|426248577|ref|XP_004018039.1|/5.47328e-42/PREDICTED: uncharacterized protein LOC101123329 [Ovis aries]
gi|548461182|ref|XM_005678594.1|	792	32	95	5.12798636	12.55182108	1.291432363	Up	3.78E-06	4.59E-05	CCDC23	-	-	-	-	gi|84781713|ref|NP_001034083.1|/2.79747e-32/coiled-coil domain-containing protein 23 isoform a [Rattus norvegicus]
gi|548511393|ref|XM_005694501.1|	1753	48	142	3.475212662	8.476464442	1.286361373	Up	1.61E-08	3.02E-07	SLC16A6	K08183|1|0.0|729|bta:100850016|MFS transporter, MCP family, solute carrier family 16 (monocarboxylic acid transporters), member 6	GO:0031224//intrinsic to membrane	-	-	gi|440903147|gb|ELR53845.1|/0/Monocarboxylate transporter 7, partial [Bos grunniens mutus]
gi|548511522|ref|XM_005694559.1|	1011	85	251	10.67062444	25.97950561	1.283729372	Up	5.66E-14	2.03E-12	BTF3	K01527|1|1e-76|287|gga:426154|nascent polypeptide-associated complex subunit beta	GO:0043231//intracellular membrane-bounded organelle	GO:0005488//binding	GO:0043009//chordate embryonic development;GO:0006351//transcription, DNA-dependent	gi|89268303|emb|CAJ82851.1|/1.14035e-77/basic transcription factor 3 [Xenopus (Silurana) tropicalis]
gi|548511549|ref|XM_005694572.1|	11457	87	256	0.963763344	2.338176915	1.278633259	Up	3.81E-14	1.40E-12	MAP1B	K10429|1|0.0|2688|bta:514739|microtubule-associated protein 1	GO:0030427//site of polarized growth;GO:0043005//neuron projection;GO:0016020//membrane;GO:0044430//cytoskeletal part;GO:0015630//microtubule cytoskeleton;GO:0043025//neuronal cell body;GO:0044444//cytoplasmic part	GO:0008289//lipid binding;GO:0015631//tubulin binding	GO:0030307//positive regulation of cell growth;GO:0045597//positive regulation of cell differentiation;GO:0051914;GO:0043627//response to estrogen stimulus;GO:0031103//axon regeneration;GO:0031112;GO:0033273//response to vitamin;GO:0007019//microtubule depolymerization;GO:0009636//response to toxin	gi|426246335|ref|XP_004016950.1|/0/PREDICTED: microtubule-associated protein 1B [Ovis aries]
gi|548490972|ref|XM_005688429.1|	653	198	579	38.4834566	92.78412974	1.269639672	Up	8.67E-30	9.31E-28	PMEPA1	-	GO:0031224//intrinsic to membrane	-	-	gi|426241895|ref|XP_004014816.1|/2.65669e-50/PREDICTED: transmembrane prostate androgen-induced protein [Ovis aries]
gi|548514258|ref|XM_005709653.1|	1420	49	143	4.37955314	10.53794698	1.266738247	Up	2.11E-08	3.89E-07	C21H14orf79	-	-	-	-	gi|440891065|gb|ELR45004.1|/1.66644e-118/hypothetical protein M91_21361 [Bos grunniens mutus]
gi|548511197|ref|XM_005694425.1|	1590	177	515	14.12856997	33.89365628	1.262399826	Up	1.89E-26	1.69E-24	SPHK1	K04718|1|0.0|766|bta:618605|sphingosine kinase [EC:2.7.1.91]	GO:0044444//cytoplasmic part;GO:0016020//membrane	GO:0001727//lipid kinase activity;GO:0046872//metal ion binding;GO:0032559;GO:0003676//nucleic acid binding;GO:0019903//protein phosphatase binding	GO:0006066//alcohol metabolic process;GO:0030149//sphingolipid catabolic process;GO:0007346//regulation of mitotic cell cycle;GO:0008284//positive regulation of cell proliferation;GO:0051091//positive regulation of sequence-specific DNA binding transcription factor activity;GO:0045765//regulation of angiogenesis;GO:0019932//second-messenger-mediated signaling;GO:0006458//'de novo' protein folding…	gi|440895145|gb|ELR47407.1|/0/Sphingosine kinase 1, partial [Bos grunniens mutus]
gi|548487160|ref|XM_005687083.1|	685	123	357	22.78959486	54.53633652	1.258842513	Up	9.93E-19	5.33E-17	RHOB	K07856|1|3e-107|387|ecb:100056328|Ras homolog gene family, member B	GO:0005770//late endosome;GO:0031090//organelle membrane	GO:0032561//guanyl ribonucleotide binding;GO:0017111//nucleoside-triphosphatase activity	GO:0007265//Ras protein signal transduction;GO:0007599//hemostasis;GO:0009207;GO:0007041//lysosomal transport;GO:0051726//regulation of cell cycle;GO:0006915//apoptotic process;GO:0009966//regulation of signal transduction;GO:0048869//cellular developmental process;GO:0006935//chemotaxis;GO:0045765//regulation of angiogenesis;GO:0001775//cell activation	gi|440906071|gb|ELR56376.1|/2.21613e-106/Rho-related GTP-binding protein RhoB, partial [Bos grunniens mutus]
gi|548518512|ref|XM_005696851.1|	1894	62	179	4.154643648	9.88966026	1.251196221	Up	5.14E-10	1.19E-08	EDN1	K05227|1|5e-95|349|bta:281137|endothelin	GO:0044424//intracellular part;GO:0044421//extracellular region part	GO:0031705//bombesin receptor binding	GO:0002027//regulation of heart rate;GO:0007204//elevation of cytosolic calcium ion concentration;GO:0008277//regulation of G-protein coupled receptor protein signaling pathway;GO:0055067;GO:0048609//multicellular organismal reproductive process;GO:0070555//response to interleukin-1;GO:0008284//positive regulation of cell proliferation;GO:0042044//fluid transport;GO:0002790//peptide secretion;GO:…	gi|371941123|gb|AEX60512.1|/2.58961e-96/ET-1 [Pantholops hodgsonii]
gi|548469018|ref|XM_005681267.1|	4995	25	72	0.635223536	1.508361088	1.247645566	Up	9.26E-05	0.000785556	PDE5A	K13762|1|0.0|1685|bta:281972|cGMP-specific 3',5'-cyclic phosphodiesterase [EC:3.1.4.35]	GO:0044444//cytoplasmic part	GO:0019002//GMP binding;GO:0046914//transition metal ion binding;GO:0004114//3',5'-cyclic-nucleotide phosphodiesterase activity	GO:0006195//purine nucleotide catabolic process;GO:0001775//cell activation;GO:0023052//signaling;GO:0009123;GO:0007599//hemostasis	gi|426231214|ref|XP_004009635.1|/0/PREDICTED: cGMP-specific 3',5'-cyclic phosphodiesterase isoform 1 [Ovis aries]
gi|548471568|ref|XM_005682102.1|	577	303	870	66.64826987	157.7799288	1.243274362	Up	1.39E-42	2.29E-40	UBA52	K02927|1|9e-72|265|ptr:735674|large subunit ribosomal protein L40e	GO:0030529//ribonucleoprotein complex;GO:0030139//endocytic vesicle;GO:0031090//organelle membrane;GO:0031981//nuclear lumen	GO:0005198//structural molecule activity;GO:0005488//binding	GO:0031016//pancreas development;GO:0051091//positive regulation of sequence-specific DNA binding transcription factor activity;GO:0050851//antigen receptor-mediated signaling pathway;GO:0006259//DNA metabolic process;GO:0051320//S phase;GO:0030330//DNA damage response, signal transduction by p53 class mediator;GO:0043066//negative regulation of apoptotic process;GO:0007173//epidermal growth fact…	gi|395513211|ref|XP_003760822.1|/1.63773e-72/PREDICTED: ubiquitin-60S ribosomal protein L40 [Sarcophilus harrisii]
gi|548528745|ref|XM_005700085.1|	1285	27	77	2.66675244	6.270409639	1.233475793	Up	6.08E-05	0.000544966	PSMD13	K03039|1|0.0|706|ssc:100517815|26S proteasome regulatory subunit N9	GO:0022624//proteasome accessory complex	GO:0005488//binding	GO:0043161//proteasomal ubiquitin-dependent protein catabolic process;GO:0051320//S phase;GO:0007050//cell cycle arrest;GO:0016070//RNA metabolic process;GO:0051439//regulation of ubiquitin-protein ligase activity involved in mitotic cell cycle;GO:0006520//cellular amino acid metabolic process;GO:0006915//apoptotic process;GO:0007126//meiosis;GO:0030330//DNA damage response, signal transduction b…	gi|426252175|ref|XP_004019791.1|/0/PREDICTED: 26S proteasome non-ATPase regulatory subunit 13 [Ovis aries]
gi|548457103|ref|XM_005677334.1|	840	44	125	6.648068032	15.5718081	1.22792942	Up	3.24E-07	4.82E-06	MRPL24	-	GO:0043231//intracellular membrane-bounded organelle;GO:0030529//ribonucleoprotein complex	GO:0005198//structural molecule activity	GO:0010467//gene expression	gi|77736099|ref|NP_001029748.1|/3.69661e-118/39S ribosomal protein L24, mitochondrial precursor [Bos taurus]
gi|548472470|ref|XM_005682372.1|	2200	73	207	4.211358798	9.845912703	1.225239153	Up	4.76E-11	1.24E-09	YIPF2	-	GO:0016023//cytoplasmic membrane-bounded vesicle;GO:0031224//intrinsic to membrane	-	-	gi|155371919|ref|NP_001094564.1|/1.51863e-151/protein YIPF2 [Bos taurus]
gi|548509268|ref|XM_005693900.1|	1679	45	127	3.401605008	7.91518994	1.218408345	Up	3.07E-07	4.61E-06	ETV4	K15592|1|4e-124|445|pon:100436866|ets translocation variant 4	GO:0031981//nuclear lumen	GO:0001071//nucleic acid binding transcription factor activity;GO:0003677//DNA binding	GO:0007411//axon guidance;GO:0060688//regulation of morphogenesis of a branching structure;GO:0033598//mammary gland epithelial cell proliferation;GO:0006351//transcription, DNA-dependent	gi|297701010|ref|XP_002827521.1|/3.64021e-123/PREDICTED: ETS translocation variant 4 [Pongo abelii]
gi|548508474|ref|XM_005693631.1|	2019	28	79	1.760126076	4.094483153	1.218002581	Up	5.76E-05	0.000518814	MAP2K3	K04432|1|0.0|697|bta:516039|mitogen-activated protein kinase kinase 3 [EC:2.7.12.2]	GO:0031981//nuclear lumen;GO:0044444//cytoplasmic part	GO:0004712//protein serine/threonine/tyrosine kinase activity;GO:0032559	GO:0007166//cell surface receptor signaling pathway;GO:0033674//positive regulation of kinase activity;GO:0006941//striated muscle contraction;GO:0006355//regulation of transcription, DNA-dependent;GO:0002224//toll-like receptor signaling pathway;GO:0001817//regulation of cytokine production;GO:0000165//MAPK cascade	gi|139949238|ref|NP_001077162.1|/0/dual specificity mitogen-activated protein kinase kinase 3 [Bos taurus]
gi|548459956|ref|XM_005678232.1|	1462	60	169	5.208659196	12.09616349	1.215565595	Up	3.58E-09	7.49E-08	PIGK	K05290|1|0.0|754|bta:508700|phosphatidylinositol glycan, class K [EC:2.6.-.-]	GO:0030176//integral to endoplasmic reticulum membrane	GO:0004175//endopeptidase activity;GO:0035091//phosphatidylinositol binding	GO:0006457//protein folding;GO:0006497//protein lipidation	gi|426215766|ref|XP_004002140.1|/0/PREDICTED: GPI-anchor transamidase [Ovis aries]
gi|548486182|ref|XM_005686750.1|	2362	43	121	2.31052476	5.360604829	1.214175237	Up	6.31E-07	8.96E-06	PAX8	K09293|1|0.0|720|bta:534661|paired box protein 8	GO:0043234//protein complex;GO:0031981//nuclear lumen	GO:0003676//nucleic acid binding;GO:0001071//nucleic acid binding transcription factor activity	GO:0035270//endocrine system development;GO:0048869//cellular developmental process;GO:0006357//regulation of transcription from RNA polymerase II promoter;GO:0001822//kidney development;GO:0009653//anatomical structure morphogenesis	gi|296482542|tpg|DAA24657.1|/0/TPA: paired box 8 [Bos taurus]
gi|548519750|ref|XM_005697431.1|	3117	114	320	4.641839434	10.74289899	1.210614835	Up	4.97E-16	2.17E-14	ZNF598	K14859|1|3e-12|75.5|smm:Smp_173890|ribosome biogenesis protein SSF1/2	-	-	-	gi|359079551|ref|XP_003587855.1|/2.50375e-158/PREDICTED: zinc finger protein 598-like [Bos taurus]
gi|548489009|ref|XM_005687814.1|	2657	31	87	1.480785674	3.42638385	1.21032394	Up	2.63E-05	0.000259444	MKKS	K09492|1|0.0|1064|bta:614288|McKusick-Kaufman syndrome protein	GO:0005929//cilium;GO:0015630//microtubule cytoskeleton;GO:0044444//cytoplasmic part	GO:0005515//protein binding;GO:0032559	GO:0006810//transport;GO:0051705;GO:0032401//establishment of melanosome localization;GO:0045137//development of primary sexual characteristics;GO:0044267//cellular protein metabolic process;GO:0009855//determination of bilateral symmetry;GO:0021543//pallium development;GO:0003143//embryonic heart tube morphogenesis;GO:0042384//cilium assembly;GO:0007281//germ cell development;GO:0060295;GO:00439…	gi|426240645|ref|XP_004014205.1|/0/PREDICTED: mcKusick-Kaufman/Bardet-Biedl syndromes putative chaperonin [Ovis aries]
gi|548449628|ref|XM_005674913.1|	703	36	101	6.499339754	15.03399374	1.209863236	Up	5.81E-06	6.74E-05	C1H3orf52	-	GO:0031224//intrinsic to membrane;GO:0031090//organelle membrane;GO:0043231//intracellular membrane-bounded organelle	-	-	gi|426219231|ref|XP_004003832.1|/2.70648e-78/PREDICTED: TPA-induced transmembrane protein [Ovis aries]
gi|548468569|ref|XM_005681085.1|	2299	65	182	3.588363661	8.28401226	1.207003582	Up	1.11E-09	2.45E-08	PDGFB	K04359|1|3e-94|347|bta:540106|platelet derived growth factor A/B	GO:0012505//endomembrane system;GO:0031091//platelet alpha granule;GO:0044432//endoplasmic reticulum part	GO:0042802//identical protein binding;GO:0043498//cell surface binding;GO:0019838//growth factor binding;GO:0046983//protein dimerization activity;GO:0070851//growth factor receptor binding	GO:0061138//morphogenesis of a branching epithelium;GO:0001935//endothelial cell proliferation;GO:0010543//regulation of platelet activation;GO:0007178//transmembrane receptor protein serine/threonine kinase signaling pathway;GO:0001701//in utero embryonic development;GO:0043405//regulation of MAP kinase activity;GO:0007010//cytoskeleton organization;GO:0008284//positive regulation of cell prolif…	gi|164448638|ref|NP_001017953.2|/2.58784e-93/platelet-derived growth factor subunit B precursor [Bos taurus]
gi|548485377|ref|XM_005686528.1|	3938	40	111	1.289158582	2.949548782	1.194064526	Up	2.52E-06	3.15E-05	MAP4K3	K04406|1|0.0|1578|bta:507624|mitogen-activated protein kinase kinase kinase kinase 3 [EC:2.7.11.1]	-	GO:0004672//protein kinase activity;GO:0030695//GTPase regulator activity;GO:0032559	GO:0000165//MAPK cascade;GO:0006464//cellular protein modification process	gi|426226426|ref|XP_004007344.1|/0/PREDICTED: mitogen-activated protein kinase kinase kinase kinase 3 [Ovis aries]
gi|548526288|ref|XM_005699302.1|	2068	78	212	4.78702982	10.72737945	1.16409499	Up	1.61E-10	3.93E-09	GHITM	K04514|1|2e-22|98.2|tca:663533|Rho-associated, coiled-coil containing protein kinase [EC:2.7.11.1]	GO:0019866//organelle inner membrane;GO:0031224//intrinsic to membrane;GO:0043231//intracellular membrane-bounded organelle	-	GO:0012501//programmed cell death	gi|159906420|gb|ABX10888.1|/5.13886e-170/growth hormone inducible transmembrane protein [Capra hircus]
gi|548499149|ref|XM_005690823.1|	4905	36	97	0.931505779	2.069383771	1.151564595	Up	1.94E-05	0.000199266	PIK3CD	K00922|1|0.0|1338|bta:504531|phosphatidylinositol-4,5-bisphosphate 3-kinase [EC:2.7.1.153]	GO:0043234//protein complex;GO:0016020//membrane	GO:0035004//phosphatidylinositol 3-kinase activity;GO:0032559	GO:0046488//phosphatidylinositol metabolic process;GO:0002260//lymphocyte homeostasis;GO:0048017//inositol lipid-mediated signaling;GO:0046649//lymphocyte activation;GO:0006464//cellular protein modification process	gi|426239768|ref|XP_004013791.1|/0/PREDICTED: phosphatidylinositol 4,5-bisphosphate 3-kinase catalytic subunit delta isoform [Ovis aries]
gi|548505091|ref|XM_005692641.1|	2199	129	344	7.445374467	16.3697305	1.136614254	Up	1.22E-15	5.13E-14	LOC100860839	K09029|1|9e-64|245|mcc:715896|protein FosB	GO:0043231//intracellular membrane-bounded organelle	GO:0001071//nucleic acid binding transcription factor activity;GO:0046983//protein dimerization activity;GO:0043566//structure-specific DNA binding	GO:0014072;GO:0051384//response to glucocorticoid stimulus;GO:0006351//transcription, DNA-dependent;GO:0022414//reproductive process;GO:0009605//response to external stimulus;GO:0051592//response to calcium ion	gi|297277351|ref|XP_001106343.2|/7.71861e-63/PREDICTED: protein fosB [Macaca mulatta]
gi|548471388|ref|XM_005682016.1|	209	156	412	94.73280066	206.2810086	1.122675063	Up	4.14E-18	2.14E-16	ATP5I	-	-	-	-	-
gi|548467936|ref|XM_005680885.1|	2488	38	100	1.938453043	4.205890292	1.117505431	Up	2.29E-05	0.000229449	M6PR	K10089|1|5e-157|555|bta:281291|cation-dependent mannose-6-phosphate receptor	GO:0005764//lysosome;GO:0016021//integral to membrane;GO:0005768//endosome	GO:0048029//monosaccharide binding;GO:0015149//hexose transmembrane transporter activity;GO:0004872//receptor activity	GO:0007041//lysosomal transport;GO:0008645//hexose transport;GO:0006897//endocytosis	gi|426225586|ref|XP_004006946.1|/2.79633e-157/PREDICTED: cation-dependent mannose-6-phosphate receptor [Ovis aries]
gi|548502324|ref|XM_005691745.1|	446	68	178	19.35067499	41.76317037	1.109847344	Up	1.73E-08	3.24E-07	YPEL1	-	GO:0043231//intracellular membrane-bounded organelle	-	-	gi|426247576|ref|XP_004017557.1|/1.41056e-63/PREDICTED: protein yippee-like 1 [Ovis aries]
gi|548518149|ref|XM_005696679.1|	1065	70	183	8.342005981	17.98083262	1.107993576	Up	1.14E-08	2.20E-07	LOC102184389	K06751|1|1e-93|343|bta:515712|major histocompatibility complex, class I	GO:0016020//membrane	-	GO:0002376//immune system process	gi|68655597|emb|CAI43975.2|/9.04526e-105/MHC class I antigen [Ovis aries]
gi|548522460|ref|XM_005698242.1|	4655	75	196	2.044860297	4.406002125	1.107467908	Up	3.49E-09	7.31E-08	HECTD2	K12232|1|0.0|1425|bta:520752|E3 ubiquitin-protein ligase HECTD2 [EC:6.3.2.19]	-	-	-	gi|426253299|ref|XP_004020336.1|/0/PREDICTED: probable E3 ubiquitin-protein ligase HECTD2, partial [Ovis aries]
gi|548526845|ref|XM_005699523.1|	3574	41	107	1.455966469	3.132835171	1.105491736	Up	1.39E-05	0.000149045	TMEM86A	K15499|1|8e-18|94.0|acs:100565063|serine/threonine-protein phosphatase 6 regulatory subunit 1	GO:0031224//intrinsic to membrane	-	-	gi|426252262|ref|XP_004019833.1|/3.05887e-107/PREDICTED: lysoplasmalogenase-like protein TMEM86A [Ovis aries]
gi|548522125|ref|XM_005698084.1|	1427	64	167	5.692172666	12.24618495	1.105281047	Up	5.32E-08	9.12E-07	GPC2	K08108|1|0.0|634|bta:618005|glypican 2 (cerebroglycan)	GO:0031012//extracellular matrix;GO:0043231//intracellular membrane-bounded organelle;GO:0031224//intrinsic to membrane	GO:0043394//proteoglycan binding	GO:0030154//cell differentiation	gi|440908209|gb|ELR58256.1|/0/Glypican-2 [Bos grunniens mutus]
gi|548481065|ref|XM_005685128.1|	1230	33	86	3.405108016	7.316471008	1.10344739	Up	0.000103184	0.000861785	SNAPC5	K15211|1|2e-25|117|bta:616058|snRNA-activating protein complex subunit 5	GO:0031981//nuclear lumen	GO:0001071//nucleic acid binding transcription factor activity	GO:0006352//DNA-dependent transcription, initiation	gi|397515624|ref|XP_003828049.1|/8.73684e-33/PREDICTED: uncharacterized protein LOC100991576 [Pan paniscus]
gi|548526283|ref|XM_005699301.1|	1950	88	229	5.727566304	12.28879182	1.101348924	Up	2.02E-10	4.88E-09	GHITM	K04514|1|1e-22|98.2|tca:663533|Rho-associated, coiled-coil containing protein kinase [EC:2.7.11.1]	GO:0019866//organelle inner membrane;GO:0031224//intrinsic to membrane;GO:0043231//intracellular membrane-bounded organelle	-	GO:0012501//programmed cell death	gi|159906420|gb|ABX10888.1|/4.79099e-170/growth hormone inducible transmembrane protein [Capra hircus]
gi|548499922|ref|XM_005691196.1|	5659	49	127	1.098951309	2.348401468	1.095551597	Up	2.55E-06	3.19E-05	NR3C2	K08555|1|0.0|1784|bta:537614|mineralocorticoid receptor	GO:0031981//nuclear lumen;GO:0031090//organelle membrane	GO:0046914//transition metal ion binding;GO:0008289//lipid binding;GO:0001071//nucleic acid binding transcription factor activity;GO:0003677//DNA binding;GO:0004879//ligand-activated sequence-specific DNA binding RNA polymerase II transcription factor activity	GO:0003008;GO:0006875//cellular metal ion homeostasis;GO:0009755//hormone-mediated signaling pathway	gi|426246961|ref|XP_004017255.1|/0/PREDICTED: mineralocorticoid receptor isoform 1 [Ovis aries]
gi|548506171|ref|XM_005692916.1|	2175	41	106	2.392470878	5.09982085	1.091945204	Up	1.86E-05	0.000191212	LOC102188624	K09228|1|0.0|786|bta:525522|KRAB domain-containing zinc finger protein	GO:0031981//nuclear lumen	GO:0046872//metal ion binding	-	gi|426244186|ref|XP_004015908.1|/0/PREDICTED: LOW QUALITY PROTEIN: zinc finger protein 677-like [Ovis aries]
gi|548464304|ref|XM_005679644.1|	1008	40	103	5.036415175	10.69264157	1.086149187	Up	2.65E-05	0.000261622	ZNF746	K09228|1|2e-147|522|bta:521998|KRAB domain-containing zinc finger protein	GO:0043231//intracellular membrane-bounded organelle	GO:0046914//transition metal ion binding	GO:0006351//transcription, DNA-dependent	gi|426228616|ref|XP_004008398.1|/2.0253e-151/PREDICTED: LOW QUALITY PROTEIN: zinc finger protein 746 [Ovis aries]
gi|548449890|ref|XM_005675039.1|	7688	49	126	0.808918504	1.71500538	1.084146834	Up	3.38E-06	4.14E-05	MYLK	K00907|1|0.0|3125|aml:100481263|myosin-light-chain kinase [EC:2.7.11.18]	GO:0044444//cytoplasmic part	GO:0008092//cytoskeletal protein binding;GO:0043169//cation binding;GO:0004674//protein serine/threonine kinase activity;GO:0032559	GO:0003012//muscle system process;GO:0060415//muscle tissue morphogenesis;GO:0006464//cellular protein modification process	gi|426217578|ref|XP_004003030.1|/0/PREDICTED: myosin light chain kinase, smooth muscle isoform 1 [Ovis aries]
gi|548491082|ref|XM_005688450.1|	692	49	126	8.986944304	19.05341237	1.084146834	Up	3.38E-06	4.14E-05	ID1	K04680|1|2e-46|140|ssc:100522839|inhibitor of DNA binding, dominant negative helix-loop-helix protein	GO:0043231//intracellular membrane-bounded organelle	GO:0001071//nucleic acid binding transcription factor activity;GO:0005488//binding	GO:0043542//endothelial cell migration;GO:0044259//multicellular organismal macromolecule metabolic process;GO:0045596//negative regulation of cell differentiation;GO:0034613//cellular protein localization;GO:0007178//transmembrane receptor protein serine/threonine kinase signaling pathway;GO:0006357//regulation of transcription from RNA polymerase II promoter;GO:0031647//regulation of protein st…	gi|147902569|ref|NP_001091037.1|/1.03367e-42/DNA-binding protein inhibitor ID-1 [Bos taurus]
gi|548519618|ref|XM_005709556.1|	948	64	164	8.568281007	18.1027197	1.079128759	Up	1.24E-07	2.00E-06	RHBDL1	K02857|1|1e-126|452|aml:100474967|rhomboid-related protein 1/2/3 [EC:3.4.21.105]	GO:0016021//integral to membrane	GO:0046872//metal ion binding;GO:0004175//endopeptidase activity	GO:0023052//signaling	gi|410985607|ref|XP_003999111.1|/2.67868e-126/PREDICTED: rhomboid-related protein 1 [Felis catus]
gi|548511551|ref|XM_005694573.1|	8642	126	322	1.850454231	3.89897029	1.075213709	Up	1.33E-13	4.52E-12	SLIT3	K06850|1|0.0|2584|ecb:100070488|slit 3	GO:0043231//intracellular membrane-bounded organelle;GO:0044421//extracellular region part	GO:0005102//receptor binding;GO:0046872//metal ion binding	GO:0001960//negative regulation of cytokine-mediated signaling pathway;GO:0051384//response to glucocorticoid stimulus;GO:0048675//axon extension;GO:0006915//apoptotic process;GO:0006935//chemotaxis;GO:0021831//embryonic olfactory bulb interneuron precursor migration	gi|426246243|ref|XP_004016904.1|/0/PREDICTED: slit homolog 3 protein isoform 1 [Ovis aries]
gi|548529334|ref|XM_005700235.1|	5949	51	130	1.088048543	2.286692143	1.071519225	Up	2.93E-06	3.63E-05	GUCY2F	K12321|1|0.0|2079|bta:282246|guanylate cyclase 2D/E/F [EC:4.6.1.2]	GO:0031224//intrinsic to membrane	GO:0016829//lyase activity;GO:0032561//guanyl ribonucleotide binding;GO:0009975//cyclase activity;GO:0016301//kinase activity;GO:0032559	GO:0009124//nucleoside monophosphate biosynthetic process;GO:0006164//purine nucleotide biosynthetic process;GO:0050953//sensory perception of light stimulus;GO:0007165//signal transduction;GO:0006464//cellular protein modification process	gi|426257727|ref|XP_004022475.1|/0/PREDICTED: retinal guanylyl cyclase 2 isoform 1 [Ovis aries]
gi|548510293|ref|XM_005694259.1|	714	43	109	7.643500678	15.97484314	1.063496324	Up	2.13E-05	0.000215614	LOC102185501	K06975|1|1e-37|156|bta:783664|	-	-	-	gi|465991653|ref|XP_004266811.1|/6.91097e-37/PREDICTED: protein GTLF3B [Orcinus orca]
gi|548506269|ref|XM_005692963.1|	659	97	245	18.68135547	38.90352787	1.058301851	Up	1.88E-10	4.56E-09	IL11	K05417|1|1e-48|192|aml:100478943|interleukin 11	GO:0044424//intracellular part	GO:0005126//cytokine receptor binding	GO:0001934//positive regulation of protein phosphorylation;GO:0030097//hemopoiesis;GO:0046883//regulation of hormone secretion;GO:0006357//regulation of transcription from RNA polymerase II promoter;GO:0008283//cell proliferation;GO:0010740//positive regulation of intracellular protein kinase cascade;GO:0030154//cell differentiation;GO:0001775//cell activation	gi|431902992|gb|ELK09174.1|/9.65901e-48/Interleukin-11 [Pteropus alecto]
gi|548458121|ref|XM_005677699.1|	3533	44	111	1.580633214	3.287665752	1.056561002	Up	1.98E-05	0.000202117	OTUD7B	K11860|1|0.0|1258|bta:525579|OTU domain-containing protein 7 [EC:3.-.-.-]	GO:0043231//intracellular membrane-bounded organelle;GO:0005856//cytoskeleton	GO:0070011;GO:0003676//nucleic acid binding;GO:0016790//thiolester hydrolase activity;GO:0046914//transition metal ion binding	GO:0007249//I-kappaB kinase/NF-kappaB cascade;GO:0070646//protein modification by small protein removal	gi|426218911|ref|XP_004003678.1|/0/PREDICTED: OTU domain-containing protein 7B [Ovis aries]
gi|548511087|ref|XM_005694407.1|	1660	47	118	3.593451888	7.438446358	1.049630952	Up	1.20E-05	0.00013013	CBX2	K11451|1|0.0|715|bta:506628|chromobox protein 2	GO:0043231//intracellular membrane-bounded organelle	GO:0005488//binding	GO:0006325//chromatin organization;GO:0003006//developmental process involved in reproduction	gi|426239201|ref|XP_004013514.1|/0/PREDICTED: chromobox protein homolog 2 [Ovis aries]
gi|548510275|ref|XM_005694251.1|	2110	86	215	5.172947378	10.66262955	1.043504849	Up	3.68E-09	7.69E-08	GID4	-	-	-	-	gi|74268088|gb|AAI02716.1|/2.04955e-89/C19H17ORF39 protein [Bos taurus]
gi|548494460|ref|XM_005689459.1|	4039	38	95	1.194075556	2.461263257	1.043504849	Up	9.47E-05	0.000798771	NCAM1	K06491|1|0.0|1374|bta:281941|neural cell adhesion molecule	GO:0031224//intrinsic to membrane;GO:0043005//neuron projection;GO:0044297//cell body;GO:0009986//cell surface;GO:0012505//endomembrane system	-	GO:0009967//positive regulation of signal transduction;GO:0016337//cell-cell adhesion;GO:0006935//chemotaxis;GO:0019221//cytokine-mediated signaling pathway	gi|426244539|ref|XP_004016079.1|/0/PREDICTED: neural cell adhesion molecule 1 isoform 3 [Ovis aries]
gi|548491974|ref|XM_005688740.1|	7273	78	195	1.361140887	2.805623173	1.043504849	Up	1.97E-08	3.64E-07	ATP9A	K01530|1|0.0|1665|bta:516579|phospholipid-translocating ATPase [EC:3.6.3.1]	GO:0031224//intrinsic to membrane	GO:0042625//ATPase activity, coupled to transmembrane movement of ions;GO:0046872//metal ion binding;GO:0005548//phospholipid transporter activity;GO:0032559	GO:0009206;GO:0006869//lipid transport	gi|440902861|gb|ELR53596.1|/0/Putative phospholipid-transporting ATPase IIA, partial [Bos grunniens mutus]
gi|548492425|ref|XM_005688913.1|	1705	49	122	3.647487072	7.487619447	1.037604248	Up	1.03E-05	0.000113718	LOC102183805	K09228|1|3e-56|220|ptr:742563|KRAB domain-containing zinc finger protein	-	-	-	gi|296480813|tpg|DAA22928.1|/1.14246e-164/TPA: zinc finger protein 251-like [Bos taurus]
gi|548516368|ref|XM_005696123.1|	1931	45	112	2.957687628	6.069376309	1.03707858	Up	2.42E-05	0.000241579	KLHL18	K10455|1|0.0|1055|bta:517831|kelch-like protein 18	-	-	-	gi|156120733|ref|NP_001095513.1|/0/kelch-like protein 18 [Bos taurus]
gi|548535541|ref|XM_005701943.1|	1951	2205	5436	143.441028	291.5617142	1.023343555	Up	1.76E-188	2.11E-185	LOC102172351	K03909|1|8e-38|159|aml:100467371|tissue factor pathway inhibitor	GO:0031012//extracellular matrix	GO:0005198//structural molecule activity;GO:0004866//endopeptidase inhibitor activity	GO:0007599//hemostasis	gi|426227330|ref|XP_004007771.1|/8.85359e-124/PREDICTED: tissue factor pathway inhibitor 2 [Ovis aries]
gi|548534509|ref|XM_005701668.1|	1182	122	300	13.09979257	26.55902296	1.019658107	Up	7.76E-12	2.23E-10	LOC102169859	K15157|1|4e-69|262|ecb:100049858|mediator of RNA polymerase II transcription subunit 15	GO:0043231//intracellular membrane-bounded organelle	-	-	gi|470609045|ref|XP_004314950.1|/2.08075e-68/PREDICTED: mediator of RNA polymerase II transcription subunit 15 [Tursiops truncatus]
gi|548477806|ref|XM_005684069.1|	481	2076	5082	547.7776865	1105.59967	1.013166686	Up	1.65E-173	1.56E-170	LOC102169182	K02894|1|4e-74|276|oaa:100078781|large subunit ribosomal protein L23e	GO:0031981//nuclear lumen;GO:0044444//cytoplasmic part;GO:0030529//ribonucleoprotein complex	GO:0005488//binding;GO:0005198//structural molecule activity	GO:0006412//translation;GO:0019080;GO:0006606//protein import into nucleus;GO:0031016//pancreas development	gi|470620201|ref|XP_004318392.1|/3.07066e-75/PREDICTED: 60S ribosomal protein L23 [Tursiops truncatus]
gi|548521298|ref|XM_005697927.1|	1003	94	230	11.89457654	23.99579921	1.012477954	Up	2.64E-09	5.64E-08	GLIS2	K09233|1|3e-93|342|bta:527935|zinc finger protein GLIS2	GO:0016604//nuclear body	GO:0000982//RNA polymerase II core promoter proximal region sequence-specific DNA binding transcription factor activity;GO:0043565//sequence-specific DNA binding	GO:0000122//negative regulation of transcription from RNA polymerase II promoter;GO:0043392//negative regulation of DNA binding	gi|440901443|gb|ELR52385.1|/5.71724e-106/Zinc finger protein GLIS2 [Bos grunniens mutus]
gi|548486160|ref|XM_005686739.1|	2622	59	144	2.855889429	5.746959293	1.008858706	Up	2.77E-06	3.44E-05	SH3RF3	K12171|1|0.0|710|bta:615501|E3 ubiquitin-protein ligase SH3RF [EC:6.3.2.19]	-	-	-	gi|296482632|tpg|DAA24747.1|/0/TPA: SH3 domain containing ring finger 3 [Bos taurus]
gi|548466579|ref|XM_005680411.1|	4582	96	234	2.659121692	5.344032477	1.006978973	Up	2.26E-09	4.87E-08	LOC102184599	K03626|1|4e-76|288|mcc:713416|nascent polypeptide-associated complex subunit alpha	-	-	-	gi|440899484|gb|ELR50781.1|/0/Nascent polypeptide-associated complex subunit alpha, muscle-specific form, partial [Bos grunniens mutus]
gi|548512729|ref|XM_005694900.1|	552	20	0	4.59846603	0.001	-12.16693697	Down	1.14E-07	1.86E-06	TPPP	-	GO:0043231//intracellular membrane-bounded organelle;GO:0015630//microtubule cytoskeleton;GO:0044444//cytoplasmic part	GO:0015631//tubulin binding	GO:0031109//microtubule polymerization or depolymerization;GO:0031334//positive regulation of protein complex assembly	gi|440906934|gb|ELR57145.1|/3.39037e-33/Tubulin polymerization-promoting protein [Bos grunniens mutus]
gi|548458535|ref|XM_005677848.1|	959	20	0	2.646875129	0.001	-11.37007442	Down	1.14E-07	1.85E-06	LOC102190570	K03094|1|6e-68|258|acs:100568037|S-phase kinase-associated protein 1	GO:0031981//nuclear lumen;GO:0031461//cullin-RING ubiquitin ligase complex;GO:0044444//cytoplasmic part	GO:0016772//transferase activity, transferring phosphorus-containing groups;GO:0005488//binding;GO:0019787//small conjugating protein ligase activity	GO:0043161//proteasomal ubiquitin-dependent protein catabolic process;GO:0051439//regulation of ubiquitin-protein ligase activity involved in mitotic cell cycle;GO:0006796//phosphate-containing compound metabolic process;GO:0051320//S phase	gi|431892655|gb|ELK03088.1|/3.7396e-67/S-phase kinase-associated protein 1 [Pteropus alecto]
gi|548483885|ref|XM_005685980.1|	584	12	0	2.607897173	0.001	-11.34867127	Down	6.56E-05	0.000582785	CHURC1	K05954|1|5e-41|167|ptr:452971|protein farnesyltransferase subunit beta [EC:2.5.1.58]	-	GO:0046914//transition metal ion binding	GO:0032501//multicellular organismal process	gi|350587015|ref|XP_003482328.1|/6.55149e-73/PREDICTED: protein Churchill-like [Sus scrofa]
gi|548455111|ref|XR_309809.1|	1096	17	0	1.968613377	0.001	-10.94296409	Down	1.24E-06	1.65E-05	gi|548455111|ref|XR_309809.1|	-	-	-	-	-
gi|548522372|ref|XM_005698199.1|	2467	30	0	1.543384626	0.001	-10.59188192	Down	4.05E-11	1.07E-09	LIPA	K01052|1|0.0|767|bta:100125267|lysosomal acid lipase/cholesteryl ester hydrolase [EC:3.1.1.13]	GO:0000323//lytic vacuole	GO:0004091//carboxylesterase activity	GO:0006952//defense response;GO:0030323//respiratory tube development;GO:0006629//lipid metabolic process;GO:0006066//alcohol metabolic process;GO:0001894//tissue homeostasis;GO:0032787//monocarboxylic acid metabolic process;GO:0032989	gi|187607485|ref|NP_001119818.1|/0/lysosomal acid lipase/cholesteryl ester hydrolase precursor [Ovis aries]
gi|548495237|ref|XM_005689689.1|	1727	17	0	1.249334257	0.001	-10.2869438	Down	1.24E-06	1.65E-05	LYVE1	K06256|1|4e-16|87.0|xtr:394545|CD44 antigen	GO:0016021//integral to membrane	GO:0004872//receptor activity;GO:0005539//glycosaminoglycan binding	GO:0051234//establishment of localization;GO:0032502//developmental process;GO:0031589//cell-substrate adhesion;GO:0006950//response to stress;GO:0006026	gi|426244806|ref|XP_004016208.1|/9.85177e-156/PREDICTED: lymphatic vessel endothelial hyaluronic acid receptor 1 [Ovis aries]
gi|548471185|ref|XM_005681947.1|	1353	12	0	1.125655543	0.001	-10.13654971	Down	6.56E-05	0.000582208	FAM47E	-	-	-	-	gi|426232250|ref|XP_004010146.1|/0/PREDICTED: protein FAM47E [Ovis aries]
gi|548461279|ref|XM_005678610.1|	1438	12	0	1.059118184	0.001	-10.04864787	Down	6.56E-05	0.000582496	ZMYND12	-	GO:0044464//cell part	GO:0046914//transition metal ion binding	-	gi|426215286|ref|XP_004001905.1|/0/PREDICTED: zinc finger MYND domain-containing protein 12 [Ovis aries]
gi|548474095|ref|XM_005682879.1|	2117	13	0	0.779371569	0.001	-9.606167494	Down	2.96E-05	0.000288997	ODF3L2	K03006|1|6e-07|57.0|xtr:100498183|DNA-directed RNA polymerase II subunit RPB1 [EC:2.7.7.6]	-	-	-	gi|440908522|gb|ELR58528.1|/1.03453e-157/Outer dense fiber protein 3-like protein 2, partial [Bos grunniens mutus]
gi|548498288|ref|XR_310607.1|	2175	13	0	0.758588327	0.001	-9.567173362	Down	2.96E-05	0.00028884	gi|548498288|ref|XR_310607.1|	K14411|1|5e-23|110|api:100169433|RNA-binding protein Musashi;K13044|3|6e-21|103|dre:406701|heterogeneous nuclear ribonucleoprotein A/B/D	GO:0043231//intracellular membrane-bounded organelle	GO:0003729//mRNA binding;GO:0043566//structure-specific DNA binding	GO:0006396//RNA processing;GO:0032897//negative regulation of viral transcription;GO:0048255//mRNA stabilization	gi|444728185|gb|ELW68649.1|/4.32871e-175/TAR DNA-binding protein 43 [Tupaia chinensis]
gi|548526689|ref|XM_005699448.1|	3020	15	0	0.63038574	0.001	-9.300091091	Down	6.05E-06	6.98E-05	PICALM	-	GO:0044430//cytoskeletal part;GO:0005905//coated pit;GO:0030128//clathrin coat of endocytic vesicle	GO:0035091//phosphatidylinositol binding;GO:0030276//clathrin binding;GO:0019904//protein domain specific binding	GO:0048812//neuron projection morphogenesis;GO:0006901//vesicle coating;GO:0006898//receptor-mediated endocytosis;GO:0048534;GO:0045806//negative regulation of endocytosis;GO:0048667//cell morphogenesis involved in neuron differentiation;GO:0008104//protein localization	gi|119595529|gb|EAW75123.1|/0/phosphatidylinositol binding clathrin assembly protein, isoform CRA_e [Homo sapiens]
gi|548509405|ref|XM_005693934.1|	6987	16	0	0.290637269	0.001	-8.183075904	Down	2.73E-06	3.40E-05	GPATCH8	-	-	GO:0005488//binding	-	gi|426238183|ref|XP_004013036.1|/0/PREDICTED: LOW QUALITY PROTEIN: G patch domain-containing protein 8 [Ovis aries]
gi|548513349|ref|XM_005695110.1|	463	72	2	19.73665593	0.452019656	-5.448348247	Down	1.12E-22	8.25E-21	LOC102187269	K02908|1|3e-59|227|ecb:100055593|large subunit ribosomal protein L30e	GO:0015934//large ribosomal subunit	GO:0003676//nucleic acid binding;GO:0005198//structural molecule activity	GO:0006412//translation;GO:0019080;GO:0031016//pancreas development	gi|4506631|ref|NP_000980.1|/1.80661e-58/60S ribosomal protein L30 [Homo sapiens]
gi|548469858|ref|XM_005681379.1|	4053	25	1	0.782862462	0.025818542	-4.922279435	Down	3.28E-08	5.80E-07	MTTP	K14463|1|0.0|1689|bta:280868|microsomal triglyceride transfer protein large subunit	GO:0043231//intracellular membrane-bounded organelle	GO:0005488//binding;GO:0022892	GO:0051234//establishment of localization;GO:0010876	gi|426231397|ref|XP_004009725.1|/0/PREDICTED: microsomal triglyceride transfer protein large subunit [Ovis aries]
gi|548489007|ref|XM_005687813.1|	2048	22	1	1.363373327	0.051094995	-4.737854864	Down	3.17E-07	4.74E-06	SNAP25	K08508|1|3e-113|409|ssc:100620588|synaptosomal-associated protein, 23kDa	GO:0030426//growth cone;GO:0044431//Golgi apparatus part;GO:0044297//cell body;GO:0031252//cell leading edge;GO:0005856//cytoskeleton;GO:0005887//integral to plasma membrane;GO:0031201//SNARE complex	GO:0005267//potassium channel activity;GO:0008092//cytoskeletal protein binding;GO:0019905//syntaxin binding	GO:0015980//energy derivation by oxidation of organic compounds;GO:0007613//memory;GO:0007269//neurotransmitter secretion;GO:0006904//vesicle docking involved in exocytosis;GO:0050796//regulation of insulin secretion;GO:0044087;GO:0048667//cell morphogenesis involved in neuron differentiation;GO:0034220//ion transmembrane transport	gi|18765733|ref|NP_003072.2|/2.8294e-112/synaptosomal-associated protein 25 isoform SNAP25A [Homo sapiens]
gi|548511316|ref|XM_005694467.1|	1523	21	1	1.75001373	0.068708175	-4.670740668	Down	6.73E-07	9.52E-06	SSTR2	K04218|1|0.0|726|bta:282083|somatostatin receptor 2	GO:0044424//intracellular part;GO:0031224//intrinsic to membrane	GO:0019904//protein domain specific binding;GO:0008188//neuropeptide receptor activity	GO:0007267//cell-cell signaling;GO:0051384//response to glucocorticoid stimulus;GO:0014821;GO:0007188//adenylate cyclase-modulating G-protein coupled receptor signaling pathway;GO:0048232//male gamete generation;GO:0022037//metencephalon development;GO:0006950//response to stress;GO:0032355//response to estradiol stimulus	gi|426238504|ref|XP_004013193.1|/0/PREDICTED: somatostatin receptor type 2 [Ovis aries]
gi|548512959|ref|XM_005695005.1|	3086	20	1	0.822538318	0.033908798	-4.60035134	Down	1.43E-06	1.87E-05	PDE8A	K01120|1|0.0|1484|bta:506787|3',5'-cyclic-nucleotide phosphodiesterase [EC:3.1.4.17]	GO:0044444//cytoplasmic part	GO:0043169//cation binding;GO:0004871//signal transducer activity;GO:0004114//3',5'-cyclic-nucleotide phosphodiesterase activity	GO:0006351//transcription, DNA-dependent;GO:0009123	gi|426248726|ref|XP_004018110.1|/0/PREDICTED: high affinity cAMP-specific and IBMX-insensitive 3',5'-cyclic phosphodiesterase 8A [Ovis aries]
gi|548513857|ref|XM_005695283.1|	2850	20	1	0.890650263	0.036716684	-4.60035134	Down	1.43E-06	1.87E-05	PRPF39	K13217|1|0.0|1073|bta:505547|pre-mRNA-processing factor 39	GO:0031981//nuclear lumen	-	GO:0006396//RNA processing	gi|426248442|ref|XP_004017972.1|/0/PREDICTED: pre-mRNA-processing factor 39 isoform 2 [Ovis aries]
gi|548494083|ref|XM_005689373.1|	1251	18	1	1.826153416	0.083647123	-4.448348247	Down	6.37E-06	7.31E-05	C15H11orf70	-	-	-	-	gi|296480363|tpg|DAA22478.1|/1.29914e-132/TPA: hypothetical protein LOC617430 [Bos taurus]
gi|548515398|ref|XM_005695866.1|	3644	17	1	0.592096669	0.028716397	-4.365886087	Down	1.34E-05	0.000144296	NEK4	K08857|1|0.0|1120|bta:511455|NIMA (never in mitosis gene a)-related kinase [EC:2.7.11.1]	GO:0031981//nuclear lumen	GO:0004672//protein kinase activity;GO:0032559	GO:0006464//cellular protein modification process	gi|426249892|ref|XP_004018681.1|/0/PREDICTED: serine/threonine-protein kinase Nek4 [Ovis aries]
gi|548461880|ref|XM_005678851.1|	2708	17	1	0.796750466	0.038642005	-4.365886087	Down	1.34E-05	0.00014421	ANKMY1	K10380|1|6e-09|63.9|spu:754357|ankyrin;K04575|2|5e-07|57.8|dre:557014|amyotrophic lateral sclerosis 2 (juvenile)	-	-	-	gi|426218515|ref|XP_004003492.1|/0/PREDICTED: ankyrin repeat and MYND domain-containing protein 1 [Ovis aries]
gi|548470842|ref|XM_005681840.1|	3768	17	1	0.572611534	0.027771378	-4.365886087	Down	1.34E-05	0.000144037	SEC31A	K14005|1|0.0|1979|hsa:22872|protein transport protein SEC31	GO:0012507//ER to Golgi transport vesicle membrane	GO:0005515//protein binding	GO:0010038//response to metal ion;GO:0006901//vesicle coating;GO:0048193//Golgi vesicle transport;GO:0006487//protein N-linked glycosylation	gi|426231947|ref|XP_004009998.1|/0/PREDICTED: protein transport protein Sec31A isoform 2 [Ovis aries]
gi|548515243|ref|XM_005695790.1|	2808	17	1	0.768376161	0.037265866	-4.365886087	Down	1.34E-05	0.000144124	RPP14	K14529|1|9e-62|239|bta:515208|ribonuclease P protein subunit RPP14 [EC:3.1.26.5]	GO:0043231//intracellular membrane-bounded organelle	GO:0004549//tRNA-specific ribonuclease activity;GO:0003676//nucleic acid binding;GO:0005515//protein binding	GO:0006399//tRNA metabolic process;GO:0032787//monocarboxylic acid metabolic process	gi|470640158|ref|XP_004325092.1|/2.19955e-81/PREDICTED: hydroxyacyl-thioester dehydratase type 2, mitochondrial-like [Tursiops truncatus]
gi|548512937|ref|XM_005694994.1|	5068	32	2	0.801374348	0.041295403	-4.278423246	Down	1.55E-09	3.39E-08	CRTC3	K15309|1|0.0|1033|bta:540109|CREB-regulated transcription coactivator	GO:0043231//intracellular membrane-bounded organelle	-	GO:0051704	gi|119913666|ref|XP_591546.3|/0/PREDICTED: CREB-regulated transcription coactivator 3 [Bos taurus]
gi|548529239|ref|XM_005700189.1|	1832	25	2	1.731955	0.114238592	-3.922279435	Down	2.59E-07	3.94E-06	MORF4L2	K11342|1|4e-164|578|bta:538442|mortality factor 4-like protein 2	GO:0031981//nuclear lumen	GO:0005488//binding	GO:0006259//DNA metabolic process;GO:0006325//chromatin organization;GO:0033554//cellular response to stress;GO:0016049//cell growth;GO:0050789//regulation of biological process	gi|149643049|ref|NP_001092554.1|/3.07126e-163/mortality factor 4-like protein 2 [Bos taurus]
gi|548459452|ref|XM_005678125.1|	2351	24	2	1.295629051	0.089019609	-3.863385746	Down	5.34E-07	7.68E-06	GBP6	-	-	-	-	gi|426215938|ref|XP_004002226.1|/0/PREDICTED: guanylate-binding protein 6-like [Ovis aries]
gi|548493527|ref|XM_005689110.1|	520	194	18	47.35005098	3.622242131	-3.708411086	Down	1.42E-46	2.68E-44	LOC102175871	K02974|1|5e-59|226|ecb:100073005|small subunit ribosomal protein S24e	GO:0015935//small ribosomal subunit;GO:0031981//nuclear lumen	GO:0008135//translation factor activity, nucleic acid binding;GO:0005515//protein binding;GO:0005198//structural molecule activity	GO:0006412//translation;GO:0019080;GO:0031016//pancreas development;GO:0030490//maturation of SSU-rRNA;GO:0048872//homeostasis of number of cells	gi|432112849|gb|ELK35445.1|/1.884e-61/40S ribosomal protein S24 [Myotis davidii]
gi|548475934|ref|XM_005683429.1|	1078	38	4	4.473906468	0.388284046	-3.526350759	Down	8.53E-10	1.92E-08	POLR3G	K03024|1|5e-50|198|bta:613778|DNA-directed RNA polymerase III subunit RPC7	GO:0044451//nucleoplasm part	GO:0034062//RNA polymerase activity	GO:0051707//response to other organism;GO:0006355//regulation of transcription, DNA-dependent;GO:0031349//positive regulation of defense response;GO:0032481//positive regulation of type I interferon production	gi|426230115|ref|XP_004009126.1|/4.20138e-49/PREDICTED: DNA-directed RNA polymerase III subunit RPC7 [Ovis aries]
gi|548482173|ref|XM_005685417.1|	1845	18	2	1.238221097	0.113433659	-3.448348247	Down	3.82E-05	0.000360683	TTC5	K09667|1|1e-06|55.8|spu:579289|polypeptide N-acetylglucosaminyltransferase [EC:2.4.1.-]	GO:0043231//intracellular membrane-bounded organelle	-	GO:0006259//DNA metabolic process	gi|426232870|ref|XP_004010442.1|/0/PREDICTED: tetratricopeptide repeat protein 5 [Ovis aries]
gi|548534351|ref|XM_005701594.1|	1131	18	2	2.019909747	0.185044298	-3.448348247	Down	3.82E-05	0.000360872	CHKB	K14156|1|3e-149|484|bta:536213|choline/ethanolamine kinase [EC:2.7.1.32 2.7.1.82]	-	GO:0016301//kinase activity;GO:0032559	GO:0046335//ethanolamine biosynthetic process;GO:0006656//phosphatidylcholine biosynthetic process;GO:0006796//phosphate-containing compound metabolic process	gi|426227258|ref|XP_004007736.1|/3.24812e-151/PREDICTED: choline/ethanolamine kinase [Ovis aries]
gi|548477233|ref|XM_005683841.1|	928	25	3	3.419118061	0.338284107	-3.337316935	Down	1.42E-06	1.87E-05	TPM2	K10374|1|3e-88|325|ecb:100055542|tropomyosin 2	GO:0005865//striated muscle thin filament	GO:0008092//cytoskeletal protein binding;GO:0005198//structural molecule activity	GO:0033121;GO:0006936//muscle contraction	gi|73971272|ref|XP_538720.2|/2.35778e-87/PREDICTED: tropomyosin beta chain isoform 1 [Canis lupus familiaris]
gi|548493855|ref|XM_005689266.1|	1846	23	3	1.581314321	0.170058316	-3.217022701	Down	5.60E-06	6.52E-05	ATP6V0D2	K02146|1|0.0|711|bta:511839|V-type H+-transporting ATPase subunit AC39 [EC:3.6.3.14]	GO:0044459//plasma membrane part;GO:0005768//endosome;GO:0005774//vacuolar membrane;GO:0033176	GO:0005488//binding;GO:0015077//monovalent inorganic cation transmembrane transporter activity	GO:0007169//transmembrane receptor protein tyrosine kinase signaling pathway;GO:0006875//cellular metal ion homeostasis;GO:0015988//energy coupled proton transmembrane transport, against electrochemical gradient;GO:0015031//protein transport	gi|440912249|gb|ELR61834.1|/0/V-type proton ATPase subunit d 2, partial [Bos grunniens mutus]
gi|548491946|ref|XM_005688726.1|	2406	37	5	1.951767876	0.217461659	-3.165948516	Down	8.27E-09	1.63E-07	EYA2	K01104|1|0.0|894|bta:615264|protein-tyrosine phosphatase [EC:3.1.3.48]	GO:0043231//intracellular membrane-bounded organelle	GO:0046872//metal ion binding;GO:0004721//phosphoprotein phosphatase activity	GO:0012501//programmed cell death;GO:0006470//protein dephosphorylation;GO:0006259//DNA metabolic process;GO:0032501//multicellular organismal process;GO:0006325//chromatin organization;GO:0001708//cell fate specification	gi|426241585|ref|XP_004014670.1|/0/PREDICTED: eyes absent homolog 2 isoform 1 [Ovis aries]
gi|548522428|ref|XM_005698226.1|	1247	21	3	2.13734636	0.251746312	-3.085778168	Down	2.18E-05	0.000219801	FRA10AC1	K13121|1|9e-156|550|bta:615724|protein FRA10AC1	GO:0043231//intracellular membrane-bounded organelle	GO:0005488//binding	-	gi|426252801|ref|XP_004020091.1|/3.38299e-157/PREDICTED: protein FRA10AC1 [Ovis aries]
gi|548491288|ref|XM_005688490.1|	1393	21	3	1.913331594	0.225360841	-3.085778168	Down	2.18E-05	0.000219925	PROCR	K06557|1|5e-125|448|bta:282005|protein C receptor, endothelial (EPCR)	GO:0005815//microtubule organizing center;GO:0042611;GO:0016021//integral to membrane	GO:0004871//signal transducer activity	GO:0007599//hemostasis;GO:0002376//immune system process	gi|426241382|ref|XP_004014570.1|/1.9115e-127/PREDICTED: endothelial protein C receptor [Ovis aries]
gi|548533697|ref|XM_005701490.1|	913	34	5	4.726397067	0.573069827	-3.043957992	Down	6.19E-08	1.05E-06	LOC102185735	K07986|1|8e-75|280|bta:100126815|UL16 binding protein	GO:0016020//membrane	-	GO:0002376//immune system process	gi|274321839|ref|NP_001162084.1|/1.86131e-113/UL16-binding protein 17 precursor [Bos taurus]
gi|548513281|ref|XM_005695094.1|	1241	20	3	2.045409547	0.252963458	-3.01538884	Down	4.26E-05	0.000397702	WDR61	K12602|1|1e-169|596|bta:513208|WD repeat-containing protein 61	-	GO:0005488//binding	-	gi|390476601|ref|XP_002759888.2|/3.9493e-174/PREDICTED: WD repeat-containing protein 61 isoform 2 [Callithrix jacchus]
gi|548506090|ref|XM_005709434.1|	1719	40	6	2.953290574	0.365244504	-3.01538884	Down	4.73E-09	9.68E-08	ZNF577	K09228|1|1e-162|573|ssc:100624128|KRAB domain-containing zinc finger protein	GO:0005622//intracellular	GO:0046872//metal ion binding	-	gi|426244154|ref|XP_004023333.1|/0/PREDICTED: LOW QUALITY PROTEIN: zinc finger protein 577-like [Ovis aries]
gi|548482890|ref|XM_005685677.1|	4013	20	3	0.632532581	0.078227673	-3.01538884	Down	4.26E-05	0.000397495	CA12	K01672|1|3e-178|627|bta:614323|carbonic anhydrase [EC:4.2.1.1]	GO:0031224//intrinsic to membrane	GO:0046914//transition metal ion binding;GO:0016836//hydro-lyase activity	GO:0044237//cellular metabolic process	gi|426233174|ref|XP_004010592.1|/0/PREDICTED: carbonic anhydrase 12 [Ovis aries]
gi|548502225|ref|XM_005691715.1|	2989	20	3	0.849231599	0.105027652	-3.01538884	Down	4.26E-05	0.000397909	NEFH	K04574|1|4e-81|303|bta:528842|neurofilament heavy polypeptide	GO:0043005//neuron projection	-	-	gi|440912852|gb|ELR62379.1|/3.40407e-80/Neurofilament heavy polypeptide, partial [Bos grunniens mutus]
gi|548519248|ref|XM_005697191.1|	3355	25	4	0.945735189	0.12476012	-2.922279435	Down	6.02E-06	6.95E-05	LIPG	K01046|1|0.0|936|ssc:100155736|triacylglycerol lipase [EC:3.1.1.3]	GO:0044421//extracellular region part	GO:0016298//lipase activity;GO:0004091//carboxylesterase activity;GO:0005539//glycosaminoglycan binding	GO:0006644//phospholipid metabolic process;GO:0055092//sterol homeostasis;GO:0031323//regulation of cellular metabolic process;GO:0031667//response to nutrient levels;GO:0030301//cholesterol transport;GO:0034369//plasma lipoprotein particle remodeling;GO:0010982	gi|426254075|ref|XP_004020711.1|/0/PREDICTED: endothelial lipase [Ovis aries]
gi|548524289|ref|XM_005698791.1|	1744	30	5	2.18321667	0.300007312	-2.863385746	Down	8.63E-07	1.19E-05	ERI1	K01175|1|3e-175|615|ptr:463978|[EC:3.1.-.-]	GO:0031981//nuclear lumen;GO:0030529//ribonucleoprotein complex	GO:0043169//cation binding;GO:0003729//mRNA binding;GO:0043021//ribonucleoprotein complex binding;GO:0004527//exonuclease activity	GO:0016458//gene silencing;GO:0006364//rRNA processing;GO:0000956//nuclear-transcribed mRNA catabolic process	gi|296471031|tpg|DAA13146.1|/0/TPA: three prime histone mRNA exonuclease 1-like [Bos taurus]
gi|548484115|ref|XM_005686092.1|	652	36	6	7.007723692	0.962968256	-2.863385746	Down	6.53E-08	1.10E-06	ACYP1	K01512|1|1e-51|202|bta:507844|acylphosphatase [EC:3.6.1.7]	-	GO:0016818//hydrolase activity, acting on acid anhydrides, in phosphorus-containing anhydrides	-	gi|426233686|ref|XP_004010846.1|/3.10339e-51/PREDICTED: acylphosphatase-1 [Ovis aries]
gi|548507411|ref|XM_005693305.1|	5384	30	5	0.707193513	0.097179189	-2.863385746	Down	8.63E-07	1.19E-05	VPS53	-	GO:0031090//organelle membrane;GO:0043231//intracellular membrane-bounded organelle	-	GO:0006810//transport	gi|426237274|ref|XP_004012586.1|/0/PREDICTED: vacuolar protein sorting-associated protein 53 homolog [Ovis aries]
gi|548535779|ref|XM_005702057.1|	345	50	9	18.39386412	2.729805664	-2.752354434	Down	3.92E-10	9.13E-09	LOC102179473	K00799|1|1e-33|141|bta:525938|glutathione S-transferase [EC:2.5.1.18]	-	GO:0016765//transferase activity, transferring alkyl or aryl (other than methyl) groups	-	gi|440899415|gb|ELR50718.1|/9.87758e-33/hypothetical protein M91_14041, partial [Bos grunniens mutus]
gi|548473427|ref|XM_005682746.1|	3268	22	4	0.854402868	0.128081457	-2.737854864	Down	4.25E-05	0.00039712	UIMC1	-	GO:0043231//intracellular membrane-bounded organelle;GO:0043234//protein complex	GO:0031593//polyubiquitin binding	GO:0009314//response to radiation;GO:0006282//regulation of DNA repair;GO:0016578//histone deubiquitination;GO:0000077//DNA damage checkpoint	gi|426229353|ref|XP_004008755.1|/0/PREDICTED: BRCA1-A complex subunit RAP80 [Ovis aries]
gi|548480639|ref|XM_005684923.1|	1283	33	6	3.264444941	0.489365006	-2.737854864	Down	4.51E-07	6.54E-06	FBXO5	K10292|1|0.0|715|ssc:100514379|F-box protein 5	GO:0031981//nuclear lumen;GO:0015630//microtubule cytoskeleton;GO:0044444//cytoplasmic part	GO:0043169//cation binding	GO:0043161//proteasomal ubiquitin-dependent protein catabolic process;GO:0003006//developmental process involved in reproduction;GO:0007056//spindle assembly involved in female meiosis;GO:0031109//microtubule polymerization or depolymerization;GO:0007067//mitosis;GO:0051439//regulation of ubiquitin-protein ligase activity involved in mitotic cell cycle;GO:0000082//G1/S transition of mitotic cell …	gi|426234971|ref|XP_004011465.1|/0/PREDICTED: F-box only protein 5 [Ovis aries]
gi|548466041|ref|XM_005680287.1|	2069	103	19	6.31827899	0.960951406	-2.716996259	Down	3.31E-19	1.83E-17	INHBE	K04667|1|2e-168|593|bta:517587|inhibin, beta	-	GO:0005102//receptor binding	-	gi|426224873|ref|XP_004006593.1|/1.30681e-173/PREDICTED: inhibin beta E chain [Ovis aries]
gi|548499464|ref|XM_005690973.1|	6032	27	5	0.568099616	0.086739515	-2.711382653	Down	5.97E-06	6.91E-05	EDEM3	K10086|1|0.0|1436|bta:519058|ER degradation enhancer, mannosidase alpha-like 3	GO:0044432//endoplasmic reticulum part;GO:0031090//organelle membrane	GO:0046872//metal ion binding;GO:0015924;GO:0005515//protein binding	GO:0006950//response to stress;GO:0006487//protein N-linked glycosylation	gi|296478888|tpg|DAA21003.1|/0/TPA: ER degradation enhancer, mannosidase alpha-like 1-like [Bos taurus]
gi|548470034|ref|XM_005681464.1|	2258	27	5	1.517615981	0.231715125	-2.711382653	Down	5.97E-06	6.90E-05	KCNIP4	K13764|1|1e-28|129|cfa:489500|recoverin	GO:0043005//neuron projection;GO:0044297//cell body;GO:0016020//membrane	GO:0046872//metal ion binding;GO:0005261//cation channel activity	GO:0034220//ion transmembrane transport;GO:0030001//metal ion transport	gi|116004087|ref|NP_001070403.1|/1.04821e-139/Kv channel-interacting protein 4 [Bos taurus]
gi|548509766|ref|XM_005694021.1|	2395	59	11	3.126572895	0.480612967	-2.701634676	Down	1.61E-11	4.51E-10	PSMD12	K03035|1|0.0|838|bta:538204|26S proteasome regulatory subunit N5	GO:0022624//proteasome accessory complex	GO:0005488//binding	GO:0043161//proteasomal ubiquitin-dependent protein catabolic process;GO:0051320//S phase;GO:0016070//RNA metabolic process;GO:0051439//regulation of ubiquitin-protein ligase activity involved in mitotic cell cycle;GO:0006520//cellular amino acid metabolic process;GO:0006915//apoptotic process;GO:0030330//DNA damage response, signal transduction by p53 class mediator	gi|440912680|gb|ELR62232.1|/0/26S proteasome non-ATPase regulatory subunit 12, partial [Bos grunniens mutus]
gi|548500812|ref|XM_005691414.1|	1165	21	4	2.28778619	0.359287727	-2.670740668	Down	8.06E-05	0.000696343	ORAI1	K16056|1|2e-137|489|bta:517688|calcium release-activated calcium channel protein 1	GO:0016021//integral to membrane	GO:0005262//calcium channel activity;GO:0005488//binding	GO:0007599//hemostasis;GO:0001775//cell activation;GO:0043270//positive regulation of ion transport;GO:0010959//regulation of metal ion transport	gi|149642735|ref|NP_001092472.1|/1.7569e-136/calcium release-activated calcium channel protein 1 [Bos taurus]
gi|548521173|ref|XM_005697904.1|	3055	42	8	1.744858207	0.274023045	-2.670740668	Down	1.78E-08	3.33E-07	RNF216	K11976|1|0.0|1610|cfa:479760|TRIAD3; E3 ubiquitin-protein ligase RNF216 [EC:6.3.2.19]	GO:0031981//nuclear lumen	GO:0046914//transition metal ion binding;GO:0003824//catalytic activity	GO:0012501//programmed cell death;GO:0006511//ubiquitin-dependent protein catabolic process;GO:0032479//regulation of type I interferon production;GO:0000209//protein polyubiquitination;GO:0050688//regulation of defense response to virus	gi|426254895|ref|XP_004021110.1|/0/PREDICTED: E3 ubiquitin-protein ligase RNF216 isoform 1 [Ovis aries]
gi|548518567|ref|XM_005696878.1|	2358	26	5	1.399431392	0.22188836	-2.656934869	Down	1.13E-05	0.000123308	LOC102185234	K06510|1|3e-92|340|bta:617034|CD83 antigen	GO:0016021//integral to membrane;GO:0009986//cell surface	-	GO:0001819//positive regulation of cytokine production;GO:0043370//regulation of CD4-positive, alpha-beta T cell differentiation;GO:0001818//negative regulation of cytokine production;GO:0023052//signaling;GO:0006955//immune response;GO:0006950//response to stress;GO:0010033//response to organic substance	gi|426250907|ref|XP_004019174.1|/8.02249e-98/PREDICTED: CD83 antigen [Ovis aries]
gi|548448900|ref|XM_005674673.1|	3552	26	5	0.929014421	0.147300887	-2.656934869	Down	1.13E-05	0.000123383	GART	K11787|1|0.0|1909|bta:281183|phosphoribosylamine--glycine ligase / phosphoribosylglycinamide formyltransferase / phosphoribosylformylglycinamidine cyclo-ligase [EC:6.3.4.13 2.1.2.2 6.3.3.1]	GO:0044444//cytoplasmic part	GO:0043169//cation binding;GO:0016882//cyclo-ligase activity;GO:0016742//hydroxymethyl-, formyl- and related transferase activity;GO:0032559	GO:0006144//purine nucleobase metabolic process;GO:0048856//anatomical structure development;GO:0006188//IMP biosynthetic process;GO:0006730//one-carbon metabolic process;GO:0042221//response to chemical stimulus	gi|426217135|ref|XP_004002809.1|/0/PREDICTED: trifunctional purine biosynthetic protein adenosine-3 [Ovis aries]
gi|548466589|ref|XM_005680413.1|	2230	62	12	3.528652498	0.563098926	-2.647657055	Down	8.39E-12	2.40E-10	PPM1H	K01090|1|0.0|771|mmu:319468|protein phosphatase [EC:3.1.3.16]	-	GO:0016791//phosphatase activity	GO:0006796//phosphate-containing compound metabolic process	gi|194212330|ref|XP_001491523.2|/0/PREDICTED: LOW QUALITY PROTEIN: protein phosphatase 1H [Equus caballus]
gi|548513728|ref|XM_005695220.1|	4847	24	5	0.628434887	0.107945689	-2.541457651	Down	3.95E-05	0.00037159	ARHGAP5	K13709|1|0.0|2858|aml:100471100|Rho GTPase-activating protein 5	GO:0044444//cytoplasmic part	GO:0017111//nucleoside-triphosphatase activity;GO:0005099//Ras GTPase activator activity;GO:0032561//guanyl ribonucleotide binding;GO:0019904//protein domain specific binding	GO:0007265//Ras protein signal transduction;GO:0009207;GO:0009966//regulation of signal transduction	gi|426248362|ref|XP_004017932.1|/0/PREDICTED: rho GTPase-activating protein 5 [Ovis aries]
gi|548464497|ref|XR_309982.1|	2195	23	5	1.329888946	0.238365719	-2.480057107	Down	7.34E-05	0.000640927	gi|548464497|ref|XR_309982.1|	K11279|1|1e-131|471|bta:786134|nucleosome assembly protein 1-like 1	-	-	-	gi|426224181|ref|XP_004006252.1|/3.50544e-132/PREDICTED: nucleosome assembly protein 1-like 1 isoform 2 [Ovis aries]
gi|548457738|ref|XM_005677640.1|	2420	27	6	1.416023506	0.25944434	-2.448348247	Down	1.91E-05	0.000196623	FAM63A	-	-	-	-	gi|426216536|ref|XP_004002518.1|/0/PREDICTED: protein FAM63A [Ovis aries]
gi|548534624|ref|XM_005701724.1|	2004	49	11	3.103276177	0.574385257	-2.433701471	Down	7.67E-09	1.52E-07	LOC102171968	K05038|1|0.0|1025|bta:515755|solute carrier family 6 (neurotransmitter transporter, amino acid) member 5/7/9/14	GO:0016021//integral to membrane	GO:0005343//organic acid:sodium symporter activity;GO:0005326//neurotransmitter transporter activity	GO:0015837//amine transport	gi|426240899|ref|XP_004014331.1|/0/PREDICTED: sodium- and chloride-dependent glycine transporter 1-like isoform 2 [Ovis aries]
gi|548489018|ref|XM_005687818.1|	2072	31	7	1.89886464	0.35352213	-2.425264634	Down	5.03E-06	5.90E-05	ISM1	K04659|1|2e-06|55.1|cfa:487486|thrombospondin	-	-	-	gi|311274381|ref|XP_001925035.2|/1.22821e-163/PREDICTED: isthmin-1 [Sus scrofa]
gi|548509960|ref|XR_310823.1|	1387	75	17	6.862887297	1.282569112	-2.419779095	Down	9.28E-13	2.90E-11	gi|548509960|ref|XR_310823.1|	-	-	-	-	gi|431908736|gb|ELK12328.1|/2.23505e-27/Splicing factor, arginine/serine-rich 2 [Pteropus alecto]
gi|548495143|ref|XM_005689642.1|	2354	30	7	1.617472333	0.31117156	-2.377958919	Down	9.20E-06	0.00010254	MCAM	K06534|1|0.0|991|ecb:100071414|melanoma cell adhesion molecule	GO:0031224//intrinsic to membrane	-	GO:0009987//cellular process;GO:0032502//developmental process	gi|426245648|ref|XP_004016619.1|/0/PREDICTED: cell surface glycoprotein MUC18 [Ovis aries]
gi|548476416|ref|XM_005683653.1|	1623	47	11	3.675372849	0.709222462	-2.373580479	Down	2.54E-08	4.62E-07	PSIP1	K00020|1|4e-07|57.0|aag:AaeL_AAEL006684|3-hydroxyisobutyrate dehydrogenase [EC:1.1.1.31]	GO:0044444//cytoplasmic part;GO:0031981//nuclear lumen	-	GO:0019058//viral infectious cycle;GO:0006310//DNA recombination	gi|219879769|ref|NP_001137364.1|/4.00474e-95/PC4 and SFRS1-interacting protein [Ovis aries]
gi|548522444|ref|XM_005698234.1|	1699	44	11	3.286861181	0.677497384	-2.278423246	Down	1.48E-07	2.36E-06	TBC1D12	K11837|1|1e-10|68.9|hsa:9098|ubiquitin carboxyl-terminal hydrolase 6/32 [EC:3.1.2.15];K13136|2|1e-06|55.8|nvi:100114269|gem associated protein 8	GO:0044464//cell part	GO:0005099//Ras GTPase activator activity	GO:0032318//regulation of Ras GTPase activity	gi|426253315|ref|XP_004020343.1|/0/PREDICTED: TBC1 domain family member 12 [Ovis aries]
gi|548466770|ref|XM_005680497.1|	5374	31	8	0.732126449	0.155776033	-2.232619556	Down	1.42E-05	0.000151498	SCYL2	K08876|1|1e-26|123|aga:AgaP_AGAP001091|SCY1-like	GO:0030135//coated vesicle;GO:0031090//organelle membrane	GO:0005515//protein binding;GO:0016301//kinase activity;GO:0032559	GO:0002090//regulation of receptor internalization;GO:0007041//lysosomal transport;GO:0030178//negative regulation of Wnt receptor signaling pathway;GO:0006464//cellular protein modification process	gi|426225087|ref|XP_004006699.1|/0/PREDICTED: SCY1-like protein 2 [Ovis aries]
gi|548482009|ref|XM_005685337.1|	849	46	12	6.876575349	1.47904665	-2.217022701	Down	1.26E-07	2.03E-06	NRL	K09038|1|5e-57|221|bta:521544|neural retina-specific leucine zipper protein	GO:0043231//intracellular membrane-bounded organelle	GO:0001071//nucleic acid binding transcription factor activity;GO:0003677//DNA binding	GO:0007468//regulation of rhodopsin gene expression;GO:0006357//regulation of transcription from RNA polymerase II promoter;GO:0050953//sensory perception of light stimulus;GO:0042462//eye photoreceptor cell development	gi|426376558|ref|XP_004055064.1|/3.73741e-57/PREDICTED: neural retina-specific leucine zipper protein [Gorilla gorilla gorilla]
gi|548483987|ref|XM_005686028.1|	732	30	8	5.201543542	1.143634431	-2.185313841	Down	2.53E-05	0.00025074	LOC102178735	-	GO:0005740//mitochondrial envelope;GO:0031224//intrinsic to membrane	-	-	gi|426233612|ref|XP_004010809.1|/2.04056e-55/PREDICTED: cytochrome c oxidase assembly protein COX16 homolog, mitochondrial-like isoform 1 [Ovis aries]
gi|548477675|ref|XM_005684005.1|	916	30	8	4.156692001	0.913908738	-2.185313841	Down	2.53E-05	0.000250602	TNFRSF10B	K04722|1|5e-70|265|bta:782568|tumor necrosis factor receptor superfamily member 10	GO:0016020//membrane	GO:0004871//signal transducer activity;GO:0005515//protein binding	GO:0006917//induction of apoptosis;GO:0007249//I-kappaB kinase/NF-kappaB cascade;GO:0009612//response to mechanical stimulus	gi|359068344|ref|XP_003586458.1|/6.70506e-87/PREDICTED: tumor necrosis factor receptor superfamily member 10B-like [Bos taurus]
gi|548488464|ref|XM_005687553.1|	566	944	256	211.6789281	47.32949279	-2.161066295	Down	1.83E-124	1.09E-121	RPL21	K02889|1|2e-90|331|bta:326584|large subunit ribosomal protein L21e	GO:0015934//large ribosomal subunit	GO:0003676//nucleic acid binding;GO:0005198//structural molecule activity	GO:0006412//translation;GO:0019080;GO:0031016//pancreas development	gi|440900636|gb|ELR51719.1|/7.03338e-90/hypothetical protein M91_00440, partial [Bos grunniens mutus]
gi|548466887|ref|XM_005680555.1|	1551	29	8	2.373057518	0.539742362	-2.136404241	Down	4.49E-05	0.000415743	NFYB	K08065|1|8e-114|411|ssc:100157587|nuclear transcription Y subunit beta	GO:0005667//transcription factor complex	GO:0001071//nucleic acid binding transcription factor activity;GO:0003677//DNA binding;GO:0008134//transcription factor binding	GO:0006355//regulation of transcription, DNA-dependent	gi|222136636|ref|NP_001138402.1|/6.87343e-113/nuclear transcription factor Y subunit beta [Sus scrofa]
gi|548475052|ref|XM_005683240.1|	1473	31	9	2.671043812	0.639363852	-2.062694555	Down	3.65E-05	0.000348513	TTC1	K09527|1|1e-14|81.6|dre:100535346|DnaJ homolog subfamily C member 7	-	GO:0005515//protein binding	GO:0044267//cellular protein metabolic process	gi|426230018|ref|XP_004009080.1|/9.45609e-149/PREDICTED: tetratricopeptide repeat protein 1 isoform 1 [Ovis aries]
gi|548454546|ref|XM_005676390.1|	1628	31	9	2.416736815	0.578490758	-2.062694555	Down	3.65E-05	0.000348328	LOC102176567	K07435|1|0.0|813|bta:532945|cytochrome P450, family 20, subfamily A	GO:0031224//intrinsic to membrane	GO:0016491//oxidoreductase activity;GO:0005506//iron ion binding	GO:0008152//metabolic process	gi|62751391|ref|NP_001015644.1|/0/cytochrome P450 20A1 [Bos taurus]
gi|548457313|ref|XM_005677436.1|	1160	43	13	4.704706452	1.172718238	-2.004248282	Down	1.70E-06	2.19E-05	HAX1	-	GO:0005856//cytoskeleton;GO:0031252//cell leading edge;GO:0005635//nuclear envelope;GO:0005783//endoplasmic reticulum	GO:0019838//growth factor binding	-	gi|426216717|ref|XP_004002604.1|/6.65443e-120/PREDICTED: HCLS1-associated protein X-1 isoform 1 [Ovis aries]
gi|548454244|ref|XM_005676241.1|	1482	32	10	2.740462346	0.706090084	-1.956495151	Down	5.06E-05	0.000462456	NXPH2	-	-	-	GO:0007186//G-protein coupled receptor signaling pathway	gi|426222521|ref|XP_004005439.1|/8.39726e-137/PREDICTED: neurexophilin-2 [Ovis aries]
gi|548519155|ref|XM_005697151.1|	1049	32	10	3.871654144	0.997545762	-1.956495151	Down	5.06E-05	0.000462927	SLMO1	-	GO:0043231//intracellular membrane-bounded organelle	-	-	gi|296473785|tpg|DAA15900.1|/1.16408e-88/TPA: slowmo homolog 1-like [Bos taurus]
gi|548455027|ref|XM_005676625.1|	1242	32	10	3.270020288	0.842532612	-1.956495151	Down	5.06E-05	0.000462691	RHBDD1	K09651|1|2e-157|555|cfa:486149|rhomboid domain-containing protein 1 [EC:3.4.21.-]	GO:0031224//intrinsic to membrane	GO:0004175//endopeptidase activity	-	gi|426221661|ref|XP_004005027.1|/0/PREDICTED: rhomboid-related protein 4 [Ovis aries]
gi|548527899|ref|XM_005699874.1|	2605	31	10	1.510344543	0.40169885	-1.910691461	Down	8.67E-05	0.000741698	NAALADL1	K01301|1|0.0|1222|bta:506692|glutamate carboxypeptidase II [EC:3.4.17.21]	GO:0044459//plasma membrane part;GO:0031224//intrinsic to membrane	GO:0008238//exopeptidase activity;GO:0043169//cation binding	GO:0019538//protein metabolic process	gi|426252004|ref|XP_004019709.1|/0/PREDICTED: N-acetylated-alpha-linked acidic dipeptidase-like protein [Ovis aries]
gi|548518762|ref|XM_005696965.1|	2099	162	53	9.795455604	2.642236863	-1.890352794	Down	2.72E-19	1.53E-17	LOC102170373	K13963|1|0.0|728|bta:281376|serpin B	GO:0043231//intracellular membrane-bounded organelle;GO:0016020//membrane;GO:0044421//extracellular region part	GO:0004866//endopeptidase inhibitor activity	GO:0006508//proteolysis;GO:0030195//negative regulation of blood coagulation;GO:0010466//negative regulation of peptidase activity;GO:0043066//negative regulation of apoptotic process	gi|426253553|ref|XP_004020457.1|/0/PREDICTED: plasminogen activator inhibitor 2-like [Ovis aries]
gi|548455045|ref|XM_005676634.1|	1752	42	14	3.042546702	0.836184764	-1.863385746	Down	6.69E-06	7.64E-05	MFF	K04949|1|1e-07|58.9|acs:100556535|cyclic nucleotide gated channel alpha 2	GO:0031224//intrinsic to membrane;GO:0031966//mitochondrial membrane	-	-	gi|148744119|gb|AAI42372.1|/1.08678e-117/C2H2orf33 protein [Bos taurus]
gi|548505283|ref|XM_005692731.1|	1168	63	21	6.845730079	1.881415719	-1.863385746	Down	3.23E-08	5.72E-07	PRMT1	K11434|1|0.0|674|aml:100470762|protein arginine N-methyltransferase 1 [EC:2.1.1.-]	GO:0032991//macromolecular complex;GO:0043231//intracellular membrane-bounded organelle;GO:0044444//cytoplasmic part	GO:0043021//ribonucleoprotein complex binding;GO:0008469//histone-arginine N-methyltransferase activity	GO:0030030//cell projection organization;GO:0043009//chordate embryonic development;GO:0034969//histone arginine methylation;GO:0035247//peptidyl-arginine omega-N-methylation;GO:0007165//signal transduction	gi|161789011|sp|Q99873.2|ANM1_HUMAN/0/RecName: Full=Protein arginine N-methyltransferase 1; AltName: Full=Histone-arginine N-methyltransferase PRMT1; AltName: Full=Interferon receptor 1-bound protein 4
gi|548529304|ref|XM_005700221.1|	1254	50	17	5.060512856	1.418599169	-1.834816594	Down	1.13E-06	1.53E-05	PSMD10	K06694|1|9e-105|303|ssc:100156308|26S proteasome non-ATPase regulatory subunit 10	GO:0005856//cytoskeleton;GO:0005838//proteasome regulatory particle;GO:0043231//intracellular membrane-bounded organelle	GO:0005515//protein binding	GO:0006520//cellular amino acid metabolic process;GO:0016049//cell growth;GO:0043248//proteasome assembly;GO:0042994//cytoplasmic sequestering of transcription factor;GO:0043433//negative regulation of sequence-specific DNA binding transcription factor activity;GO:0051320//S phase;GO:0030330//DNA damage response, signal transduction by p53 class mediator;GO:0007050//cell cycle arrest;GO:0000122//…	gi|431905147|gb|ELK10198.1|/7.62276e-109/26S proteasome non-ATPase regulatory subunit 10 [Pteropus alecto]
gi|548465749|ref|XM_005680146.1|	1447	50	17	4.385544659	1.229387255	-1.834816594	Down	1.13E-06	1.53E-05	ZCRB1	K13154|1|3e-85|316|bta:504536|U11/U12 small nuclear ribonucleoprotein 31 kDa protein	GO:0005681//spliceosomal complex	GO:0046872//metal ion binding;GO:0003676//nucleic acid binding	GO:0006396//RNA processing	gi|426232956|ref|XP_004010483.1|/2.73136e-84/PREDICTED: zinc finger CCHC-type and RNA-binding motif-containing protein 1-like [Ovis aries]
gi|548475034|ref|XM_005683231.1|	3166	99	34	3.968682432	1.123767124	-1.820317024	Down	8.41E-12	2.40E-10	CLINT1	K11137|1|1e-59|233|api:100163744|telomere length regulation protein;K12471|3|9e-58|226|isc:IscW_ISCW008441|epsin	GO:0044431//Golgi apparatus part;GO:0016023//cytoplasmic membrane-bounded vesicle	GO:0005515//protein binding	GO:0048193//Golgi vesicle transport	gi|440894835|gb|ELR47174.1|/0/Clathrin interactor 1, partial [Bos grunniens mutus]
gi|548469314|ref|XM_005681303.1|	1431	61	21	5.410186868	1.535634912	-1.81684316	Down	9.03E-08	1.49E-06	TIFA	-	-	GO:0005488//binding	GO:0007243//intracellular protein kinase cascade	gi|426231267|ref|XP_004009661.1|/8.32857e-102/PREDICTED: TRAF-interacting protein with FHA domain-containing protein A [Ovis aries]
gi|548506147|ref|XM_005692904.1|	1769	46	16	3.300289695	0.946456081	-1.801985202	Down	4.06E-06	4.89E-05	LOC102184752	K09228|1|0.0|844|bta:515089|KRAB domain-containing zinc finger protein	-	-	-	gi|440891309|gb|ELR45080.1|/0/Zinc finger protein 845, partial [Bos grunniens mutus]
gi|548460042|ref|XM_005678275.1|	2335	40	14	2.174178371	0.627407155	-1.792996418	Down	1.88E-05	0.000193785	DEPDC1	-	GO:0043231//intracellular membrane-bounded organelle;GO:0043234//protein complex	GO:0008047//enzyme activator activity;GO:0005488//binding	GO:0043087//regulation of GTPase activity;GO:0007165//signal transduction;GO:0006351//transcription, DNA-dependent	gi|426215728|ref|XP_004002121.1|/0/PREDICTED: DEP domain-containing protein 1A isoform 2 [Ovis aries]
gi|548449511|ref|XM_005674857.1|	1673	37	13	2.806905863	0.81312203	-1.787436893	Down	4.07E-05	0.000381576	TFG	K09292|1|2e-137|490|rno:360709|protein TFG	GO:0044424//intracellular part	GO:0060089;GO:0005515//protein binding	GO:0007249//I-kappaB kinase/NF-kappaB cascade	gi|466023134|ref|XP_004272651.1|/3.15183e-143/PREDICTED: protein TFG isoform 3 [Orcinus orca]
gi|548497815|ref|XM_005690458.1|	1261	34	12	3.422046409	0.995805397	-1.780923586	Down	8.82E-05	0.000752203	UCHL5	K05610|1|9e-175|613|ssc:100144472|ubiquitin carboxyl-terminal hydrolase L5 [EC:3.4.19.12]	GO:0043234//protein complex;GO:0000790//nuclear chromatin;GO:0044444//cytoplasmic part	GO:0016790//thiolester hydrolase activity;GO:0061135;GO:0008238//exopeptidase activity;GO:0032403//protein complex binding;GO:0019783//small conjugating protein-specific protease activity	GO:0010498//proteasomal protein catabolic process;GO:0019941//modification-dependent protein catabolic process;GO:0010466//negative regulation of peptidase activity;GO:0021537//telencephalon development;GO:0009653//anatomical structure morphogenesis;GO:0070646//protein modification by small protein removal	gi|178056486|ref|NP_001116682.1|/6.88188e-174/ubiquitin carboxyl-terminal hydrolase isozyme L5 [Sus scrofa]
gi|548460110|ref|XM_005678309.1|	4356	68	24	1.981267457	0.576542978	-1.780923586	Down	2.57E-08	4.67E-07	RAVER2	K11219|1|8e-110|399|cfa:476714|non-receptor tyrosine kinase [EC:2.7.10.2];K13208|2|6e-09|64.7|xtr:594912|ELAV like protein 2/3/4	-	-	-	gi|426215674|ref|XP_004002095.1|/0/PREDICTED: ribonucleoprotein PTB-binding 2 [Ovis aries]
gi|548477408|ref|XM_005683874.1|	2648	34	12	1.629607448	0.474210954	-1.780923586	Down	8.82E-05	0.000751845	ZCCHC7	K12597|1|0.0|972|bta:511821|protein AIR1/2	-	GO:0046914//transition metal ion binding	-	gi|426220186|ref|XP_004004297.1|/0/PREDICTED: zinc finger CCHC domain-containing protein 7 [Ovis aries]
gi|548523850|ref|XM_005698583.1|	1501	45	16	3.80499321	1.115443576	-1.770276342	Down	6.76E-06	7.70E-05	BUB3	K02180|1|0.0|681|ssc:100156053|cell cycle arrest protein BUB3	GO:0031981//nuclear lumen;GO:0000776//kinetochore;GO:0044444//cytoplasmic part	GO:0005488//binding	GO:0000819//sister chromatid segregation;GO:0043161//proteasomal ubiquitin-dependent protein catabolic process;GO:0045841//negative regulation of mitotic metaphase/anaphase transition;GO:0031577//spindle checkpoint;GO:0051439//regulation of ubiquitin-protein ligase activity involved in mitotic cell cycle	gi|31560618|ref|NP_033904.2|/0/mitotic checkpoint protein BUB3 [Mus musculus]
gi|548521044|ref|XM_005697871.1|	435	136	51	39.6800048	12.26843695	-1.693460745	Down	2.63E-14	9.76E-13	ATP5J2	K02130|1|1e-20|99.0|bta:506492|F-type H+-transporting ATPase subunit f [EC:3.6.3.14]	GO:0005753//mitochondrial proton-transporting ATP synthase complex;GO:0033177//proton-transporting two-sector ATPase complex, proton-transporting domain	-	GO:0006810//transport;GO:0009207	gi|432115227|gb|ELK36737.1|/2.90374e-24/ATP synthase subunit f, mitochondrial [Myotis davidii]
gi|548457839|ref|XM_005677660.1|	351	229	86	82.80383104	25.6389155	-1.691362279	Down	5.01E-23	3.76E-21	LOC102184771	-	GO:0044464//cell part	GO:0005488//binding	GO:0006952//defense response;GO:0009116//nucleoside metabolic process	gi|348573123|ref|XP_003472341.1|/6.76798e-50/PREDICTED: enhancer of rudimentary homolog [Cavia porcellus]
gi|548506664|ref|XM_005693134.1|	2877	37	14	1.632239663	0.509209491	-1.680521689	Down	8.52E-05	0.000730606	S6K1	K04688|1|0.0|812|bta:404181|p70 ribosomal S6 kinase [EC:2.7.11.1]	GO:0031966//mitochondrial membrane;GO:0044459//plasma membrane part	GO:0004674//protein serine/threonine kinase activity;GO:0032559	GO:0006915//apoptotic process;GO:0014874;GO:0007346//regulation of mitotic cell cycle;GO:0008284//positive regulation of cell proliferation;GO:0048017//inositol lipid-mediated signaling;GO:0043434//response to peptide hormone stimulus;GO:0003006//developmental process involved in reproduction;GO:0007169//transmembrane receptor protein tyrosine kinase signaling pathway;GO:0007243//intracellular pr…	gi|440908861|gb|ELR58839.1|/0/Ribosomal protein S6 kinase beta-1, partial [Bos grunniens mutus]
gi|548472558|ref|XM_005682387.1|	1870	55	21	3.732872424	1.175130246	-1.667465536	Down	1.79E-06	2.30E-05	CCDC151	K12478|1|2e-09|64.7|xtr:100216061|early endosome antigen 1;K10381|3|7e-09|63.2|mgp:100540737|desmoplakin;K10421|4|9e-09|62.8|dgr:Dgri_GH11701|CAP-Gly domain-containing linker protein 1	-	-	-	gi|426229019|ref|XP_004008591.1|/0/PREDICTED: coiled-coil domain-containing protein 151 isoform 1 [Ovis aries]
gi|548484871|ref|XM_005686282.1|	942	52	20	7.006070537	2.221710201	-1.656934869	Down	3.82E-06	4.63E-05	MITD1	-	GO:0005770//late endosome	-	GO:0006810//transport	gi|426224059|ref|XP_004006191.1|/7.63123e-142/PREDICTED: MIT domain-containing protein 1 [Ovis aries]
gi|548513703|ref|XM_005695208.1|	978	49	19	6.358860387	2.032932985	-1.645205576	Down	8.14E-06	9.15E-05	AP4S1	K12403|1|2e-76|286|bta:618267|AP-4 complex subunit sigma-1	GO:0012505//endomembrane system;GO:0044431//Golgi apparatus part	GO:0022892	GO:0015031//protein transport	gi|94966994|ref|NP_001035693.1|/1.7135e-75/AP-4 complex subunit sigma-1 [Bos taurus]
gi|548489930|ref|XM_005688107.1|	3281	134	52	5.183470516	1.658461635	-1.644072718	Down	1.36E-13	4.63E-12	MKX	K15613|1|6e-07|57.8|spu:757216|homeobox protein Meis 1	GO:0043231//intracellular membrane-bounded organelle	GO:0003677//DNA binding;GO:0001071//nucleic acid binding transcription factor activity	GO:0006351//transcription, DNA-dependent;GO:0048513//organ development	gi|300796015|ref|NP_001179463.1|/1.89353e-156/homeobox protein Mohawk [Bos taurus]
gi|548514683|ref|XM_005695574.1|	3406	133	52	4.955974487	1.59759619	-1.633265963	Down	2.19E-13	7.32E-12	CTNNB1	K02105|1|0.0|1524|ecb:100055241|catenin beta 1	GO:0043231//intracellular membrane-bounded organelle;GO:0005902//microvillus;GO:0005815//microtubule organizing center;GO:0005913//cell-cell adherens junction;GO:0019897//extrinsic to plasma membrane;GO:0031252//cell leading edge;GO:0071664;GO:0031674//I band;GO:0030425//dendrite	GO:0046332//SMAD binding;GO:0019902//phosphatase binding;GO:0008134//transcription factor binding;GO:0019900//kinase binding;GO:0043566//structure-specific DNA binding;GO:0035258//steroid hormone receptor binding;GO:0050839//cell adhesion molecule binding;GO:0001071//nucleic acid binding transcription factor activity;GO:0003713//transcription coactivator activity;GO:0035254//glutamate receptor bi…	GO:0014070//response to organic cyclic compound;GO:0001894//tissue homeostasis;GO:0010560//positive regulation of glycoprotein biosynthetic process;GO:0060070//canonical Wnt receptor signaling pathway;GO:0034765//regulation of ion transmembrane transport;GO:0001837//epithelial to mesenchymal transition;GO:0002088//lens development in camera-type eye;GO:0030217//T cell differentiation;GO:0002762//…	gi|47523792|ref|NP_999532.1|/0/catenin beta-1 [Sus scrofa]
gi|548453343|ref|XM_005676018.1|	3024	38	15	1.594864806	0.51906027	-1.619460163	Down	0.000105107	0.000877032	STK39	K08282|1|0.0|940|cfa:478779|non-specific serine/threonine protein kinase [EC:2.7.11.1]	GO:0043231//intracellular membrane-bounded organelle;GO:0044459//plasma membrane part;GO:0043232	GO:0004674//protein serine/threonine kinase activity;GO:0032559	GO:0050896//response to stimulus;GO:0006813//potassium ion transport;GO:0006464//cellular protein modification process	gi|426222495|ref|XP_004005426.1|/0/PREDICTED: STE20/SPS1-related proline-alanine-rich protein kinase [Ovis aries]
gi|548503535|ref|XM_005692135.1|	4219	100	40	3.008240399	0.992107613	-1.60035134	Down	3.75E-10	8.79E-09	PLEKHG4	K08810|1|4e-43|178|mcc:717492|triple functional domain protein [EC:2.7.11.1]	GO:0044464//cell part	GO:0005085//guanyl-nucleotide exchange factor activity	GO:0007266//Rho protein signal transduction	gi|426243595|ref|XP_004015636.1|/0/PREDICTED: puratrophin-1 [Ovis aries]
gi|548496509|ref|XM_005690140.1|	2119	102	41	6.109297578	2.024702487	-1.593296583	Down	2.85E-10	6.80E-09	TSPAN18	K06509|1|1e-09|66.2|ecb:100056000|kangai 1;K06537|2|2e-08|61.6|nve:NEMVE_v1g233307|CD151 antigen	GO:0016020//membrane	-	-	gi|426245349|ref|XP_004016475.1|/1.05333e-101/PREDICTED: tetraspanin-18 [Ovis aries]
gi|548458804|ref|XM_005677979.1|	594	42	17	8.973976131	2.994820468	-1.583277827	Down	5.97E-05	0.000536487	LOC102176186	K01507|1|1e-69|262|cfa:478500|inorganic pyrophosphatase [EC:3.6.1.1]	GO:0044429//mitochondrial part	GO:0046872//metal ion binding;GO:0016462//pyrophosphatase activity	GO:0006412//translation;GO:0006796//phosphate-containing compound metabolic process	gi|311262725|ref|XP_003129324.1|/2.11788e-74/PREDICTED: inorganic pyrophosphatase 2, mitochondrial-like [Sus scrofa]
gi|548451098|ref|XM_005675281.1|	1008	79	32	9.946919971	3.321985729	-1.582203994	Down	3.43E-08	6.05E-07	MRPL47	-	GO:0000313;GO:0043231//intracellular membrane-bounded organelle	GO:0005198//structural molecule activity	GO:0010467//gene expression	gi|426217880|ref|XP_004003180.1|/4.21196e-141/PREDICTED: 39S ribosomal protein L47, mitochondrial [Ovis aries]
gi|548464068|ref|XM_005679536.1|	3090	103	42	4.230588747	1.422325929	-1.57260635	Down	3.45E-10	8.12E-09	SSBP1	K03111|1|1e-77|292|bta:515765|single-strand DNA-binding protein	GO:0031981//nuclear lumen;GO:0005759//mitochondrial matrix	GO:0043566//structure-specific DNA binding	GO:0051095;GO:0006259//DNA metabolic process;GO:0007005//mitochondrion organization	gi|296488185|tpg|DAA30298.1|/1.25898e-77/TPA: single-stranded DNA-binding protein, mitochondrial precursor [Bos taurus]
gi|548474939|ref|XM_005683186.1|	2512	49	20	2.47570281	0.833141325	-1.571204995	Down	1.60E-05	0.000167095	ANXA6	-	GO:0048770	GO:0046872//metal ion binding;GO:0005543//phospholipid binding	GO:0070838//divalent metal ion transport;GO:0006936//muscle contraction	gi|426229930|ref|XP_004009036.1|/0/PREDICTED: annexin A6 [Ovis aries]
gi|548506553|ref|XM_005693095.1|	2866	244	100	10.80527203	3.651170637	-1.565304393	Down	5.31E-22	3.72E-20	SRSF1	K12890|1|3e-111|275|cfa:609693|splicing factor, arginine/serine-rich 1/9	GO:0005681//spliceosomal complex;GO:0005654//nucleoplasm	GO:0003676//nucleic acid binding;GO:0019904//protein domain specific binding	GO:0006941//striated muscle contraction;GO:0043009//chordate embryonic development;GO:0000245//spliceosomal complex assembly;GO:0006405//RNA export from nucleus;GO:0006353//DNA-dependent transcription, termination	gi|179074|gb|AAA35564.1|/4.20348e-111/alternative [Homo sapiens]
gi|548468910|ref|XM_005681246.1|	1143	51	21	5.662992811	1.922566544	-1.558531165	Down	1.20E-05	0.000130697	MAPK11	K04441|1|5e-81|301|ecb:100056278|p38 MAP kinase [EC:2.7.11.24]	GO:0031981//nuclear lumen;GO:0044444//cytoplasmic part	GO:0004702//receptor signaling protein serine/threonine kinase activity;GO:0032559	GO:0045597//positive regulation of cell differentiation;GO:0006355//regulation of transcription, DNA-dependent;GO:0002224//toll-like receptor signaling pathway;GO:0007169//transmembrane receptor protein tyrosine kinase signaling pathway;GO:0007264//small GTPase mediated signal transduction;GO:0000165//MAPK cascade	gi|358420769|ref|XP_003584726.1|/4.56959e-81/PREDICTED: mitogen-activated protein kinase 11 [Bos taurus]
gi|548483815|ref|XM_005685946.1|	2827	92	38	4.130323644	1.406585397	-1.554057688	Down	4.12E-09	8.55E-08	TMEM30B	-	GO:0031224//intrinsic to membrane	-	-	gi|426234213|ref|XP_004011093.1|/4.31054e-93/PREDICTED: cell cycle control protein 50B, partial [Ovis aries]
gi|548482854|ref|XM_005685672.1|	2864	41	17	1.816907877	0.621132457	-1.548512409	Down	9.57E-05	0.000806351	USP3	K11986|1|0.0|832|ecb:100067159|ubiquitin carboxyl-terminal hydrolase 3 [EC:3.1.2.15]	GO:0043231//intracellular membrane-bounded organelle;GO:0000785//chromatin	GO:0016790//thiolester hydrolase activity;GO:0046914//transition metal ion binding;GO:0005515//protein binding;GO:0019783//small conjugating protein-specific protease activity	GO:0010608//posttranscriptional regulation of gene expression;GO:0006259//DNA metabolic process;GO:0007049//cell cycle;GO:0019941//modification-dependent protein catabolic process;GO:0016570//histone modification	gi|426233170|ref|XP_004010590.1|/0/PREDICTED: ubiquitin carboxyl-terminal hydrolase 3 isoform 1 [Ovis aries]
gi|548460714|ref|XM_005709457.1|	1164	172	73	18.7541563	6.562634179	-1.514863441	Down	2.84E-15	1.15E-13	TMEM69	K04012|1|4e-41|169|cfa:490269|complement receptor type 2	GO:0031224//intrinsic to membrane	-	-	gi|156121321|ref|NP_001095808.1|/5.19546e-80/transmembrane protein 69 [Bos taurus]
gi|548487989|ref|XM_005687457.1|	3451	42	18	1.544636865	0.545802929	-1.500815667	Down	0.000113892	0.000941576	CAB39L	K08272|1|0.0|649|bta:519724|calcium binding protein 39	GO:0044444//cytoplasmic part	GO:0005488//binding	GO:0019217//regulation of fatty acid metabolic process;GO:0022402//cell cycle process;GO:0007169//transmembrane receptor protein tyrosine kinase signaling pathway	gi|440898463|gb|ELR49958.1|/0/Calcium-binding protein 39-like protein, partial [Bos grunniens mutus]
gi|548457124|ref|XM_005677344.1|	596	42	18	8.943862117	3.160345484	-1.500815667	Down	0.000113892	0.00094201	TSACC	-	-	-	-	gi|426216846|ref|XP_004002668.1|/7.55013e-64/PREDICTED: TSSK6-activating co-chaperone protein [Ovis aries]
gi|548464526|ref|XM_005679751.1|	4195	49	21	1.482470908	0.523836367	-1.500815667	Down	3.03E-05	0.000294563	PPP1R12A	K06270|1|0.0|1041|rno:116670|protein phosphatase 1 regulatory subunit 12A	-	GO:0005488//binding	GO:0050794//regulation of cellular process	gi|426224203|ref|XP_004006263.1|/0/PREDICTED: protein phosphatase 1 regulatory subunit 12A isoform 2 [Ovis aries]
gi|548499858|ref|XM_005691165.1|	762	72	31	11.99222007	4.257111633	-1.494151937	Down	4.47E-07	6.49E-06	MND1	-	GO:0043231//intracellular membrane-bounded organelle	GO:0003676//nucleic acid binding	GO:0006259//DNA metabolic process;GO:0022403	gi|426247594|ref|XP_004017566.1|/1.4032e-110/PREDICTED: meiotic nuclear division protein 1 homolog [Ovis aries]
gi|548506527|ref|XM_005693084.1|	1505	60	26	5.059840362	1.80777828	-1.484874123	Down	4.57E-06	5.41E-05	TMEM100	-	-	-	-	gi|426236963|ref|XP_004012432.1|/7.67659e-53/PREDICTED: transmembrane protein 100 [Ovis aries]
gi|548516685|ref|XM_005696184.1|	2191	53	23	3.070121455	1.098484099	-1.482781744	Down	1.70E-05	0.000176349	BEND6	-	-	-	-	gi|426250100|ref|XP_004018776.1|/7.03493e-141/PREDICTED: BEN domain-containing protein 6 [Ovis aries]
gi|548508540|ref|XM_005693642.1|	708	53	23	9.500898458	3.399404888	-1.482781744	Down	1.70E-05	0.000176451	LOC102176263	K00940|1|8e-84|310|bta:404189|nucleoside-diphosphate kinase [EC:2.7.4.6]	GO:0016020//membrane;GO:0005815//microtubule organizing center;GO:0043231//intracellular membrane-bounded organelle;GO:0043234//protein complex	GO:0032561//guanyl ribonucleotide binding;GO:0046872//metal ion binding;GO:0032559;GO:0015631//tubulin binding;GO:0004518//nuclease activity;GO:0016776//phosphotransferase activity, phosphate group as acceptor	GO:0009209;GO:0051099//positive regulation of binding;GO:0007589//body fluid secretion;GO:0002573//myeloid leukocyte differentiation;GO:0010033//response to organic substance;GO:0016192//vesicle-mediated transport;GO:0008284//positive regulation of cell proliferation;GO:0006915//apoptotic process;GO:0009206;GO:0009132//nucleoside diphosphate metabolic process	gi|35068|emb|CAA35621.1|/7.39712e-84/Nm23 protein [Homo sapiens]
gi|548464946|ref|XM_005679869.1|	667	340	148	64.69566	23.21903668	-1.478360816	Down	1.02E-27	9.77E-26	ATP5G2	K02128|1|4e-52|204|ssc:100037988|F-type H+-transporting ATPase subunit c [EC:3.6.3.14]	GO:0005743//mitochondrial inner membrane;GO:0016469//proton-transporting two-sector ATPase complex	-	GO:0015992//proton transport	gi|440900671|gb|ELR51750.1|/3.22422e-59/ATP synthase lipid-binding protein, mitochondrial, partial [Bos grunniens mutus]
gi|548477720|ref|XM_005684027.1|	1373	94	41	8.689191746	3.124795753	-1.475460093	Down	1.08E-08	2.09E-07	BNIP3L	K15465|1|1e-74|281|bta:534615|BCL2/adenovirus E1B 19 kDa protein-interacting protein 3-like	GO:0031224//intrinsic to membrane;GO:0031966//mitochondrial membrane;GO:0012505//endomembrane system	GO:0042802//identical protein binding;GO:0046983//protein dimerization activity	GO:0012502//induction of programmed cell death;GO:0006915//apoptotic process;GO:0051704;GO:0010629//negative regulation of gene expression;GO:0007005//mitochondrion organization;GO:0002252	gi|77736175|ref|NP_001029786.1|/9.11851e-74/BCL2/adenovirus E1B 19 kDa protein-interacting protein 3-like [Bos taurus]
gi|548479112|ref|XM_005684358.1|	1875	55	24	3.722918098	1.339424646	-1.474820458	Down	1.27E-05	0.000137472	PSMD5	K06692|1|0.0|834|ssc:100155007|26S proteasome non-ATPase regulatory subunit 5	GO:0005838//proteasome regulatory particle	-	-	gi|426219623|ref|XP_004004018.1|/0/PREDICTED: 26S proteasome non-ATPase regulatory subunit 5 isoform 2 [Ovis aries]
gi|548525822|ref|XM_005699217.1|	4674	71	31	1.927931971	0.694034888	-1.473974055	Down	6.99E-07	9.87E-06	SEC24C	K14007|1|0.0|1971|bta:509488|protein transport protein SEC24	GO:0012507//ER to Golgi transport vesicle membrane	GO:0046914//transition metal ion binding	GO:0006901//vesicle coating;GO:0048193//Golgi vesicle transport;GO:0015031//protein transport;GO:0006487//protein N-linked glycosylation	gi|426255774|ref|XP_004021523.1|/0/PREDICTED: protein transport protein Sec24C isoform 1 [Ovis aries]
gi|548470620|ref|XM_005681749.1|	1481	793	348	67.95793808	24.58852638	-1.466656805	Down	1.15E-61	2.90E-59	IL8	K10030|1|2e-37|157|bta:280828|interleukin 8	GO:0044421//extracellular region part	GO:0005125//cytokine activity;GO:0045236//CXCR chemokine receptor binding	GO:0006952//defense response;GO:0022402//cell cycle process;GO:0050927//positive regulation of positive chemotaxis;GO:0007155//cell adhesion;GO:0045069//regulation of viral genome replication;GO:0002274;GO:0030595//leukocyte chemotaxis	gi|426236115|ref|XP_004012020.1|/1.37462e-38/PREDICTED: interleukin-8-like [Ovis aries]
gi|548507747|ref|XM_005693432.1|	1540	234	103	19.28489156	6.998819934	-1.462287438	Down	2.85E-19	1.60E-17	FAM64A	-	GO:0031981//nuclear lumen	GO:0005488//binding	-	gi|426237368|ref|XP_004012633.1|/4.41996e-112/PREDICTED: protein FAM64A [Ovis aries]
gi|548515366|ref|XM_005695851.1|	3111	59	26	2.406988776	0.874543977	-1.460626577	Down	7.15E-06	8.11E-05	RFT1	K06316|1|0.0|937|bta:504597|oligosaccharidyl-lipid flippase family	GO:0031224//intrinsic to membrane	GO:0022892	GO:0071702;GO:0006487//protein N-linked glycosylation	gi|426249397|ref|XP_004018436.1|/0/PREDICTED: protein RFT1 homolog [Ovis aries]
gi|548482337|ref|XM_005685496.1|	1058	56	25	6.71775907	2.472650058	-1.441921978	Down	1.49E-05	0.000157796	DNAJC17	K09537|1|2e-133|476|bta:524795|DnaJ homolog subfamily C member 17	-	GO:0003676//nucleic acid binding;GO:0005515//protein binding	GO:0044267//cellular protein metabolic process	gi|426232986|ref|XP_004010498.1|/7.06135e-134/PREDICTED: dnaJ homolog subfamily C member 17 [Ovis aries]
gi|548518776|ref|XM_005696971.1|	2626	47	21	2.271565169	0.836821615	-1.440694674	Down	7.45E-05	0.000648449	ELP2	K11374|1|0.0|1684|bta:511041|elongator complex protein 2	GO:0043234//protein complex;GO:0031981//nuclear lumen	GO:0003676//nucleic acid binding;GO:0019900//kinase binding	GO:0006355//regulation of transcription, DNA-dependent;GO:0010627//regulation of intracellular protein kinase cascade	gi|426253569|ref|XP_004020465.1|/0/PREDICTED: elongator complex protein 2 isoform 1 [Ovis aries]
gi|548491057|ref|XM_005688445.1|	2134	351	157	20.87539808	7.698631876	-1.439129717	Down	1.73E-27	1.64E-25	TRIB3	K08814|1|3e-138|493|bta:538465|tribbles [EC:2.7.11.-]	-	GO:0019899//enzyme binding;GO:0030234//enzyme regulator activity	GO:0051716//cellular response to stimulus;GO:0043549//regulation of kinase activity;GO:0048523//negative regulation of cellular process;GO:0031399//regulation of protein modification process	gi|426241265|ref|XP_004014512.1|/1.24078e-142/PREDICTED: LOW QUALITY PROTEIN: tribbles homolog 3 [Ovis aries]
gi|548529199|ref|XM_005700170.1|	1314	93	42	8.982756929	3.344739056	-1.425264634	Down	3.01E-08	5.36E-07	TIMM8A	-	GO:0005739//mitochondrion;GO:0019866//organelle inner membrane	GO:0046914//transition metal ion binding	GO:0048731;GO:0006605//protein targeting	gi|109072562|ref|XP_001095067.1|/1.87269e-28/PREDICTED: mitochondrial import inner membrane translocase subunit Tim8 A-like [Macaca mulatta]
gi|548471079|ref|XM_005709603.1|	2052	62	28	3.834744186	1.427871059	-1.425264634	Down	6.23E-06	7.16E-05	FAM200B	K06103|1|1e-06|56.2|acs:100563790|calcium/calmodulin-dependent serine protein kinase [EC:2.7.11.1]	GO:0031224//intrinsic to membrane	GO:0005488//binding	-	gi|440892567|gb|ELR45710.1|/0/Putative protein FAM200B, partial [Bos grunniens mutus]
gi|548485307|ref|XM_005686493.1|	713	46	21	8.188236285	3.082038653	-1.409667779	Down	0.000115806	0.000956081	LOC102172905	-	-	-	-	gi|440907640|gb|ELR57760.1|/1.05643e-37/hypothetical protein M91_04032 [Bos grunniens mutus]
gi|548498161|ref|XM_005690627.1|	1489	48	22	4.091368567	1.54609544	-1.403954128	Down	8.62E-05	0.000738326	METTL18	-	GO:0044424//intracellular part	GO:0008168//methyltransferase activity	-	gi|426239639|ref|XP_004013727.1|/0/PREDICTED: histidine protein methyltransferase 1 homolog [Ovis aries]
gi|548502689|ref|XM_005691915.1|	1527	812	374	67.4899423	25.62954412	-1.396864703	Down	1.01E-58	2.38E-56	SLC7A5	K13780|1|2e-165|583|bta:282369|solute carrier family 7 (L-type amino acid transporter), member 5	GO:0031224//intrinsic to membrane;GO:0044459//plasma membrane part;GO:0044444//cytoplasmic part	GO:0015175//neutral amino acid transmembrane transporter activity;GO:0015173//aromatic amino acid transmembrane transporter activity;GO:0003823//antigen binding	GO:0019752//carboxylic acid metabolic process;GO:0015801//aromatic amino acid transport;GO:0048869//cellular developmental process;GO:0048731;GO:0002376//immune system process;GO:0015803//branched-chain amino acid transport;GO:0006807//nitrogen compound metabolic process;GO:0007599//hemostasis	gi|27807107|ref|NP_777038.1|/1.29545e-164/large neutral amino acids transporter small subunit 1 [Bos taurus]
gi|548493409|ref|XM_005689059.1|	2358	52	24	2.798862785	1.065064127	-1.393900463	Down	4.78E-05	0.000440413	EYA1	K15616|1|0.0|1001|bta:511188|eyes absent homolog 1 [EC:3.1.3.48]	-	-	-	gi|426235628|ref|XP_004011782.1|/0/PREDICTED: eyes absent homolog 1 isoform 2 [Ovis aries]
gi|548489503|ref|XM_005687943.1|	2617	65	30	3.152330171	1.199570697	-1.393900463	Down	5.37E-06	6.27E-05	THNSL1	K06037|1|1e-38|162|dre:641568|[EC:4.2.3.-]	GO:0044424//intracellular part	GO:0046872//metal ion binding;GO:0016838//carbon-oxygen lyase activity, acting on phosphates;GO:0016301//kinase activity;GO:0048037//cofactor binding;GO:0032559	GO:0006566//threonine metabolic process;GO:0008652//cellular amino acid biosynthetic process	gi|426240789|ref|XP_004014276.1|/0/PREDICTED: threonine synthase-like 1 [Ovis aries]
gi|548493980|ref|XM_005689323.1|	1672	52	24	3.947200027	1.502046179	-1.393900463	Down	4.78E-05	0.000440187	CA2	K01672|1|5e-137|488|bta:280740|carbonic anhydrase [EC:4.2.1.1]	GO:0043231//intracellular membrane-bounded organelle;GO:0044444//cytoplasmic part	GO:0046914//transition metal ion binding;GO:0016836//hydro-lyase activity	GO:0048729//tissue morphogenesis;GO:0044237//cellular metabolic process;GO:0015669//gas transport	gi|426236229|ref|XP_004012073.1|/1.14669e-177/PREDICTED: carbonic anhydrase 2 [Ovis aries]
gi|548513600|ref|XR_310911.1|	1452	186	86	16.25804767	6.197837011	-1.391317302	Down	1.34E-14	5.08E-13	gi|548513600|ref|XR_310911.1|	K12741|1|1e-88|209|ecb:100034153|heterogeneous nuclear ribonucleoprotein A1/A3	GO:0005681//spliceosomal complex;GO:0031981//nuclear lumen	GO:0003723//RNA binding;GO:0043566//structure-specific DNA binding	GO:0050658//RNA transport;GO:0051704;GO:0006913//nucleocytoplasmic transport;GO:0000398//mRNA splicing, via spliceosome	gi|291389616|ref|XP_002711395.1|/1.885e-88/PREDICTED: heterogeneous nuclear ribonucleoprotein A1 isoform 1 [Oryctolagus cuniculus]
gi|548522348|ref|XM_005698188.1|	1540	131	61	10.79624271	4.144932194	-1.38110891	Down	1.32E-10	3.28E-09	ANKRD22	K10380|1|1e-11|72.0|smm:Smp_145700|ankyrin;K12460|2|6e-11|69.7|phu:Phum_PHUM300670|ankyrin repeat-rich membrane spanning protein	-	-	-	gi|426252751|ref|XP_004020066.1|/2.51563e-99/PREDICTED: ankyrin repeat domain-containing protein 22 [Ovis aries]
gi|548489035|ref|XM_005687825.1|	616	321	150	66.13728837	25.48114054	-1.376034042	Down	1.04E-23	8.08E-22	LOC102186409	K02880|1|5e-95|347|ecb:100034005|large subunit ribosomal protein L17e	GO:0044444//cytoplasmic part;GO:0030529//ribonucleoprotein complex	GO:0005198//structural molecule activity	GO:0006412//translation;GO:0019080;GO:0031016//pancreas development	gi|359321153|ref|XP_003639519.1|/1.82848e-95/PREDICTED: 60S ribosomal protein L17-like, partial [Canis lupus familiaris]
gi|548470795|ref|XR_310090.1|	1997	79	37	5.020778834	1.938795377	-1.372750628	Down	7.03E-07	9.93E-06	gi|548470795|ref|XR_310090.1|	K13044|1|6e-108|392|bta:534770|heterogeneous nuclear ribonucleoprotein A/B/D	GO:0043231//intracellular membrane-bounded organelle;GO:0030529//ribonucleoprotein complex	GO:0003729//mRNA binding;GO:0043566//structure-specific DNA binding	GO:0010467//gene expression;GO:0016070//RNA metabolic process	gi|471400726|ref|XP_004383155.1|/4.52795e-107/PREDICTED: heterogeneous nuclear ribonucleoprotein D-like isoform 1 [Trichechus manatus latirostris]
gi|548493453|ref|XM_005689073.1|	1023	100	47	12.40641861	4.807624508	-1.367690584	Down	2.57E-08	4.68E-07	LY96	K05400|1|7e-89|327|bta:613753|lymphocyte antigen 96	GO:0043235//receptor complex;GO:0016020//membrane;GO:0044421//extracellular region part	GO:0004872//receptor activity;GO:0001530//lipopolysaccharide binding	GO:0032490//detection of molecule of bacterial origin;GO:0007243//intracellular protein kinase cascade;GO:0002224//toll-like receptor signaling pathway;GO:0007166//cell surface receptor signaling pathway	gi|426235652|ref|XP_004011794.1|/1.56417e-90/PREDICTED: lymphocyte antigen 96 [Ovis aries]
gi|548517047|ref|XM_005696302.1|	1226	59	28	6.107783102	2.389878803	-1.353711373	Down	2.26E-05	0.000227402	TREM1	K14362|1|1e-98|360|bta:404547|triggering receptor expressed on myeloid cells 1	GO:0031224//intrinsic to membrane	GO:0004871//signal transducer activity	-	gi|426250263|ref|XP_004018857.1|/3.46116e-106/PREDICTED: triggering receptor expressed on myeloid cells 1 isoform 1 [Ovis aries]
gi|548463638|ref|XM_005679328.1|	2308	82	39	4.509206377	1.76822334	-1.350573031	Down	6.00E-07	8.54E-06	DDX56	K14810|1|0.0|1008|bta:508728|ATP-dependent RNA helicase DDX56/DBP9 [EC:3.6.4.13]	GO:0031981//nuclear lumen	GO:0003676//nucleic acid binding;GO:0042623//ATPase activity, coupled;GO:0005515//protein binding;GO:0003724//RNA helicase activity;GO:0032559	GO:0042254//ribosome biogenesis	gi|440903065|gb|ELR53772.1|/0/Putative ATP-dependent RNA helicase DDX56 [Bos grunniens mutus]
gi|548512334|ref|XM_005694820.1|	4741	65	31	1.740064977	0.684226759	-1.346594748	Down	9.39E-06	0.000104405	RAI14	K15502|1|3e-28|129|spu:577492|serine/threonine-protein phosphatase 6 regulatory ankyrin repeat subunit A	GO:0044444//cytoplasmic part;GO:0043232	GO:0005488//binding	-	gi|426246658|ref|XP_004017109.1|/0/PREDICTED: ankycorbin isoform 2 [Ovis aries]
gi|548493294|ref|XM_005689042.1|	2255	65	31	3.658380513	1.43854504	-1.346594748	Down	9.39E-06	0.00010434	C14H8orf34	-	-	GO:0019887//protein kinase regulator activity	GO:0019222//regulation of metabolic process;GO:0023052//signaling;GO:0016310//phosphorylation	gi|312283577|ref|NP_001186060.1|/0/uncharacterized protein C8orf34 homolog [Bos taurus]
gi|548499320|ref|XM_005690902.1|	4232	52	25	1.559479784	0.618162515	-1.335006774	Down	8.37E-05	0.000720128	RABGAP1L	K12478|1|3e-07|58.9|gga:417896|early endosome antigen 1;K10386|2|3e-07|58.9|pon:100460826|periplakin	GO:0005768//endosome	GO:0005099//Ras GTPase activator activity	GO:0008104//protein localization;GO:0032318//regulation of Ras GTPase activity	gi|40788271|dbj|BAA32316.2|/0/KIAA0471 protein [Homo sapiens]
gi|548473370|ref|XM_005682719.1|	2137	143	69	8.492852469	3.378725307	-1.329770126	Down	7.04E-11	1.81E-09	PRR16	-	-	-	-	gi|426229309|ref|XP_004008733.1|/1.66892e-104/PREDICTED: proline-rich protein 16-like [Ovis aries]
gi|548525669|ref|XM_005699173.1|	1727	1291	626	94.87591325	37.93065234	-1.322677684	Down	5.62E-85	2.24E-82	DDIT4	K08270|1|1e-112|372|ptr:450520|DNA-damage-inducible transcript 4	GO:0044424//intracellular part	-	GO:0012501//programmed cell death;GO:0006950//response to stress;GO:0007165//signal transduction	gi|426255732|ref|XP_004021502.1|/9.03541e-109/PREDICTED: DNA damage-inducible transcript 4 protein [Ovis aries]
gi|548458303|ref|XM_005677735.1|	1437	103	50	9.097090626	3.641007323	-1.321067583	Down	3.75E-08	6.58E-07	LIX1L	K12876|1|2e-83|291|pon:100460445|RNA-binding protein 8A	-	-	-	gi|470621507|ref|XP_004318804.1|/0/PREDICTED: LOW QUALITY PROTEIN: LIX1-like protein [Tursiops truncatus]
gi|548470743|ref|XM_005681809.1|	1374	107	52	9.883689868	3.960271197	-1.319450514	Down	2.11E-08	3.88E-07	ANXA3	-	GO:0043005//neuron projection;GO:0030666//endocytic vesicle membrane;GO:0044297//cell body;GO:0030141//secretory granule	GO:0005543//phospholipid binding;GO:0046872//metal ion binding;GO:0004859//phospholipase inhibitor activity	GO:0010594//regulation of endothelial cell migration;GO:0002283//neutrophil activation involved in immune response;GO:0010604;GO:0021543//pallium development;GO:0006897//endocytosis;GO:0009887//organ morphogenesis;GO:0031960//response to corticosteroid stimulus;GO:0045765//regulation of angiogenesis;GO:0043388//positive regulation of DNA binding;GO:0006952//defense response	gi|426231916|ref|XP_004009983.1|/3.24893e-180/PREDICTED: annexin A3 [Ovis aries]
gi|548535729|ref|XM_005702034.1|	701	72	35	13.03576561	5.224663718	-1.31906523	Down	4.41E-06	5.24E-05	LOC102170144	-	GO:0016020//membrane	GO:0017111//nucleoside-triphosphatase activity;GO:0032561//guanyl ribonucleotide binding	GO:0019221//cytokine-mediated signaling pathway;GO:0009207	gi|426215926|ref|XP_004002220.1|/3.13766e-111/PREDICTED: interferon-induced guanylate-binding protein 1-like [Ovis aries]
gi|548522360|ref|XM_005698194.1|	1683	347	170	26.16781275	10.56995459	-1.307824162	Down	1.08E-23	8.37E-22	IFIT1	K14217|1|0.0|843|bta:100139670|interferon-induced protein with tetratricopeptide repeats 1	GO:0044424//intracellular part	GO:0005488//binding	GO:0051095;GO:0043393//regulation of protein binding;GO:0034340//response to type I interferon;GO:0050687//negative regulation of defense response to virus;GO:0019221//cytokine-mediated signaling pathway;GO:0045069//regulation of viral genome replication;GO:0043330//response to exogenous dsRNA	gi|426253291|ref|XP_004020332.1|/0/PREDICTED: interferon-induced protein with tetratricopeptide repeats 1 [Ovis aries]
gi|548514586|ref|XM_005695552.1|	1482	59	29	5.052727451	2.047661244	-1.3030853	Down	3.89E-05	0.000366232	OXSR1	K08835|1|0.0|749|bta:526949|oxidative-stress responsive protein 1 [EC:2.7.11.1]	-	GO:0046872//metal ion binding;GO:0005515//protein binding;GO:0004672//protein kinase activity;GO:0032559	GO:0035556//intracellular signal transduction;GO:0006464//cellular protein modification process;GO:0006950//response to stress	gi|94574114|gb|AAI16034.1|/0/OXSR1 protein [Bos taurus]
gi|548518587|ref|XM_005696888.1|	759	61	30	10.20023374	4.136069188	-1.302269988	Down	2.89E-05	0.000282583	LOC102188273	-	-	-	-	gi|440897575|gb|ELR49230.1|/1.43981e-43/hypothetical protein M91_06192 [Bos grunniens mutus]
gi|548463876|ref|XM_005679444.1|	2003	71	35	4.498828773	1.82850188	-1.298887348	Down	6.66E-06	7.61E-05	CALU	K12042|1|1e-06|55.8|dre:100002038|troponin C, skeletal muscle	GO:0005788//endoplasmic reticulum lumen;GO:0048770	GO:0046872//metal ion binding	GO:0007599//hemostasis;GO:0001775//cell activation;GO:0006887//exocytosis	gi|471399275|ref|XP_004382698.1|/0/PREDICTED: calumenin isoform 2 [Trichechus manatus latirostris]
gi|548525271|ref|XM_005699021.1|	905	75	37	10.51803832	4.278203721	-1.29778857	Down	3.71E-06	4.51E-05	EDARADD	-	GO:0044424//intracellular part	-	GO:0042476//odontogenesis;GO:0008544//epidermis development;GO:0048732//gland development;GO:0023052//signaling;GO:0048869//cellular developmental process	gi|426255560|ref|XP_004021416.1|/1.31368e-103/PREDICTED: ectodysplasin-A receptor-associated adapter protein [Ovis aries]
gi|548449337|ref|XM_005674772.1|	1716	399	198	29.51057535	12.07414044	-1.289311562	Down	1.91E-26	1.70E-24	CHODL	K10078|1|7e-136|484|bta:613942|chondrolectin	GO:0044444//cytoplasmic part;GO:0031224//intrinsic to membrane	GO:0005539//glycosaminoglycan binding	GO:0048513//organ development	gi|426217247|ref|XP_004002865.1|/1.12465e-135/PREDICTED: chondrolectin [Ovis aries]
gi|548463083|ref|XM_005679142.1|	6452	88	44	1.731053052	0.713619377	-1.278423246	Down	7.21E-07	1.01E-05	NRCAM	K06756|1|0.0|2426|hsa:4897|neuronal cell adhesion molecule	GO:0043005//neuron projection;GO:0016021//integral to membrane;GO:0009986//cell surface	GO:0008092//cytoskeletal protein binding	GO:0016477//cell migration;GO:0045161//neuronal ion channel clustering;GO:0001558//regulation of cell growth;GO:0006935//chemotaxis;GO:0045597//positive regulation of cell differentiation;GO:0007155//cell adhesion;GO:0007409//axonogenesis;GO:0033036;GO:0050877//neurological system process	gi|296488521|tpg|DAA30634.1|/0/TPA: neuronal cell adhesion molecule isoform 1 [Bos taurus]
gi|548478005|ref|XM_005684168.1|	1222	98	49	10.17833954	4.195977883	-1.278423246	Down	1.69E-07	2.65E-06	CENPP	K11508|1|5e-154|544|bta:504630|centromere protein P	GO:0044427//chromosomal part;GO:0044444//cytoplasmic part;GO:0031981//nuclear lumen	-	GO:0043486//histone exchange;GO:0007067//mitosis	gi|426219843|ref|XP_004004127.1|/4.74546e-156/PREDICTED: centromere protein P [Ovis aries]
gi|548463189|ref|XM_005679158.1|	6229	190	96	3.871304521	1.612728342	-1.263316353	Down	5.09E-13	1.63E-11	MET	K05099|1|0.0|2541|bta:280855|proto-oncogene tyrosine-protein kinase Met [EC:2.7.10.1]	GO:0031224//intrinsic to membrane	GO:0032559;GO:0004714//transmembrane receptor protein tyrosine kinase activity	GO:0007417//central nervous system development;GO:0014706//striated muscle tissue development;GO:0008283//cell proliferation;GO:0051146//striated muscle cell differentiation;GO:0048513//organ development;GO:0007610//behavior;GO:0007169//transmembrane receptor protein tyrosine kinase signaling pathway;GO:0006468//protein phosphorylation;GO:0060638//mesenchymal-epithelial cell signaling;GO:0016477/…	gi|162287029|ref|NP_001104541.1|/0/hepatocyte growth factor receptor precursor [Ovis aries]
gi|548531557|ref|XM_005700897.1|	2035	91	46	5.675433553	2.365384433	-1.26265593	Down	6.01E-07	8.55E-06	LOC100860788	K12464|1|6e-91|335|mcc:696658|melanoma-associated antigen D1	-	-	-	gi|148357818|gb|ABQ59237.1|/0/melanoma-associated antigen-like protein [Capra hircus]
gi|548525555|ref|XM_005699119.1|	6914	116	59	2.129367781	0.892957836	-1.253761191	Down	2.07E-08	3.81E-07	TET1	K13097|1|0.0|3712|bta:513640|methylcytosine dioxygenase [EC:1.14.11.-]	GO:0043231//intracellular membrane-bounded organelle	GO:0046914//transition metal ion binding;GO:0016706//oxidoreductase activity, acting on paired donors, with incorporation or reduction of molecular oxygen, 2-oxoglutarate as one donor, and incorporation of one atom each of oxygen into both donors;GO:0003677//DNA binding	GO:0035510;GO:0001825//blastocyst formation	gi|426256086|ref|XP_004021676.1|/0/PREDICTED: methylcytosine dioxygenase TET1, partial [Ovis aries]
gi|548476227|ref|XM_005683562.1|	808	224	115	35.18509453	14.89343231	-1.240288117	Down	1.07E-14	4.12E-13	NDUFB6	K03962|1|1e-60|233|bta:327665|NADH dehydrogenase (ubiquinone) 1 beta subcomplex 6 [EC:1.6.5.3 1.6.99.3]	GO:0031224//intrinsic to membrane;GO:0005746//mitochondrial respiratory chain	GO:0050136//NADH dehydrogenase (quinone) activity	GO:0051234//establishment of localization;GO:0022904//respiratory electron transport chain	gi|28461199|ref|NP_786981.1|/7.38332e-60/NADH dehydrogenase [ubiquinone] 1 beta subcomplex subunit 6 [Bos taurus]
gi|548535759|ref|XR_311356.1|	197	74	38	47.67465492	20.18485745	-1.239949098	Down	9.22E-06	0.000102726	gi|548535759|ref|XR_311356.1|	K14823|1|8e-26|115|bta:512041|rRNA-processing protein EBP2	GO:0031981//nuclear lumen	-	GO:0042254//ribosome biogenesis	gi|440896283|gb|ELR48259.1|/7.51257e-25/Putative rRNA-processing protein EBP2, partial [Bos grunniens mutus]
gi|548450071|ref|XM_005675078.1|	2044	72	37	4.470680868	1.894214465	-1.238894881	Down	1.24E-05	0.000133817	NCBP2	K12883|1|4e-44|180|ssc:100621482|nuclear cap-binding protein subunit 2	GO:0031981//nuclear lumen;GO:0034518//RNA cap binding complex;GO:0044444//cytoplasmic part	GO:0000339//RNA cap binding	GO:0006351//transcription, DNA-dependent;GO:0006413//translational initiation;GO:0080090//regulation of primary metabolic process;GO:0048518;GO:0031323//regulation of cellular metabolic process;GO:0000956//nuclear-transcribed mRNA catabolic process;GO:0000398//mRNA splicing, via spliceosome;GO:0006405//RNA export from nucleus	gi|110349727|ref|NP_001036005.1|/3.63949e-43/nuclear cap-binding protein subunit 2 isoform 2 [Homo sapiens]
gi|548489033|ref|XM_005687824.1|	1102	60	31	6.910217555	2.943665213	-1.231117531	Down	7.23E-05	0.000634028	NDUFAF5	K10718|1|6e-06|52.4|bfo:BRAFLDRAFT_65649|juvenile hormone acid methyltransferase [EC:2.1.1.-]	GO:0005743//mitochondrial inner membrane	GO:0016741	GO:0010257;GO:0006730//one-carbon metabolic process	gi|296481556|tpg|DAA23671.1|/0/TPA: chromosome 20 open reading frame 7 ortholog [Bos taurus]
gi|548529308|ref|XM_005700223.1|	2389	69	36	3.665683846	1.576865557	-1.217022701	Down	2.46E-05	0.000243974	ATG4A	K08342|1|0.0|671|bta:408003|autophagy-related protein 4 [EC:3.4.22.-]	GO:0044424//intracellular part	GO:0070011	GO:0044248//cellular catabolic process;GO:0019538//protein metabolic process;GO:0006810//transport	gi|426257739|ref|XP_004022480.1|/0/PREDICTED: cysteine protease ATG4A [Ovis aries]
gi|548466126|ref|XM_005680329.1|	980	113	59	14.63438352	6.29990865	-1.215959159	Down	6.64E-08	1.12E-06	LOC102185811	K03626|1|1e-88|327|cfa:474408|nascent polypeptide-associated complex subunit alpha	GO:0043231//intracellular membrane-bounded organelle;GO:0043234//protein complex	GO:0003712//transcription cofactor activity;GO:0003676//nucleic acid binding;GO:0008134//transcription factor binding	GO:0006810//transport;GO:0051704;GO:0006351//transcription, DNA-dependent	gi|74207780|dbj|BAE40130.1|/1.14999e-87/unnamed protein product [Mus musculus]
gi|548531555|ref|XM_005700896.1|	2137	145	76	8.611633622	3.721494542	-1.210404822	Down	1.08E-09	2.38E-08	LOC100860788	K12464|1|7e-91|335|mcc:696658|melanoma-associated antigen D1	-	-	-	gi|148357818|gb|ABQ59237.1|/0/melanoma-associated antigen-like protein [Capra hircus]
gi|548470480|ref|XM_005681680.1|	2303	59	31	3.251472897	1.408562338	-1.206869985	Down	0.000107253	0.000891621	SEPSECS	K03341|1|0.0|917|ssc:100622027|O-phospho-L-seryl-tRNASec:L-selenocysteinyl-tRNA synthase [EC:2.9.1.2]	GO:0043231//intracellular membrane-bounded organelle	GO:0003723//RNA binding;GO:0016740//transferase activity;GO:0048037//cofactor binding	GO:0006451//translational readthrough	gi|358412658|ref|XP_597076.6|/0/PREDICTED: O-phosphoseryl-tRNA(Sec) selenium transferase [Bos taurus]
gi|548512863|ref|XM_005694957.1|	2289	72	38	3.992167625	1.737185198	-1.200420734	Down	2.01E-05	0.000205344	SLCO3A1	K14353|1|0.0|884|cfa:608833|solute carrier organic anion transporter family, member 3A	-	-	-	gi|426248052|ref|XP_004017779.1|/0/PREDICTED: LOW QUALITY PROTEIN: solute carrier organic anion transporter family member 3A1 [Ovis aries]
gi|548452242|ref|XM_005675650.1|	815	72	38	11.21235791	4.879039163	-1.200420734	Down	2.01E-05	0.000205227	U2AF1	K12836|1|1e-82|306|tgu:100190246|splicing factor U2AF 35 kDa subunit	GO:0005681//spliceosomal complex;GO:0016604//nuclear body	GO:0003676//nucleic acid binding;GO:0046914//transition metal ion binding;GO:0019904//protein domain specific binding	GO:0000377;GO:0006405//RNA export from nucleus;GO:0006397//mRNA processing;GO:0006353//DNA-dependent transcription, termination	gi|426219497|ref|XP_004003958.1|/8.22326e-83/PREDICTED: splicing factor U2AF 35 kDa subunit [Ovis aries]
gi|548503828|ref|XM_005692231.1|	3568	208	110	7.398787495	3.226087598	-1.19750325	Down	4.36E-13	1.41E-11	CMTR2	K14590|1|0.0|1555|bta:781914|FtsJ methyltransferase domain-containing protein 1 [EC:2.1.1.-]	GO:0031224//intrinsic to membrane	GO:0016741;GO:0005488//binding	GO:0006730//one-carbon metabolic process	gi|426242633|ref|XP_004015176.1|/0/PREDICTED: ftsJ methyltransferase domain-containing protein 1 [Ovis aries]
gi|548518255|ref|XM_005696730.1|	1265	130	69	13.04292183	5.70777548	-1.192266602	Down	1.17E-08	2.25E-07	LOC102178868	K11599|1|7e-66|251|ecb:100629560|proteasome maturation protein	GO:0043234//protein complex;GO:0044444//cytoplasmic part;GO:0031981//nuclear lumen	GO:0015075//ion transmembrane transporter activity	GO:0043623//cellular protein complex assembly	gi|328908701|gb|AEB61018.1|/3.10538e-65/proteasome maturation-like protein, partial [Equus caballus]
gi|548458982|ref|XM_005678055.1|	2407	77	41	4.060099712	1.782444773	-1.187657782	Down	1.23E-05	0.000133278	PALMD	-	GO:0044424//intracellular part	-	GO:0065008	gi|426216030|ref|XP_004002272.1|/0/PREDICTED: palmdelphin [Ovis aries]
gi|548495935|ref|XM_005689950.1|	968	99	53	12.98021547	5.729395842	-1.179859411	Down	8.05E-07	1.12E-05	STARD10	K01067|1|2e-07|57.4|rno:170570|acetyl-CoA hydrolase [EC:3.1.2.1];K08283|2|1e-06|54.7|bfo:BRAFLDRAFT_118505|Goodpasture-antigen-binding protein kinase [EC:2.7.11.9]	-	-	-	gi|440907856|gb|ELR57946.1|/8.49933e-168/PCTP-like protein, partial [Bos grunniens mutus]
gi|548526204|ref|XM_005699286.1|	1140	341	183	37.96396744	16.7978831	-1.176351336	Down	5.85E-20	3.44E-18	PPA1	K01507|1|9e-163|573|bta:280701|inorganic pyrophosphatase [EC:3.6.1.1]	GO:0044444//cytoplasmic part	GO:0046872//metal ion binding;GO:0016462//pyrophosphatase activity	GO:0006412//translation;GO:0006796//phosphate-containing compound metabolic process	gi|426256102|ref|XP_004021683.1|/4.2871e-172/PREDICTED: inorganic pyrophosphatase [Ovis aries]
gi|548449289|ref|XM_005674750.1|	6772	80	43	1.499322651	0.664446201	-1.174086586	Down	1.00E-05	0.000111051	TIAM1	K05731|1|0.0|2207|mgp:100540208|T-cell lymphoma invasion and metastasis	GO:0030054//cell junction;GO:0044444//cytoplasmic part	GO:0005088//Ras guanyl-nucleotide exchange factor activity;GO:0004871//signal transducer activity;GO:0008289//lipid binding;GO:0005102//receptor binding	GO:0006917//induction of apoptosis;GO:0031346//positive regulation of cell projection organization;GO:0007169//transmembrane receptor protein tyrosine kinase signaling pathway;GO:0009966//regulation of signal transduction;GO:0007266//Rho protein signal transduction	gi|326913256|ref|XP_003202955.1|/0/PREDICTED: t-lymphoma invasion and metastasis-inducing protein 1-like [Meleagris gallopavo]
gi|548455068|ref|XM_005676645.1|	1012	79	43	9.907604082	4.446274377	-1.155939239	Down	1.46E-05	0.000155865	CCL20	K14625|1|1e-38|160|bta:281666|C-C motif chemokine 20	GO:0044421//extracellular region part	GO:0005125//cytokine activity	GO:0006952//defense response;GO:0009605//response to external stimulus;GO:0002376//immune system process;GO:0042221//response to chemical stimulus;GO:0023052//signaling;GO:0007154//cell communication	gi|426221675|ref|XP_004005034.1|/3.56865e-39/PREDICTED: c-C motif chemokine 20 [Ovis aries]
gi|548477012|ref|XM_005683805.1|	2840	96	53	4.290174504	1.952836329	-1.135465292	Down	2.46E-06	3.09E-05	RFK	K00861|1|3e-82|307|bta:514697|riboflavin kinase [EC:2.7.1.26]	GO:0044444//cytoplasmic part	GO:0043169//cation binding;GO:0016301//kinase activity;GO:0032559	GO:0006771//riboflavin metabolic process	gi|426222322|ref|XP_004005343.1|/7.62732e-82/PREDICTED: uncharacterized protein LOC101113310 [Ovis aries]
gi|548509489|ref|XM_005693955.1|	1181	92	51	9.886896649	4.518856963	-1.12955986	Down	4.39E-06	5.22E-05	LOC102189899	K10874|1|2e-154|546|bta:513486|RAD52 motif-containing protein 1	GO:0016604//nuclear body	GO:0003676//nucleic acid binding	GO:0006259//DNA metabolic process	gi|426238209|ref|XP_004013048.1|/1.54704e-156/PREDICTED: LOW QUALITY PROTEIN: RAD52 motif-containing protein 1 [Ovis aries]
gi|548490100|ref|XM_005688192.1|	2567	176	98	8.70179532	3.994924015	-1.12314502	Down	2.49E-10	5.96E-09	CDC25B	K05866|1|0.0|888|bta:505847|cell division cycle 25B [EC:3.1.3.48]	GO:0015630//microtubule cytoskeleton;GO:0031981//nuclear lumen;GO:0044444//cytoplasmic part	GO:0005488//binding;GO:0004721//phosphoprotein phosphatase activity	GO:0000087//M phase of mitotic cell cycle;GO:0007127//meiosis I;GO:0033674//positive regulation of kinase activity;GO:0003006//developmental process involved in reproduction;GO:0008283//cell proliferation;GO:0006464//cellular protein modification process	gi|426241066|ref|XP_004014413.1|/0/PREDICTED: M-phase inducer phosphatase 2 isoform 2 [Ovis aries]
gi|548478393|ref|XM_005684237.1|	3774	192	107	6.456860409	2.966813169	-1.12191876	Down	4.01E-11	1.06E-09	S1PR3	K04290|1|0.0|707|bta:539123|sphingosine 1-phosphate receptor 3	GO:0016021//integral to membrane	GO:0045125;GO:0005488//binding	GO:0006952//defense response;GO:0007188//adenylate cyclase-modulating G-protein coupled receptor signaling pathway;GO:0032611//interleukin-1 beta production;GO:0008283//cell proliferation;GO:0032502//developmental process;GO:0051480//cytosolic calcium ion homeostasis	gi|426219803|ref|XP_004004107.1|/0/PREDICTED: sphingosine 1-phosphate receptor 3 [Ovis aries]
gi|548504449|ref|XM_005692518.1|	939	270	151	36.49389654	16.82750279	-1.116834103	Down	5.99E-15	2.36E-13	LOC102176453	K11276|1|1e-81|303|pon:100171958|nucleophosmin 1	GO:0031981//nuclear lumen	-	GO:0006259//DNA metabolic process;GO:0060700//regulation of ribonuclease activity;GO:0032070	gi|264670244|gb|ACY72373.1|/7.51242e-81/nucleophosmin [Bos taurus]
gi|548463666|ref|XM_005679342.1|	776	114	64	18.64512051	8.63031344	-1.11131326	Down	4.50E-07	6.53E-06	MRPL32	-	GO:0000313;GO:0043231//intracellular membrane-bounded organelle	GO:0005198//structural molecule activity	GO:0010467//gene expression	gi|426227885|ref|XP_004008045.1|/3.56359e-101/PREDICTED: 39S ribosomal protein L32, mitochondrial [Ovis aries]
gi|548456541|ref|XM_005677224.1|	1964	87	49	5.622116411	2.61073573	-1.106656897	Down	1.12E-05	0.000123167	PEX19	K13337|1|2e-125|450|bta:521522|peroxin-19	GO:0044439;GO:0005903//brush border;GO:0031224//intrinsic to membrane	-	GO:0006605//protein targeting;GO:0007031//peroxisome organization	gi|426216941|ref|XP_004002715.1|/9.55199e-126/PREDICTED: peroxisomal biogenesis factor 19 isoform 1 [Ovis aries]
gi|548500974|ref|XM_005691493.1|	3149	85	48	3.425849891	1.595059518	-1.102851681	Down	1.50E-05	0.000158701	GUCY1B3	K12319|1|0.0|1176|bta:282433|guanylate cyclase soluble subunit beta [EC:4.6.1.2]	GO:0043234//protein complex;GO:0043227//membrane-bounded organelle;GO:0044444//cytoplasmic part	GO:0031072//heat shock protein binding;GO:0016829//lyase activity;GO:0004871//signal transducer activity;GO:0032561//guanyl ribonucleotide binding;GO:0009975//cyclase activity;GO:0046983//protein dimerization activity;GO:0005506//iron ion binding	GO:0001775//cell activation;GO:0009124//nucleoside monophosphate biosynthetic process;GO:0006164//purine nucleotide biosynthetic process;GO:0000041//transition metal ion transport;GO:0007599//hemostasis;GO:0003013;GO:0007165//signal transduction	gi|426247640|ref|XP_004017587.1|/0/PREDICTED: guanylate cyclase soluble subunit beta-1 [Ovis aries]
gi|548479641|ref|XM_005684610.1|	3028	85	48	3.562748119	1.658798686	-1.102851681	Down	1.50E-05	0.000158795	ATG5	K08339|1|4e-159|563|bta:532686|autophagy-related protein 5	GO:0000407//pre-autophagosomal structure;GO:0005773//vacuole	GO:0005488//binding	GO:0003015//heart process;GO:0044248//cellular catabolic process;GO:0006915//apoptotic process;GO:0048771//tissue remodeling;GO:0001818//negative regulation of cytokine production;GO:0042221//response to chemical stimulus;GO:0055013//cardiac muscle cell development;GO:0016567//protein ubiquitination;GO:0007033//vacuole organization;GO:0050880//regulation of blood vessel size	gi|148673083|gb|EDL05030.1|/4.87597e-159/autophagy-related 5 (yeast) [Mus musculus]
gi|548531924|ref|XM_005701075.1|	1191	200	113	21.31278966	9.928302437	-1.102100473	Down	3.07E-11	8.26E-10	PIR	K06911|1|7e-168|590|bta:790878|	GO:0043231//intracellular membrane-bounded organelle	GO:0000989//transcription factor binding transcription factor activity;GO:0043169//cation binding;GO:0016702//oxidoreductase activity, acting on single donors with incorporation of molecular oxygen, incorporation of two atoms of oxygen	GO:0006351//transcription, DNA-dependent	gi|426256710|ref|XP_004021980.1|/1.15528e-167/PREDICTED: pirin [Ovis aries]
gi|548530033|ref|XM_005700400.1|	2700	849	482	39.90855385	18.68063308	-1.095154653	Down	2.83E-42	4.50E-40	APLN	K05225|1|3e-18|94.7|bta:282143|apelin	GO:0044444//cytoplasmic part;GO:0044421//extracellular region part	GO:0071855//neuropeptide receptor binding	GO:0008016//regulation of heart contraction;GO:0008217//regulation of blood pressure;GO:0019229//regulation of vasoconstriction;GO:0031649//heat generation;GO:0007589//body fluid secretion;GO:0002376//immune system process;GO:0046887//positive regulation of hormone secretion;GO:0016310//phosphorylation;GO:0008283//cell proliferation;GO:0042311//vasodilation;GO:0007631//feeding behavior	gi|27806215|ref|NP_776928.1|/2.79734e-17/apelin precursor [Bos taurus]
gi|548501301|ref|XM_005691566.1|	998	116	66	14.75195275	6.920248828	-1.092010121	Down	5.20E-07	7.49E-06	GATC	-	GO:0043231//intracellular membrane-bounded organelle	-	GO:0006448//regulation of translational elongation	gi|114053047|ref|NP_001040027.1|/9.7904e-58/glutamyl-tRNA(Gln) amidotransferase subunit C, mitochondrial [Bos taurus]
gi|548508784|ref|XM_005693703.1|	2280	181	103	10.0754811	4.727273113	-1.091768605	Down	3.59E-10	8.43E-09	CALCOCO2	K08282|1|2e-09|65.1|spu:579556|non-specific serine/threonine protein kinase [EC:2.7.11.1];K10352|2|3e-08|61.6|xtr:100487082|myosin heavy chain;K10421|3|4e-08|60.8|mgp:100546210|CAP-Gly domain-containing linker protein 1	GO:0043232;GO:0044444//cytoplasmic part;GO:0031981//nuclear lumen	GO:0042802//identical protein binding	GO:0034097//response to cytokine stimulus	gi|426237805|ref|XP_004012848.1|/0/PREDICTED: calcium-binding and coiled-coil domain-containing protein 2 isoform 1 [Ovis aries]
gi|548478386|ref|XM_005684236.1|	700	485	276	87.93580896	41.25906275	-1.091739726	Down	9.56E-25	7.76E-23	CKS2	K02219|1|9e-43|173|ssc:100520933|cyclin-dependent kinase regulatory subunit CKS1	-	GO:0016772//transferase activity, transferring phosphorus-containing groups;GO:0019887//protein kinase regulator activity	GO:0007126//meiosis;GO:0051726//regulation of cell cycle;GO:0019222//regulation of metabolic process;GO:0048017//inositol lipid-mediated signaling;GO:0000226//microtubule cytoskeleton organization;GO:0016310//phosphorylation	gi|148709157|gb|EDL41103.1|/2.37051e-42/mCG1274, isoform CRA_b [Mus musculus]
gi|548510064|ref|XM_005694151.1|	601	304	173	64.19795237	30.1217325	-1.091722531	Down	4.31E-16	1.90E-14	ATP5H	K02138|1|9e-88|322|bta:282710|F-type H+-transporting ATPase subunit d [EC:3.6.3.14]	GO:0005753//mitochondrial proton-transporting ATP synthase complex	GO:0017111//nucleoside-triphosphatase activity;GO:0015077//monovalent inorganic cation transmembrane transporter activity	GO:0022900//electron transport chain;GO:0006839//mitochondrial transport;GO:0006754//ATP biosynthetic process;GO:0009207	gi|218783550|ref|NP_001136363.1|/1.00644e-87/ATP synthase subunit d, mitochondrial [Ovis aries]
gi|548453027|ref|XM_005675865.1|	3236	133	76	5.216331614	2.457612434	-1.085778168	Down	8.80E-08	1.46E-06	SLC40A1	K14685|1|0.0|1045|bta:100851799|solute carrier family 40 (iron-regulated transporter), member 1	GO:0016021//integral to membrane;GO:0030136//clathrin-coated vesicle	GO:0005488//binding;GO:0022890//inorganic cation transmembrane transporter activity	GO:0006875//cellular metal ion homeostasis;GO:0006826//iron ion transport;GO:0032502//developmental process	gi|426220715|ref|XP_004004559.1|/0/PREDICTED: solute carrier family 40 member 1 isoform 1 [Ovis aries]
gi|548517878|ref|XM_005696550.1|	1091	110	63	12.79646459	6.042603739	-1.082503036	Down	1.22E-06	1.63E-05	LOC102171939	K06712|1|1e-74|280|cfa:481728|butyrophilin	-	-	-	gi|296474333|tpg|DAA16448.1|/3.67716e-109/TPA: enterocytin-like [Bos taurus]
gi|548473046|ref|XM_005682563.1|	1528	134	77	11.13021385	5.27321753	-1.077725895	Down	9.43E-08	1.55E-06	CCDC94	K13115|1|6e-16|86.3|cin:100175929|coiled-coil domain-containing protein 130	-	-	-	gi|426229137|ref|XP_004008648.1|/1.93957e-144/PREDICTED: LOW QUALITY PROTEIN: coiled-coil domain-containing protein 94 [Ovis aries]
gi|548535843|ref|XM_005702087.1|	138	113	65	103.9253323	49.28815783	-1.076234395	Down	9.84E-07	1.35E-05	LOC102189581	K00799|1|9e-14|75.5|cfa:477683|glutathione S-transferase [EC:2.5.1.18]	GO:0031224//intrinsic to membrane;GO:0031966//mitochondrial membrane;GO:0019866//organelle inner membrane	GO:0016765//transferase activity, transferring alkyl or aryl (other than methyl) groups	GO:0006790//sulfur compound metabolic process;GO:0051260//protein homooligomerization	gi|426225426|ref|XP_004006867.1|/1.02648e-13/PREDICTED: microsomal glutathione S-transferase 1 [Ovis aries]
gi|548479092|ref|XM_005684350.1|	2256	172	99	9.676346603	4.592026816	-1.07533138	Down	1.56E-09	3.41E-08	TNFSF15	K05478|1|6e-135|482|bta:514239|tumor necrosis factor ligand superfamily member 15	GO:0016021//integral to membrane;GO:0044421//extracellular region part	GO:0032813//tumor necrosis factor receptor superfamily binding	GO:0006915//apoptotic process;GO:0050707//regulation of cytokine secretion;GO:0043170;GO:0002376//immune system process;GO:0007249//I-kappaB kinase/NF-kappaB cascade	gi|426219641|ref|XP_004004027.1|/9.79489e-138/PREDICTED: tumor necrosis factor ligand superfamily member 15 [Ovis aries]
gi|548524072|ref|XM_005698686.1|	1145	85	49	9.421835202	4.478152815	-1.073104338	Down	2.30E-05	0.000230803	AGA	K01444|1|3e-148|525|ssc:100152203|N4-(beta-N-acetylglucosaminyl)-L-asparaginase [EC:3.5.1.26]	GO:0000323//lytic vacuole;GO:0005856//cytoskeleton	GO:0004067//asparaginase activity;GO:0005515//protein binding	GO:0006530//asparagine catabolic process;GO:0006464//cellular protein modification process	gi|426256518|ref|XP_004021887.1|/2.14128e-163/PREDICTED: N(4)-(beta-N-acetylglucosaminyl)-L-asparaginase [Ovis aries]
gi|548519085|ref|XM_005697121.1|	3606	254	147	8.939846438	4.265794487	-1.067435588	Down	2.99E-13	9.81E-12	COLEC12	K10062|1|0.0|759|bta:504741|collectin sub-family member 12	GO:0031224//intrinsic to membrane	GO:0071813//lipoprotein particle binding;GO:0048029//monosaccharide binding;GO:0004888//transmembrane signaling receptor activity	GO:0051259//protein oligomerization;GO:0006909//phagocytosis;GO:0002758//innate immune response-activating signal transduction	gi|156120335|ref|NP_001095313.1|/0/collectin-12 [Bos taurus]
gi|548483741|ref|XM_005685910.1|	964	214	124	28.1746678	13.46024508	-1.065693922	Down	2.29E-11	6.25E-10	PSMA3	K02727|1|2e-134|479|bta:505176|20S proteasome subunit alpha 7 [EC:3.4.25.1]	GO:0043231//intracellular membrane-bounded organelle;GO:0005839//proteasome core complex	GO:0004175//endopeptidase activity;GO:0005488//binding	GO:0043161//proteasomal ubiquitin-dependent protein catabolic process;GO:0051320//S phase;GO:0007050//cell cycle arrest;GO:0016070//RNA metabolic process;GO:0051439//regulation of ubiquitin-protein ligase activity involved in mitotic cell cycle;GO:0006520//cellular amino acid metabolic process;GO:0006915//apoptotic process;GO:0030330//DNA damage response, signal transduction by p53 class mediator…	gi|426233450|ref|XP_004010730.1|/1.04314e-133/PREDICTED: proteasome subunit alpha type-3 isoform 1 [Ovis aries]
gi|548464660|ref|XM_005679816.1|	1178	81	47	8.726936041	4.175042336	-1.063684397	Down	4.09E-05	0.000382972	UBE2N	K10580|1|2e-80|300|aml:100476065|ubiquitin-conjugating enzyme E2 N [EC:6.3.2.19]	GO:0043231//intracellular membrane-bounded organelle;GO:0031371//ubiquitin conjugating enzyme complex;GO:0044444//cytoplasmic part	GO:0032182//small conjugating protein binding;GO:0032559;GO:0019787//small conjugating protein ligase activity	GO:0000209//protein polyubiquitination;GO:0000725//recombinational repair;GO:0010638//positive regulation of organelle organization;GO:0031398//positive regulation of protein ubiquitination;GO:0050851//antigen receptor-mediated signaling pathway;GO:0051091//positive regulation of sequence-specific DNA binding transcription factor activity;GO:0002224//toll-like receptor signaling pathway;GO:001657…	gi|148666048|gb|EDK98464.1|/4.14093e-85/mCG1038069 [Mus musculus]
gi|548491732|ref|XM_005688625.1|	3538	74	43	2.654580842	1.271800359	-1.061611857	Down	9.07E-05	0.000771051	ELMO2	K12366|1|0.0|1093|mcc:705818|engulfment and cell motility protein 1	GO:0043232;GO:0044444//cytoplasmic part	GO:0019904//protein domain specific binding;GO:0005102//receptor binding;GO:0003824//catalytic activity	GO:0006935//chemotaxis;GO:0012501//programmed cell death;GO:0006897//endocytosis	gi|14017885|dbj|BAB47463.1|/0/KIAA1834 protein [Homo sapiens]
gi|548458718|ref|XM_005677937.1|	861	203	118	29.92367651	14.34125546	-1.061116113	Down	8.65E-11	2.19E-09	LOC102188913	K00799|1|1e-131|469|bta:615507|glutathione S-transferase [EC:2.5.1.18]	GO:0044424//intracellular part	GO:0005515//protein binding;GO:0016765//transferase activity, transferring alkyl or aryl (other than methyl) groups	GO:0006790//sulfur compound metabolic process;GO:0048545//response to steroid hormone stimulus	gi|114053087|ref|NP_001040025.1|/8.94116e-131/glutathione S-transferase mu 3 [Bos taurus]
gi|548474937|ref|XM_005683185.1|	2530	137	80	6.872616503	3.308855351	-1.054527234	Down	1.15E-07	1.86E-06	ANXA6	-	GO:0048770	GO:0046872//metal ion binding;GO:0005543//phospholipid binding	GO:0070838//divalent metal ion transport;GO:0006936//muscle contraction	gi|426229930|ref|XP_004009036.1|/0/PREDICTED: annexin A6 [Ovis aries]
gi|548493067|ref|XM_005689011.1|	901	145	85	20.425151	9.871938723	-1.048941399	Down	5.61E-08	9.58E-07	LOC102190149	K00476|1|6e-54|211|cfa:403846|aspartate beta-hydroxylase [EC:1.14.11.16]	GO:0016020//membrane	GO:0005488//binding;GO:0005198//structural molecule activity	GO:0007275//multicellular organismal development;GO:0009653//anatomical structure morphogenesis;GO:0006464//cellular protein modification process	gi|426235556|ref|XP_004011746.1|/1.31327e-63/PREDICTED: uncharacterized protein LOC101118195 [Ovis aries]
gi|548454122|ref|XM_005676183.1|	1938	75	44	4.911674242	2.375785459	-1.047810317	Down	9.67E-05	0.000813502	HNMT	K00546|1|6e-163|575|bta:613413|histamine N-methyltransferase [EC:2.1.1.8]	GO:0044424//intracellular part	GO:0008170//N-methyltransferase activity	GO:0007417//central nervous system development;GO:0031960//response to corticosteroid stimulus;GO:0009607//response to biotic stimulus;GO:0010243//response to organic nitrogen;GO:0006970//response to osmotic stress;GO:0034097//response to cytokine stimulus;GO:0006730//one-carbon metabolic process;GO:0014073	gi|426221149|ref|XP_004004773.1|/1.33958e-164/PREDICTED: histamine N-methyltransferase [Ovis aries]
gi|548473280|ref|XM_005709746.1|	1448	973	572	85.28376073	41.33669811	-1.044847904	Down	9.56E-45	1.72E-42	MKNK2	K04372|1|0.0|700|hsa:2872|MAP kinase interacting serine/threonine kinase [EC:2.7.11.1]	-	GO:0043169//cation binding;GO:0004672//protein kinase activity;GO:0032559	GO:0035556//intracellular signal transduction;GO:0006464//cellular protein modification process;GO:0006412//translation;GO:0006796//phosphate-containing compound metabolic process	gi|426229211|ref|XP_004008684.1|/0/PREDICTED: MAP kinase-interacting serine/threonine-protein kinase 2 [Ovis aries]
gi|548509745|ref|XM_005694017.1|	2721	115	68	5.364032039	2.615102327	-1.036450455	Down	1.69E-06	2.17E-05	C19H17orf58	-	-	-	-	gi|431908862|gb|ELK12454.1|/2.28817e-51/hypothetical protein PAL_GLEAN10014861 [Pteropus alecto]
gi|548460908|ref|XM_005678552.1|	1448	76	45	6.661424271	3.252012963	-1.034497663	Down	0.000102903	0.000860246	BTBD19	K10481|1|4e-14|80.1|tgu:100225493|BTB/POZ domain-containing protein 9	-	-	-	gi|155372201|ref|NP_001094711.1|/1.5911e-116/BTB/POZ domain-containing protein 19 [Bos taurus]
gi|548489122|ref|XM_005687867.1|	1410	96	57	8.641202548	4.230230763	-1.030495732	Down	1.35E-05	0.000144267	PDSS1	K12504|1|0.0|683|bta:509696|decaprenyl-diphosphate synthase subunit 1 [EC:2.5.1.91]	GO:0043231//intracellular membrane-bounded organelle	GO:0043169//cation binding;GO:0046983//protein dimerization activity;GO:0016765//transferase activity, transferring alkyl or aryl (other than methyl) groups	GO:0006720//isoprenoid metabolic process;GO:0051262//protein tetramerization;GO:0006743//ubiquinone metabolic process	gi|426240749|ref|XP_004014256.1|/0/PREDICTED: decaprenyl-diphosphate synthase subunit 1, partial [Ovis aries]
gi|548474909|ref|XM_005683172.1|	618	1108	659	227.5481715	111.5848556	-1.028030757	Down	2.04E-49	4.12E-47	RPS14	K02955|1|3e-74|278|ptr:462193|small subunit ribosomal protein S14e	GO:0031981//nuclear lumen;GO:0015935//small ribosomal subunit	GO:0005198//structural molecule activity;GO:0003824//catalytic activity;GO:0003729//mRNA binding	GO:0031016//pancreas development;GO:0006357//regulation of transcription from RNA polymerase II promoter;GO:0006412//translation;GO:0022618//ribonucleoprotein complex assembly;GO:0019080;GO:0030099//myeloid cell differentiation;GO:0006364//rRNA processing	gi|441613683|ref|XP_004088161.1|/1.80178e-74/PREDICTED: 40S ribosomal protein S14-like [Nomascus leucogenys]
gi|548502485|ref|XM_005691820.1|	577	195	116	42.8924509	21.03732384	-1.027772564	Down	5.85E-10	1.34E-08	DYNLRB2	K10419|1|4e-48|191|bta:768062|dynein light chain roadblock-type	GO:0030286//dynein complex	GO:0005488//binding;GO:0003774//motor activity	GO:0051234//establishment of localization;GO:0007017//microtubule-based process	gi|116004455|ref|NP_001070587.1|/2.69141e-47/dynein light chain roadblock-type 2 [Bos taurus]
gi|548509272|ref|XM_005693901.1|	3186	79	47	3.147048127	1.543691109	-1.027615142	Down	8.21E-05	0.000708665	MEOX1	K09322|1|8e-131|469|bta:529059|homeobox protein MOX	GO:0043231//intracellular membrane-bounded organelle	GO:0001071//nucleic acid binding transcription factor activity;GO:0003677//DNA binding	GO:0006357//regulation of transcription from RNA polymerase II promoter;GO:0001756//somitogenesis	gi|426238139|ref|XP_004013015.1|/1.41741e-132/PREDICTED: homeobox protein MOX-1 [Ovis aries]
gi|548482585|ref|XM_005685614.1|	1765	89	53	6.399814139	3.142240892	-1.026236222	Down	2.97E-05	0.000288934	CHAC1	K07232|1|7e-115|415|bta:505991|cation transport protein ChaC	GO:0044444//cytoplasmic part	GO:0005488//binding	GO:0006915//apoptotic process;GO:0006950//response to stress	gi|440898977|gb|ELR50360.1|/8.68829e-115/Cation transport regulator-like protein 1, partial [Bos grunniens mutus]
gi|548494399|ref|XM_005689450.1|	1093	100	60	11.61186298	5.744330309	-1.01538884	Down	1.14E-05	0.00012448	IL18	K05482|1|3e-104|379|bta:281249|interleukin 18	GO:0044421//extracellular region part	GO:0005102//receptor binding	GO:0048646//anatomical structure formation involved in morphogenesis;GO:0001819//positive regulation of cytokine production;GO:0032609//interferon-gamma production;GO:0042102//positive regulation of T cell proliferation;GO:0007155//cell adhesion;GO:0002460//adaptive immune response based on somatic recombination of immune receptors built from immunoglobulin superfamily domains	gi|57164291|ref|NP_001009263.1|/3.44172e-107/interleukin-18 [Ovis aries]
gi|548471216|ref|XM_005681957.1|	3948	130	78	4.179153018	2.067406012	-1.01538884	Down	5.57E-07	7.98E-06	HELQ	K02349|1|3e-55|218|spu:583312|DNA polymerase theta subunit [EC:2.7.7.7]	-	GO:0032559;GO:0042623//ATPase activity, coupled	-	gi|431916152|gb|ELK16404.1|/0/Helicase POLQ-like protein [Pteropus alecto]
gi|548530563|ref|XM_005700651.1|	516	167	101	41.07606516	20.48235968	-1.003916055	Down	1.89E-08	3.51E-07	PIN4	K09579|1|2e-62|238|mcc:699273|peptidyl-prolyl cis-trans isomerase NIMA-interacting 4 [EC:5.2.1.8]	GO:0030529//ribonucleoprotein complex;GO:0044429//mitochondrial part;GO:0031981//nuclear lumen;GO:0015630//microtubule cytoskeleton	GO:0016859//cis-trans isomerase activity;GO:0043566//structure-specific DNA binding	GO:0042254//ribosome biogenesis;GO:0044267//cellular protein metabolic process	gi|440898939|gb|ELR50334.1|/2.52375e-63/Peptidyl-prolyl cis-trans isomerase NIMA-interacting 4, partial [Bos grunniens mutus]
gi|548496169|ref|XM_005690006.1|	3162	81	49	3.251211466	1.621595501	-1.003563404	Down	9.21E-05	0.000781904	PRKRIR	K15340|1|2e-08|62.4|hmg:100203671|DNA cross-link repair 1A protein	GO:0043231//intracellular membrane-bounded organelle	GO:0043169//cation binding;GO:0003676//nucleic acid binding;GO:0005515//protein binding;GO:0016772//transferase activity, transferring phosphorus-containing groups	GO:0050896//response to stimulus;GO:0008283//cell proliferation;GO:0006796//phosphate-containing compound metabolic process;GO:0023052//signaling	gi|466058477|ref|XP_004279862.1|/0/PREDICTED: 52 kDa repressor of the inhibitor of the protein kinase [Orcinus orca]
