# Supplementary material for: A quantitative transcriptomic analysis of the physiological significance of mTOR signaling in goat fetal fibroblasts
Source: BMC Genomics. 2016 Nov 7;17:879. doi: 10.1186/s12864-016-3151-y (PMC5098276; doi:10.1186/s12864-016-3151-y)
Supplement: Additional file 3: Table S3. — Gene Ontology enrichment analysis of DEGs. (XLS 611 kb) [file 12864_2016_3151_MOESM3_ESM.xls]

## Sheet: Additional file 1；GO BP富集
Gene Ontology term	Ontology	Cluster frequency	Genome frequency of use	Corrected P-value	Genes annotated to the term
muscle contraction	biological_process	12 out of 248 genes, 4.8%	197 out of 18547 genes, 1.1%	0.0124	gi|548511316|ref|XM_005694467.1|, gi|548506664|ref|XM_005693134.1|, gi|548477233|ref|XM_005683841.1|, gi|548511197|ref|XM_005694425.1|, gi|548508474|ref|XM_005693631.1|, gi|548453315|ref|XM_005676004.1|, gi|548506553|ref|XM_005693095.1|, gi|548514321|ref|XM_005695487.1|, gi|548474937|ref|XM_005683185.1|, gi|548518512|ref|XM_005696851.1|, gi|548474939|ref|XM_005683186.1|, gi|548518510|ref|XM_00569…
proteasome accessory complex	cellular_component	4 out of 274 genes, 1.5%	21 out of 20129 genes, 0.1%	0.01976	gi|548509766|ref|XM_005694021.1|, gi|548479112|ref|XM_005684358.1|, gi|548529304|ref|XM_005700221.1|, gi|548528745|ref|XM_005700085.1|
proteasome complex	cellular_component	5 out of 274 genes, 1.8%	49 out of 20129 genes, 0.2%	0.06214	gi|548509766|ref|XM_005694021.1|, gi|548479112|ref|XM_005684358.1|, gi|548483741|ref|XM_005685910.1|, gi|548529304|ref|XM_005700221.1|, gi|548528745|ref|XM_005700085.1|
regulation of protein ubiquitination	biological_process	9 out of 248 genes, 3.6%	141 out of 18547 genes, 0.8%	0.10356	gi|548509766|ref|XM_005694021.1|, gi|548483741|ref|XM_005685910.1|, gi|548529304|ref|XM_005700221.1|, gi|548464660|ref|XM_005679816.1|, gi|548458535|ref|XM_005677848.1|, gi|548528745|ref|XM_005700085.1|, gi|548480639|ref|XM_005684923.1|, gi|548523850|ref|XM_005698583.1|, gi|548471568|ref|XM_005682102.1|
response to steroid hormone stimulus	biological_process	13 out of 248 genes, 5.2%	292 out of 18547 genes, 1.6%	0.14072	gi|548511316|ref|XM_005694467.1|, gi|548506664|ref|XM_005693134.1|, gi|548514683|ref|XM_005695574.1|, gi|548458718|ref|XM_005677937.1|, gi|548468569|ref|XM_005681085.1|, gi|548470743|ref|XM_005681809.1|, gi|548524367|ref|XM_005698827.1|, gi|548511551|ref|XM_005694573.1|, gi|548518512|ref|XM_005696851.1|, gi|548511549|ref|XM_005694572.1|, gi|548454122|ref|XM_005676183.1|, gi|548505091|ref|XM_00569…
bombesin receptor binding	Molecular_function	2 out of 246 genes, 0.8%	4 out of 19390 genes, 0.0%	0.15132	gi|548518512|ref|XM_005696851.1|, gi|548518510|ref|XM_005696850.1|
cytoplasm	cellular_component	103 out of 274 genes, 37.6%	5847 out of 20129 genes, 29.0%	0.15683	gi|548514683|ref|XM_005695574.1|, gi|548493005|ref|XM_005689002.1|, gi|548505283|ref|XM_005692731.1|, gi|548526689|ref|XM_005699448.1|, gi|548530033|ref|XM_005700400.1|, gi|548477012|ref|XM_005683805.1|, gi|548483987|ref|XM_005686028.1|, gi|548449890|ref|XM_005675039.1|, gi|548477720|ref|XM_005684027.1|, gi|548510064|ref|XM_005694151.1|, gi|548493855|ref|XM_005689266.1|, gi|548472470|ref|XM_00568…
cytoplasmic part	cellular_component	102 out of 274 genes, 37.2%	5802 out of 20129 genes, 28.8%	0.181	gi|548514683|ref|XM_005695574.1|, gi|548493005|ref|XM_005689002.1|, gi|548505283|ref|XM_005692731.1|, gi|548526689|ref|XM_005699448.1|, gi|548530033|ref|XM_005700400.1|, gi|548477012|ref|XM_005683805.1|, gi|548483987|ref|XM_005686028.1|, gi|548449890|ref|XM_005675039.1|, gi|548477720|ref|XM_005684027.1|, gi|548510064|ref|XM_005694151.1|, gi|548493855|ref|XM_005689266.1|, gi|548472470|ref|XM_00568…
regulation of ubiquitin-protein ligase activity involved in mitotic cell cycle	biological_process	8 out of 248 genes, 3.2%	122 out of 18547 genes, 0.7%	0.20543	gi|548509766|ref|XM_005694021.1|, gi|548483741|ref|XM_005685910.1|, gi|548529304|ref|XM_005700221.1|, gi|548458535|ref|XM_005677848.1|, gi|548528745|ref|XM_005700085.1|, gi|548480639|ref|XM_005684923.1|, gi|548523850|ref|XM_005698583.1|, gi|548471568|ref|XM_005682102.1|
regulation of ubiquitin-protein ligase activity	biological_process	8 out of 248 genes, 3.2%	123 out of 18547 genes, 0.7%	0.21722	gi|548509766|ref|XM_005694021.1|, gi|548483741|ref|XM_005685910.1|, gi|548529304|ref|XM_005700221.1|, gi|548458535|ref|XM_005677848.1|, gi|548528745|ref|XM_005700085.1|, gi|548480639|ref|XM_005684923.1|, gi|548523850|ref|XM_005698583.1|, gi|548471568|ref|XM_005682102.1|
regulation of ligase activity	biological_process	8 out of 248 genes, 3.2%	125 out of 18547 genes, 0.7%	0.24248	gi|548509766|ref|XM_005694021.1|, gi|548483741|ref|XM_005685910.1|, gi|548529304|ref|XM_005700221.1|, gi|548458535|ref|XM_005677848.1|, gi|548528745|ref|XM_005700085.1|, gi|548480639|ref|XM_005684923.1|, gi|548523850|ref|XM_005698583.1|, gi|548471568|ref|XM_005682102.1|
neuropeptide receptor binding	Molecular_function	3 out of 246 genes, 1.2%	19 out of 19390 genes, 0.1%	0.26911	gi|548518512|ref|XM_005696851.1|, gi|548530033|ref|XM_005700400.1|, gi|548518510|ref|XM_005696850.1|
muscle system process	biological_process	13 out of 248 genes, 5.2%	325 out of 18547 genes, 1.8%	0.39506	gi|548511316|ref|XM_005694467.1|, gi|548506664|ref|XM_005693134.1|, gi|548477233|ref|XM_005683841.1|, gi|548511197|ref|XM_005694425.1|, gi|548508474|ref|XM_005693631.1|, gi|548453315|ref|XM_005676004.1|, gi|548506553|ref|XM_005693095.1|, gi|548514321|ref|XM_005695487.1|, gi|548474937|ref|XM_005683185.1|, gi|548518512|ref|XM_005696851.1|, gi|548449890|ref|XM_005675039.1|, gi|548474939|ref|XM_00568…
proteasome regulatory particle	cellular_component	2 out of 274 genes, 0.7%	7 out of 20129 genes, 0.0%	0.4373	gi|548479112|ref|XM_005684358.1|, gi|548529304|ref|XM_005700221.1|
rhythmic synaptic transmission	biological_process	2 out of 248 genes, 0.8%	3 out of 18547 genes, 0.0%	0.4591	gi|548518512|ref|XM_005696851.1|, gi|548518510|ref|XM_005696850.1|
cellular metabolic process	biological_process	137 out of 248 genes, 55.2%	8315 out of 18547 genes, 44.8%	0.51101	gi|548505283|ref|XM_005692731.1|, gi|548529239|ref|XM_005700189.1|, gi|548530033|ref|XM_005700400.1|, gi|548496169|ref|XM_005690006.1|, gi|548477012|ref|XM_005683805.1|, gi|548457839|ref|XM_005677660.1|, gi|548513349|ref|XM_005695110.1|, gi|548489035|ref|XM_005687825.1|, gi|548525659|ref|XM_005699168.1|, gi|548529304|ref|XM_005700221.1|, gi|548490330|ref|XM_005688304.1|, gi|548489007|ref|XM_00568…
G-protein coupled receptor binding	Molecular_function	6 out of 246 genes, 2.4%	125 out of 19390 genes, 0.6%	0.83994	gi|548493005|ref|XM_005689002.1|, gi|548518512|ref|XM_005696851.1|, gi|548490330|ref|XM_005688304.1|, gi|548530033|ref|XM_005700400.1|, gi|548470620|ref|XM_005681749.1|, gi|548518510|ref|XM_005696850.1|
proteasomal protein catabolic process	biological_process	9 out of 248 genes, 3.6%	196 out of 18547 genes, 1.1%	1	gi|548458535|ref|XM_005677848.1|, gi|548480639|ref|XM_005684923.1|, gi|548497815|ref|XM_005690458.1|, gi|548509766|ref|XM_005694021.1|, gi|548483741|ref|XM_005685910.1|, gi|548529304|ref|XM_005700221.1|, gi|548528745|ref|XM_005700085.1|, gi|548523850|ref|XM_005698583.1|, gi|548471568|ref|XM_005682102.1|
smooth muscle contraction	biological_process	4 out of 248 genes, 1.6%	38 out of 18547 genes, 0.2%	1	gi|548511316|ref|XM_005694467.1|, gi|548511197|ref|XM_005694425.1|, gi|548518512|ref|XM_005696851.1|, gi|548518510|ref|XM_005696850.1|
response to organic cyclic compound	biological_process	14 out of 248 genes, 5.6%	430 out of 18547 genes, 2.3%	1	gi|548511316|ref|XM_005694467.1|, gi|548506664|ref|XM_005693134.1|, gi|548514683|ref|XM_005695574.1|, gi|548458718|ref|XM_005677937.1|, gi|548468569|ref|XM_005681085.1|, gi|548470743|ref|XM_005681809.1|, gi|548524367|ref|XM_005698827.1|, gi|548511551|ref|XM_005694573.1|, gi|548518512|ref|XM_005696851.1|, gi|548522360|ref|XM_005698194.1|, gi|548511549|ref|XM_005694572.1|, gi|548454122|ref|XM_00567…
phasic smooth muscle contraction	biological_process	3 out of 248 genes, 1.2%	20 out of 18547 genes, 0.1%	1	gi|548511316|ref|XM_005694467.1|, gi|548518512|ref|XM_005696851.1|, gi|548518510|ref|XM_005696850.1|
tonic smooth muscle contraction	biological_process	2 out of 248 genes, 0.8%	6 out of 18547 genes, 0.0%	1	gi|548518512|ref|XM_005696851.1|, gi|548518510|ref|XM_005696850.1|
response to lipid	biological_process	13 out of 248 genes, 5.2%	405 out of 18547 genes, 2.2%	1	gi|548511316|ref|XM_005694467.1|, gi|548506664|ref|XM_005693134.1|, gi|548514683|ref|XM_005695574.1|, gi|548458718|ref|XM_005677937.1|, gi|548468569|ref|XM_005681085.1|, gi|548470743|ref|XM_005681809.1|, gi|548524367|ref|XM_005698827.1|, gi|548511551|ref|XM_005694573.1|, gi|548518512|ref|XM_005696851.1|, gi|548511549|ref|XM_005694572.1|, gi|548454122|ref|XM_005676183.1|, gi|548505091|ref|XM_00569…
intracellular signal transduction	biological_process	31 out of 248 genes, 12.5%	1390 out of 18547 genes, 7.5%	1	gi|548514683|ref|XM_005695574.1|, gi|548511197|ref|XM_005694425.1|, gi|548493005|ref|XM_005689002.1|, gi|548478386|ref|XM_005684236.1|, gi|548499149|ref|XM_005690823.1|, gi|548449289|ref|XM_005674750.1|, gi|548449511|ref|XM_005674857.1|, gi|548477675|ref|XM_005684005.1|, gi|548479092|ref|XM_005684350.1|, gi|548509766|ref|XM_005694021.1|, gi|548473280|ref|XM_005709746.1|, gi|548503877|ref|XM_00569…
neuron projection regeneration	biological_process	2 out of 248 genes, 0.8%	7 out of 18547 genes, 0.0%	1	gi|548525659|ref|XM_005699168.1|, gi|548511549|ref|XM_005694572.1|
axon regeneration	biological_process	2 out of 248 genes, 0.8%	7 out of 18547 genes, 0.0%	1	gi|548525659|ref|XM_005699168.1|, gi|548511549|ref|XM_005694572.1|
response to axon injury	biological_process	2 out of 248 genes, 0.8%	7 out of 18547 genes, 0.0%	1	gi|548525659|ref|XM_005699168.1|, gi|548511549|ref|XM_005694572.1|
response to hormone stimulus	biological_process	16 out of 248 genes, 6.5%	561 out of 18547 genes, 3.0%	1	gi|548511316|ref|XM_005694467.1|, gi|548506664|ref|XM_005693134.1|, gi|548514683|ref|XM_005695574.1|, gi|548458718|ref|XM_005677937.1|, gi|548468569|ref|XM_005681085.1|, gi|548470743|ref|XM_005681809.1|, gi|548499922|ref|XM_005691196.1|, gi|548524367|ref|XM_005698827.1|, gi|548511551|ref|XM_005694573.1|, gi|548518512|ref|XM_005696851.1|, gi|548490330|ref|XM_005688304.1|, gi|548511549|ref|XM_00569…
proteasomal ubiquitin-dependent protein catabolic process	biological_process	8 out of 248 genes, 3.2%	188 out of 18547 genes, 1.0%	1	gi|548509766|ref|XM_005694021.1|, gi|548483741|ref|XM_005685910.1|, gi|548529304|ref|XM_005700221.1|, gi|548458535|ref|XM_005677848.1|, gi|548528745|ref|XM_005700085.1|, gi|548480639|ref|XM_005684923.1|, gi|548523850|ref|XM_005698583.1|, gi|548471568|ref|XM_005682102.1|
viral infectious cycle	biological_process	10 out of 248 genes, 4.0%	274 out of 18547 genes, 1.5%	1	gi|548477806|ref|XM_005684069.1|, gi|548513349|ref|XM_005695110.1|, gi|548535480|ref|XM_005701933.1|, gi|548489035|ref|XM_005687825.1|, gi|548516924|ref|XM_005696246.1|, gi|548493527|ref|XM_005689110.1|, gi|548474909|ref|XM_005683172.1|, gi|548488464|ref|XM_005687553.1|, gi|548476416|ref|XM_005683653.1|, gi|548471568|ref|XM_005682102.1|
purine nucleotide metabolic process	biological_process	7 out of 248 genes, 2.8%	151 out of 18547 genes, 0.8%	1	gi|548448900|ref|XM_005674673.1|, gi|548529334|ref|XM_005700235.1|, gi|548518512|ref|XM_005696851.1|, gi|548510064|ref|XM_005694151.1|, gi|548500974|ref|XM_005691493.1|, gi|548469018|ref|XM_005681267.1|, gi|548518510|ref|XM_005696850.1|
prostaglandin metabolic process	biological_process	3 out of 248 genes, 1.2%	25 out of 18547 genes, 0.1%	1	gi|548518512|ref|XM_005696851.1|, gi|548487020|ref|XM_005687044.1|, gi|548518510|ref|XM_005696850.1|
purine nucleotide biosynthetic process	biological_process	6 out of 248 genes, 2.4%	116 out of 18547 genes, 0.6%	1	gi|548448900|ref|XM_005674673.1|, gi|548529334|ref|XM_005700235.1|, gi|548518512|ref|XM_005696851.1|, gi|548510064|ref|XM_005694151.1|, gi|548500974|ref|XM_005691493.1|, gi|548518510|ref|XM_005696850.1|
organic substance biosynthetic process	biological_process	51 out of 248 genes, 20.6%	2667 out of 18547 genes, 14.4%	1	gi|548506553|ref|XM_005693095.1|, gi|548515366|ref|XM_005695851.1|, gi|548468569|ref|XM_005681085.1|, gi|548526204|ref|XM_005699286.1|, gi|548489930|ref|XM_005688107.1|, gi|548493527|ref|XM_005689110.1|, gi|548518512|ref|XM_005696851.1|, gi|548474909|ref|XM_005683172.1|, gi|548510064|ref|XM_005694151.1|, gi|548464304|ref|XM_005679644.1|, gi|548487020|ref|XM_005687044.1|, gi|548459956|ref|XM_00567…
viral genome expression	biological_process	9 out of 248 genes, 3.6%	240 out of 18547 genes, 1.3%	1	gi|548477806|ref|XM_005684069.1|, gi|548513349|ref|XM_005695110.1|, gi|548535480|ref|XM_005701933.1|, gi|548489035|ref|XM_005687825.1|, gi|548516924|ref|XM_005696246.1|, gi|548493527|ref|XM_005689110.1|, gi|548488464|ref|XM_005687553.1|, gi|548474909|ref|XM_005683172.1|, gi|548471568|ref|XM_005682102.1|
ubiquitin-dependent protein catabolic process	biological_process	10 out of 248 genes, 4.0%	286 out of 18547 genes, 1.5%	1	gi|548518557|ref|XM_005696873.1|, gi|548458535|ref|XM_005677848.1|, gi|548480639|ref|XM_005684923.1|, gi|548509766|ref|XM_005694021.1|, gi|548521173|ref|XM_005697904.1|, gi|548483741|ref|XM_005685910.1|, gi|548529304|ref|XM_005700221.1|, gi|548528745|ref|XM_005700085.1|, gi|548523850|ref|XM_005698583.1|, gi|548471568|ref|XM_005682102.1|
response to corticosteroid stimulus	biological_process	6 out of 248 genes, 2.4%	119 out of 18547 genes, 0.6%	1	gi|548511316|ref|XM_005694467.1|, gi|548506664|ref|XM_005693134.1|, gi|548511551|ref|XM_005694573.1|, gi|548454122|ref|XM_005676183.1|, gi|548505091|ref|XM_005692641.1|, gi|548470743|ref|XM_005681809.1|
organonitrogen compound biosynthetic process	biological_process	10 out of 248 genes, 4.0%	291 out of 18547 genes, 1.6%	1	gi|548529334|ref|XM_005700235.1|, gi|548500974|ref|XM_005691493.1|, gi|548514633|ref|XM_005695563.1|, gi|548525659|ref|XM_005699168.1|, gi|548448900|ref|XM_005674673.1|, gi|548518512|ref|XM_005696851.1|, gi|548489503|ref|XM_005687943.1|, gi|548510064|ref|XM_005694151.1|, gi|548518510|ref|XM_005696850.1|, gi|548534351|ref|XM_005701594.1|
renal system process	biological_process	3 out of 248 genes, 1.2%	28 out of 18547 genes, 0.2%	1	gi|548518512|ref|XM_005696851.1|, gi|548468569|ref|XM_005681085.1|, gi|548518510|ref|XM_005696850.1|
prostanoid metabolic process	biological_process	3 out of 248 genes, 1.2%	28 out of 18547 genes, 0.2%	1	gi|548518512|ref|XM_005696851.1|, gi|548487020|ref|XM_005687044.1|, gi|548518510|ref|XM_005696850.1|
regulation of hormone secretion	biological_process	5 out of 248 genes, 2.0%	89 out of 18547 genes, 0.5%	1	gi|548518512|ref|XM_005696851.1|, gi|548506269|ref|XM_005692963.1|, gi|548489007|ref|XM_005687813.1|, gi|548530033|ref|XM_005700400.1|, gi|548518510|ref|XM_005696850.1|
cellular biosynthetic process	biological_process	49 out of 248 genes, 19.8%	2596 out of 18547 genes, 14.0%	1	gi|548506553|ref|XM_005693095.1|, gi|548515366|ref|XM_005695851.1|, gi|548468569|ref|XM_005681085.1|, gi|548526204|ref|XM_005699286.1|, gi|548489930|ref|XM_005688107.1|, gi|548493527|ref|XM_005689110.1|, gi|548518512|ref|XM_005696851.1|, gi|548474909|ref|XM_005683172.1|, gi|548510064|ref|XM_005694151.1|, gi|548464304|ref|XM_005679644.1|, gi|548487020|ref|XM_005687044.1|, gi|548459956|ref|XM_00567…
aspartate family amino acid metabolic process	biological_process	3 out of 248 genes, 1.2%	30 out of 18547 genes, 0.2%	1	gi|548489503|ref|XM_005687943.1|, gi|548524072|ref|XM_005698686.1|, gi|548463632|ref|XM_005679325.1|
nucleoside monophosphate metabolic process	biological_process	5 out of 248 genes, 2.0%	92 out of 18547 genes, 0.5%	1	gi|548448900|ref|XM_005674673.1|, gi|548512959|ref|XM_005695005.1|, gi|548529334|ref|XM_005700235.1|, gi|548500974|ref|XM_005691493.1|, gi|548469018|ref|XM_005681267.1|
purine-containing compound biosynthetic process	biological_process	6 out of 248 genes, 2.4%	131 out of 18547 genes, 0.7%	1	gi|548448900|ref|XM_005674673.1|, gi|548529334|ref|XM_005700235.1|, gi|548518512|ref|XM_005696851.1|, gi|548510064|ref|XM_005694151.1|, gi|548500974|ref|XM_005691493.1|, gi|548518510|ref|XM_005696850.1|
one-carbon metabolic process	biological_process	4 out of 248 genes, 1.6%	60 out of 18547 genes, 0.3%	1	gi|548448900|ref|XM_005674673.1|, gi|548454122|ref|XM_005676183.1|, gi|548489033|ref|XM_005687824.1|, gi|548503828|ref|XM_005692231.1|
modification-dependent protein catabolic process	biological_process	13 out of 248 genes, 5.2%	458 out of 18547 genes, 2.5%	1	gi|548518557|ref|XM_005696873.1|, gi|548458535|ref|XM_005677848.1|, gi|548480639|ref|XM_005684923.1|, gi|548497815|ref|XM_005690458.1|, gi|548509766|ref|XM_005694021.1|, gi|548521173|ref|XM_005697904.1|, gi|548483741|ref|XM_005685910.1|, gi|548529304|ref|XM_005700221.1|, gi|548464660|ref|XM_005679816.1|, gi|548528745|ref|XM_005700085.1|, gi|548523850|ref|XM_005698583.1|, gi|548471568|ref|XM_00568…
modification-dependent macromolecule catabolic process	biological_process	13 out of 248 genes, 5.2%	458 out of 18547 genes, 2.5%	1	gi|548518557|ref|XM_005696873.1|, gi|548458535|ref|XM_005677848.1|, gi|548480639|ref|XM_005684923.1|, gi|548497815|ref|XM_005690458.1|, gi|548509766|ref|XM_005694021.1|, gi|548521173|ref|XM_005697904.1|, gi|548483741|ref|XM_005685910.1|, gi|548529304|ref|XM_005700221.1|, gi|548464660|ref|XM_005679816.1|, gi|548528745|ref|XM_005700085.1|, gi|548523850|ref|XM_005698583.1|, gi|548471568|ref|XM_00568…
regulation of locomotion	biological_process	6 out of 248 genes, 2.4%	133 out of 18547 genes, 0.7%	1	gi|548489009|ref|XM_005687814.1|, gi|548518512|ref|XM_005696851.1|, gi|548468569|ref|XM_005681085.1|, gi|548470620|ref|XM_005681749.1|, gi|548470743|ref|XM_005681809.1|, gi|548518510|ref|XM_005696850.1|
regulation of helicase activity	biological_process	2 out of 248 genes, 0.8%	11 out of 18547 genes, 0.1%	1	gi|548464068|ref|XM_005679536.1|, gi|548522360|ref|XM_005698194.1|
viral reproductive process	biological_process	10 out of 248 genes, 4.0%	312 out of 18547 genes, 1.7%	1	gi|548477806|ref|XM_005684069.1|, gi|548513349|ref|XM_005695110.1|, gi|548535480|ref|XM_005701933.1|, gi|548489035|ref|XM_005687825.1|, gi|548516924|ref|XM_005696246.1|, gi|548493527|ref|XM_005689110.1|, gi|548474909|ref|XM_005683172.1|, gi|548488464|ref|XM_005687553.1|, gi|548476416|ref|XM_005683653.1|, gi|548471568|ref|XM_005682102.1|
biosynthetic process	biological_process	51 out of 248 genes, 20.6%	2766 out of 18547 genes, 14.9%	1	gi|548506553|ref|XM_005693095.1|, gi|548515366|ref|XM_005695851.1|, gi|548468569|ref|XM_005681085.1|, gi|548526204|ref|XM_005699286.1|, gi|548489930|ref|XM_005688107.1|, gi|548493527|ref|XM_005689110.1|, gi|548518512|ref|XM_005696851.1|, gi|548474909|ref|XM_005683172.1|, gi|548510064|ref|XM_005694151.1|, gi|548464304|ref|XM_005679644.1|, gi|548487020|ref|XM_005687044.1|, gi|548459956|ref|XM_00567…
viral reproduction	biological_process	10 out of 248 genes, 4.0%	313 out of 18547 genes, 1.7%	1	gi|548477806|ref|XM_005684069.1|, gi|548513349|ref|XM_005695110.1|, gi|548535480|ref|XM_005701933.1|, gi|548489035|ref|XM_005687825.1|, gi|548516924|ref|XM_005696246.1|, gi|548493527|ref|XM_005689110.1|, gi|548474909|ref|XM_005683172.1|, gi|548488464|ref|XM_005687553.1|, gi|548476416|ref|XM_005683653.1|, gi|548471568|ref|XM_005682102.1|
cell projection organization	biological_process	12 out of 248 genes, 4.8%	413 out of 18547 genes, 2.2%	1	gi|548489009|ref|XM_005687814.1|, gi|548453315|ref|XM_005676004.1|, gi|548505283|ref|XM_005692731.1|, gi|548468569|ref|XM_005681085.1|, gi|548526689|ref|XM_005699448.1|, gi|548525659|ref|XM_005699168.1|, gi|548511551|ref|XM_005694573.1|, gi|548463083|ref|XM_005679142.1|, gi|548503877|ref|XM_005692253.1|, gi|548511549|ref|XM_005694572.1|, gi|548509268|ref|XM_005693900.1|, gi|548496259|ref|XM_00569…
multi-organism cellular process	biological_process	10 out of 248 genes, 4.0%	316 out of 18547 genes, 1.7%	1	gi|548477806|ref|XM_005684069.1|, gi|548513349|ref|XM_005695110.1|, gi|548535480|ref|XM_005701933.1|, gi|548489035|ref|XM_005687825.1|, gi|548516924|ref|XM_005696246.1|, gi|548493527|ref|XM_005689110.1|, gi|548474909|ref|XM_005683172.1|, gi|548488464|ref|XM_005687553.1|, gi|548476416|ref|XM_005683653.1|, gi|548471568|ref|XM_005682102.1|
response to glucocorticoid stimulus	biological_process	3 out of 248 genes, 1.2%	34 out of 18547 genes, 0.2%	1	gi|548511316|ref|XM_005694467.1|, gi|548511551|ref|XM_005694573.1|, gi|548505091|ref|XM_005692641.1|
response to cytokine stimulus	biological_process	8 out of 248 genes, 3.2%	224 out of 18547 genes, 1.2%	1	gi|548506664|ref|XM_005693134.1|, gi|548508784|ref|XM_005693703.1|, gi|548518512|ref|XM_005696851.1|, gi|548522360|ref|XM_005698194.1|, gi|548454122|ref|XM_005676183.1|, gi|548494460|ref|XM_005689459.1|, gi|548518510|ref|XM_005696850.1|, gi|548535729|ref|XM_005702034.1|
positive regulation of response to external stimulus	biological_process	4 out of 248 genes, 1.6%	65 out of 18547 genes, 0.4%	1	gi|548518512|ref|XM_005696851.1|, gi|548468569|ref|XM_005681085.1|, gi|548470620|ref|XM_005681749.1|, gi|548518510|ref|XM_005696850.1|
regulation of tube size	biological_process	4 out of 248 genes, 1.6%	65 out of 18547 genes, 0.4%	1	gi|548518512|ref|XM_005696851.1|, gi|548479641|ref|XM_005684610.1|, gi|548530033|ref|XM_005700400.1|, gi|548518510|ref|XM_005696850.1|
regulation of blood vessel size	biological_process	4 out of 248 genes, 1.6%	65 out of 18547 genes, 0.4%	1	gi|548518512|ref|XM_005696851.1|, gi|548479641|ref|XM_005684610.1|, gi|548530033|ref|XM_005700400.1|, gi|548518510|ref|XM_005696850.1|
metabolic process	biological_process	153 out of 248 genes, 61.7%	10082 out of 18547 genes, 54.4%	1	gi|548505283|ref|XM_005692731.1|, gi|548529239|ref|XM_005700189.1|, gi|548481364|ref|XM_005685209.1|, gi|548530033|ref|XM_005700400.1|, gi|548496169|ref|XM_005690006.1|, gi|548477012|ref|XM_005683805.1|, gi|548457839|ref|XM_005677660.1|, gi|548513349|ref|XM_005695110.1|, gi|548489035|ref|XM_005687825.1|, gi|548525659|ref|XM_005699168.1|, gi|548529304|ref|XM_005700221.1|, gi|548490330|ref|XM_00568…
neuron projection morphogenesis	biological_process	6 out of 248 genes, 2.4%	140 out of 18547 genes, 0.8%	1	gi|548525659|ref|XM_005699168.1|, gi|548511551|ref|XM_005694573.1|, gi|548463083|ref|XM_005679142.1|, gi|548526689|ref|XM_005699448.1|, gi|548511549|ref|XM_005694572.1|, gi|548509268|ref|XM_005693900.1|
translation	biological_process	15 out of 248 genes, 6.0%	581 out of 18547 genes, 3.1%	1	gi|548477806|ref|XM_005684069.1|, gi|548513349|ref|XM_005695110.1|, gi|548535480|ref|XM_005701933.1|, gi|548489035|ref|XM_005687825.1|, gi|548526204|ref|XM_005699286.1|, gi|548516924|ref|XM_005696246.1|, gi|548458804|ref|XM_005677979.1|, gi|548470480|ref|XM_005681680.1|, gi|548493527|ref|XM_005689110.1|, gi|548473280|ref|XM_005709746.1|, gi|548474909|ref|XM_005683172.1|, gi|548488464|ref|XM_00568…
cellular protein catabolic process	biological_process	13 out of 248 genes, 5.2%	478 out of 18547 genes, 2.6%	1	gi|548518557|ref|XM_005696873.1|, gi|548458535|ref|XM_005677848.1|, gi|548480639|ref|XM_005684923.1|, gi|548497815|ref|XM_005690458.1|, gi|548509766|ref|XM_005694021.1|, gi|548521173|ref|XM_005697904.1|, gi|548483741|ref|XM_005685910.1|, gi|548529304|ref|XM_005700221.1|, gi|548464660|ref|XM_005679816.1|, gi|548528745|ref|XM_005700085.1|, gi|548523850|ref|XM_005698583.1|, gi|548471568|ref|XM_00568…
proteolysis involved in cellular protein catabolic process	biological_process	13 out of 248 genes, 5.2%	478 out of 18547 genes, 2.6%	1	gi|548518557|ref|XM_005696873.1|, gi|548458535|ref|XM_005677848.1|, gi|548480639|ref|XM_005684923.1|, gi|548497815|ref|XM_005690458.1|, gi|548509766|ref|XM_005694021.1|, gi|548521173|ref|XM_005697904.1|, gi|548483741|ref|XM_005685910.1|, gi|548529304|ref|XM_005700221.1|, gi|548464660|ref|XM_005679816.1|, gi|548528745|ref|XM_005700085.1|, gi|548523850|ref|XM_005698583.1|, gi|548471568|ref|XM_00568…
negative regulation of muscle cell apoptotic process	biological_process	2 out of 248 genes, 0.8%	13 out of 18547 genes, 0.1%	1	gi|548518512|ref|XM_005696851.1|, gi|548518510|ref|XM_005696850.1|
response to interleukin-1	biological_process	2 out of 248 genes, 0.8%	13 out of 18547 genes, 0.1%	1	gi|548518512|ref|XM_005696851.1|, gi|548518510|ref|XM_005696850.1|
neuron projection development	biological_process	7 out of 248 genes, 2.8%	186 out of 18547 genes, 1.0%	1	gi|548525659|ref|XM_005699168.1|, gi|548511551|ref|XM_005694573.1|, gi|548463083|ref|XM_005679142.1|, gi|548526689|ref|XM_005699448.1|, gi|548511549|ref|XM_005694572.1|, gi|548496259|ref|XM_005690026.1|, gi|548509268|ref|XM_005693900.1|
purine-containing compound metabolic process	biological_process	7 out of 248 genes, 2.8%	186 out of 18547 genes, 1.0%	1	gi|548448900|ref|XM_005674673.1|, gi|548529334|ref|XM_005700235.1|, gi|548518512|ref|XM_005696851.1|, gi|548510064|ref|XM_005694151.1|, gi|548500974|ref|XM_005691493.1|, gi|548469018|ref|XM_005681267.1|, gi|548518510|ref|XM_005696850.1|
positive regulation of organelle organization	biological_process	4 out of 248 genes, 1.6%	68 out of 18547 genes, 0.4%	1	gi|548518512|ref|XM_005696851.1|, gi|548464660|ref|XM_005679816.1|, gi|548511549|ref|XM_005694572.1|, gi|548518510|ref|XM_005696850.1|
regulation of cell growth	biological_process	3 out of 248 genes, 1.2%	37 out of 18547 genes, 0.2%	1	gi|548463083|ref|XM_005679142.1|, gi|548511549|ref|XM_005694572.1|, gi|548513684|ref|XM_005695199.1|
regulation of cell motility	biological_process	5 out of 248 genes, 2.0%	106 out of 18547 genes, 0.6%	1	gi|548489009|ref|XM_005687814.1|, gi|548518512|ref|XM_005696851.1|, gi|548468569|ref|XM_005681085.1|, gi|548470743|ref|XM_005681809.1|, gi|548518510|ref|XM_005696850.1|
axonogenesis	biological_process	5 out of 248 genes, 2.0%	107 out of 18547 genes, 0.6%	1	gi|548525659|ref|XM_005699168.1|, gi|548511551|ref|XM_005694573.1|, gi|548463083|ref|XM_005679142.1|, gi|548511549|ref|XM_005694572.1|, gi|548509268|ref|XM_005693900.1|
regulation of cellular component movement	biological_process	5 out of 248 genes, 2.0%	107 out of 18547 genes, 0.6%	1	gi|548489009|ref|XM_005687814.1|, gi|548518512|ref|XM_005696851.1|, gi|548468569|ref|XM_005681085.1|, gi|548470743|ref|XM_005681809.1|, gi|548518510|ref|XM_005696850.1|
cardiac muscle hypertrophy	biological_process	2 out of 248 genes, 0.8%	14 out of 18547 genes, 0.1%	1	gi|548518512|ref|XM_005696851.1|, gi|548518510|ref|XM_005696850.1|
vasoconstriction	biological_process	2 out of 248 genes, 0.8%	14 out of 18547 genes, 0.1%	1	gi|548518512|ref|XM_005696851.1|, gi|548518510|ref|XM_005696850.1|
regulation of cellular protein metabolic process	biological_process	17 out of 248 genes, 6.9%	708 out of 18547 genes, 3.8%	1	gi|548468569|ref|XM_005681085.1|, gi|548491057|ref|XM_005688445.1|, gi|548470480|ref|XM_005681680.1|, gi|548509766|ref|XM_005694021.1|, gi|548518512|ref|XM_005696851.1|, gi|548501301|ref|XM_005691566.1|, gi|548523850|ref|XM_005698583.1|, gi|548518510|ref|XM_005696850.1|, gi|548506664|ref|XM_005693134.1|, gi|548458535|ref|XM_005677848.1|, gi|548480639|ref|XM_005684923.1|, gi|548483741|ref|XM_00568…
nucleotide biosynthetic process	biological_process	6 out of 248 genes, 2.4%	148 out of 18547 genes, 0.8%	1	gi|548448900|ref|XM_005674673.1|, gi|548529334|ref|XM_005700235.1|, gi|548518512|ref|XM_005696851.1|, gi|548510064|ref|XM_005694151.1|, gi|548500974|ref|XM_005691493.1|, gi|548518510|ref|XM_005696850.1|
regulation of viral reproduction	biological_process	3 out of 248 genes, 1.2%	39 out of 18547 genes, 0.2%	1	gi|548522360|ref|XM_005698194.1|, gi|548498288|ref|XR_310607.1|, gi|548470620|ref|XM_005681749.1|
cell part morphogenesis	biological_process	7 out of 248 genes, 2.8%	193 out of 18547 genes, 1.0%	1	gi|548489009|ref|XM_005687814.1|, gi|548525659|ref|XM_005699168.1|, gi|548511551|ref|XM_005694573.1|, gi|548463083|ref|XM_005679142.1|, gi|548526689|ref|XM_005699448.1|, gi|548511549|ref|XM_005694572.1|, gi|548509268|ref|XM_005693900.1|
cell projection morphogenesis	biological_process	7 out of 248 genes, 2.8%	193 out of 18547 genes, 1.0%	1	gi|548489009|ref|XM_005687814.1|, gi|548525659|ref|XM_005699168.1|, gi|548511551|ref|XM_005694573.1|, gi|548463083|ref|XM_005679142.1|, gi|548526689|ref|XM_005699448.1|, gi|548511549|ref|XM_005694572.1|, gi|548509268|ref|XM_005693900.1|
cellular catabolic process	biological_process	29 out of 248 genes, 11.7%	1424 out of 18547 genes, 7.7%	1	gi|548511197|ref|XM_005694425.1|, gi|548529308|ref|XM_005700223.1|, gi|548509766|ref|XM_005694021.1|, gi|548521044|ref|XM_005697871.1|, gi|548510064|ref|XM_005694151.1|, gi|548482723|ref|XM_005685653.1|, gi|548523850|ref|XM_005698583.1|, gi|548535729|ref|XM_005702034.1|, gi|548479641|ref|XM_005684610.1|, gi|548518557|ref|XM_005696873.1|, gi|548458535|ref|XM_005677848.1|, gi|548480639|ref|XM_00568…
DNA damage response, signal transduction by p53 class mediator	biological_process	5 out of 248 genes, 2.0%	109 out of 18547 genes, 0.6%	1	gi|548509766|ref|XM_005694021.1|, gi|548483741|ref|XM_005685910.1|, gi|548529304|ref|XM_005700221.1|, gi|548528745|ref|XM_005700085.1|, gi|548471568|ref|XM_005682102.1|
signal transduction by p53 class mediator	biological_process	5 out of 248 genes, 2.0%	109 out of 18547 genes, 0.6%	1	gi|548509766|ref|XM_005694021.1|, gi|548483741|ref|XM_005685910.1|, gi|548529304|ref|XM_005700221.1|, gi|548528745|ref|XM_005700085.1|, gi|548471568|ref|XM_005682102.1|
intracellular protein kinase cascade	biological_process	14 out of 248 genes, 5.6%	547 out of 18547 genes, 2.9%	1	gi|548458121|ref|XM_005677699.1|, gi|548506664|ref|XM_005693134.1|, gi|548514683|ref|XM_005695574.1|, gi|548508474|ref|XM_005693631.1|, gi|548493453|ref|XM_005689073.1|, gi|548485377|ref|XM_005686528.1|, gi|548449511|ref|XM_005674857.1|, gi|548477675|ref|XM_005684005.1|, gi|548479092|ref|XM_005684350.1|, gi|548468910|ref|XM_005681246.1|, gi|548469314|ref|XM_005681303.1|, gi|548463189|ref|XM_00567…
cell development	biological_process	17 out of 248 genes, 6.9%	714 out of 18547 genes, 3.8%	1	gi|548489009|ref|XM_005687814.1|, gi|548514683|ref|XM_005695574.1|, gi|548468569|ref|XM_005681085.1|, gi|548526689|ref|XM_005699448.1|, gi|548511551|ref|XM_005694573.1|, gi|548518512|ref|XM_005696851.1|, gi|548471240|ref|XM_005681961.1|, gi|548496259|ref|XM_005690026.1|, gi|548491082|ref|XM_005688450.1|, gi|548518510|ref|XM_005696850.1|, gi|548479641|ref|XM_005684610.1|, gi|548482009|ref|XM_00568…
S phase	biological_process	6 out of 248 genes, 2.4%	151 out of 18547 genes, 0.8%	1	gi|548509766|ref|XM_005694021.1|, gi|548483741|ref|XM_005685910.1|, gi|548529304|ref|XM_005700221.1|, gi|548458535|ref|XM_005677848.1|, gi|548528745|ref|XM_005700085.1|, gi|548471568|ref|XM_005682102.1|
lysosomal transport	biological_process	3 out of 248 genes, 1.2%	40 out of 18547 genes, 0.2%	1	gi|548467936|ref|XM_005680885.1|, gi|548487160|ref|XM_005687083.1|, gi|548466770|ref|XM_005680497.1|
microtubule polymerization or depolymerization	biological_process	3 out of 248 genes, 1.2%	40 out of 18547 genes, 0.2%	1	gi|548511549|ref|XM_005694572.1|, gi|548512729|ref|XM_005694900.1|, gi|548480639|ref|XM_005684923.1|
regulation of localization	biological_process	17 out of 248 genes, 6.9%	717 out of 18547 genes, 3.9%	1	gi|548489009|ref|XM_005687814.1|, gi|548506664|ref|XM_005693134.1|, gi|548514683|ref|XM_005695574.1|, gi|548511197|ref|XM_005694425.1|, gi|548472142|ref|XM_005709766.1|, gi|548479092|ref|XM_005684350.1|, gi|548468569|ref|XM_005681085.1|, gi|548526689|ref|XM_005699448.1|, gi|548530033|ref|XM_005700400.1|, gi|548470743|ref|XM_005681809.1|, gi|548518512|ref|XM_005696851.1|, gi|548529304|ref|XM_00570…
positive regulation of locomotion	biological_process	4 out of 248 genes, 1.6%	73 out of 18547 genes, 0.4%	1	gi|548518512|ref|XM_005696851.1|, gi|548468569|ref|XM_005681085.1|, gi|548470620|ref|XM_005681749.1|, gi|548518510|ref|XM_005696850.1|
striated muscle hypertrophy	biological_process	2 out of 248 genes, 0.8%	15 out of 18547 genes, 0.1%	1	gi|548518512|ref|XM_005696851.1|, gi|548518510|ref|XM_005696850.1|
response to tumor necrosis factor	biological_process	2 out of 248 genes, 0.8%	15 out of 18547 genes, 0.1%	1	gi|548518512|ref|XM_005696851.1|, gi|548518510|ref|XM_005696850.1|
regulation of viral genome replication	biological_process	2 out of 248 genes, 0.8%	15 out of 18547 genes, 0.1%	1	gi|548522360|ref|XM_005698194.1|, gi|548470620|ref|XM_005681749.1|
single-organism developmental process	biological_process	46 out of 248 genes, 18.5%	2525 out of 18547 genes, 13.6%	1	gi|548511316|ref|XM_005694467.1|, gi|548489009|ref|XM_005687814.1|, gi|548514683|ref|XM_005695574.1|, gi|548506553|ref|XM_005693095.1|, gi|548505283|ref|XM_005692731.1|, gi|548509272|ref|XM_005693901.1|, gi|548468569|ref|XM_005681085.1|, gi|548526689|ref|XM_005699448.1|, gi|548470743|ref|XM_005681809.1|, gi|548493527|ref|XM_005689110.1|, gi|548518512|ref|XM_005696851.1|, gi|548449890|ref|XM_00567…
regulation of response to stress	biological_process	12 out of 248 genes, 4.8%	446 out of 18547 genes, 2.4%	1	gi|548508474|ref|XM_005693631.1|, gi|548493453|ref|XM_005689073.1|, gi|548468569|ref|XM_005681085.1|, gi|548468910|ref|XM_005681246.1|, gi|548475934|ref|XM_005683429.1|, gi|548473427|ref|XM_005682746.1|, gi|548519085|ref|XM_005697121.1|, gi|548521173|ref|XM_005697904.1|, gi|548464660|ref|XM_005679816.1|, gi|548522360|ref|XM_005698194.1|, gi|548518762|ref|XM_005696965.1|, gi|548471568|ref|XM_00568…
rRNA processing	biological_process	3 out of 248 genes, 1.2%	41 out of 18547 genes, 0.2%	1	gi|548493527|ref|XM_005689110.1|, gi|548474909|ref|XM_005683172.1|, gi|548524289|ref|XM_005698791.1|
pancreas development	biological_process	9 out of 248 genes, 3.6%	293 out of 18547 genes, 1.6%	1	gi|548477806|ref|XM_005684069.1|, gi|548513349|ref|XM_005695110.1|, gi|548535480|ref|XM_005701933.1|, gi|548489035|ref|XM_005687825.1|, gi|548516924|ref|XM_005696246.1|, gi|548493527|ref|XM_005689110.1|, gi|548488464|ref|XM_005687553.1|, gi|548474909|ref|XM_005683172.1|, gi|548471568|ref|XM_005682102.1|
protein catabolic process	biological_process	13 out of 248 genes, 5.2%	502 out of 18547 genes, 2.7%	1	gi|548518557|ref|XM_005696873.1|, gi|548458535|ref|XM_005677848.1|, gi|548480639|ref|XM_005684923.1|, gi|548497815|ref|XM_005690458.1|, gi|548509766|ref|XM_005694021.1|, gi|548521173|ref|XM_005697904.1|, gi|548483741|ref|XM_005685910.1|, gi|548529304|ref|XM_005700221.1|, gi|548464660|ref|XM_005679816.1|, gi|548528745|ref|XM_005700085.1|, gi|548523850|ref|XM_005698583.1|, gi|548471568|ref|XM_00568…
organonitrogen compound metabolic process	biological_process	23 out of 248 genes, 9.3%	1078 out of 18547 genes, 5.8%	1	gi|548511197|ref|XM_005694425.1|, gi|548529334|ref|XM_005700235.1|, gi|548463632|ref|XM_005679325.1|, gi|548477012|ref|XM_005683805.1|, gi|548509766|ref|XM_005694021.1|, gi|548518512|ref|XM_005696851.1|, gi|548510064|ref|XM_005694151.1|, gi|548495237|ref|XM_005689689.1|, gi|548457839|ref|XM_005677660.1|, gi|548534351|ref|XM_005701594.1|, gi|548518510|ref|XM_005696850.1|, gi|548500974|ref|XM_00569…
fluid transport	biological_process	3 out of 248 genes, 1.2%	42 out of 18547 genes, 0.2%	1	gi|548518512|ref|XM_005696851.1|, gi|548490330|ref|XM_005688304.1|, gi|548518510|ref|XM_005696850.1|
signal transduction in response to DNA damage	biological_process	5 out of 248 genes, 2.0%	114 out of 18547 genes, 0.6%	1	gi|548509766|ref|XM_005694021.1|, gi|548483741|ref|XM_005685910.1|, gi|548529304|ref|XM_005700221.1|, gi|548528745|ref|XM_005700085.1|, gi|548471568|ref|XM_005682102.1|
regulation of sensory perception	biological_process	2 out of 248 genes, 0.8%	16 out of 18547 genes, 0.1%	1	gi|548518512|ref|XM_005696851.1|, gi|548518510|ref|XM_005696850.1|
catabolic process	biological_process	32 out of 248 genes, 12.9%	1641 out of 18547 genes, 8.8%	1	gi|548521044|ref|XM_005697871.1|, gi|548510064|ref|XM_005694151.1|, gi|548482723|ref|XM_005685653.1|, gi|548523850|ref|XM_005698583.1|, gi|548535729|ref|XM_005702034.1|, gi|548514321|ref|XM_005695487.1|, gi|548469702|ref|XM_005681356.1|, gi|548497815|ref|XM_005690458.1|, gi|548513728|ref|XM_005695220.1|, gi|548521173|ref|XM_005697904.1|, gi|548487160|ref|XM_005687083.1|, gi|548529304|ref|XM_00570…
I-kappaB kinase/NF-kappaB cascade	biological_process	7 out of 248 genes, 2.8%	203 out of 18547 genes, 1.1%	1	gi|548458121|ref|XM_005677699.1|, gi|548514683|ref|XM_005695574.1|, gi|548464660|ref|XM_005679816.1|, gi|548449511|ref|XM_005674857.1|, gi|548477675|ref|XM_005684005.1|, gi|548479092|ref|XM_005684350.1|, gi|548471568|ref|XM_005682102.1|
organonitrogen compound catabolic process	biological_process	5 out of 248 genes, 2.0%	116 out of 18547 genes, 0.6%	1	gi|548511197|ref|XM_005694425.1|, gi|548469018|ref|XM_005681267.1|, gi|548523844|ref|XM_005698580.1|, gi|548524072|ref|XM_005698686.1|, gi|548495237|ref|XM_005689689.1|
multi-organism reproductive process	biological_process	10 out of 248 genes, 4.0%	351 out of 18547 genes, 1.9%	1	gi|548477806|ref|XM_005684069.1|, gi|548513349|ref|XM_005695110.1|, gi|548535480|ref|XM_005701933.1|, gi|548489035|ref|XM_005687825.1|, gi|548516924|ref|XM_005696246.1|, gi|548493527|ref|XM_005689110.1|, gi|548474909|ref|XM_005683172.1|, gi|548488464|ref|XM_005687553.1|, gi|548476416|ref|XM_005683653.1|, gi|548471568|ref|XM_005682102.1|
immune system process	biological_process	28 out of 248 genes, 11.3%	1394 out of 18547 genes, 7.5%	1	gi|548514683|ref|XM_005695574.1|, gi|548502689|ref|XM_005691915.1|, gi|548518149|ref|XM_005696679.1|, gi|548499149|ref|XM_005690823.1|, gi|548479092|ref|XM_005684350.1|, gi|548468569|ref|XM_005681085.1|, gi|548526689|ref|XM_005699448.1|, gi|548533697|ref|XM_005701490.1|, gi|548530033|ref|XM_005700400.1|, gi|548494399|ref|XM_005689450.1|, gi|548470743|ref|XM_005681809.1|, gi|548519085|ref|XM_00569…
regulation of multicellular organismal process	biological_process	24 out of 248 genes, 9.7%	1150 out of 18547 genes, 6.2%	1	gi|548514683|ref|XM_005695574.1|, gi|548511197|ref|XM_005694425.1|, gi|548479092|ref|XM_005684350.1|, gi|548468569|ref|XM_005681085.1|, gi|548530033|ref|XM_005700400.1|, gi|548494399|ref|XM_005689450.1|, gi|548470743|ref|XM_005681809.1|, gi|548519248|ref|XM_005697191.1|, gi|548518512|ref|XM_005696851.1|, gi|548518762|ref|XM_005696965.1|, gi|548496259|ref|XM_005690026.1|, gi|548518510|ref|XM_00569…
activation of innate immune response	biological_process	6 out of 248 genes, 2.4%	160 out of 18547 genes, 0.9%	1	gi|548508474|ref|XM_005693631.1|, gi|548493453|ref|XM_005689073.1|, gi|548464660|ref|XM_005679816.1|, gi|548468910|ref|XM_005681246.1|, gi|548471568|ref|XM_005682102.1|, gi|548519085|ref|XM_005697121.1|
innate immune response-activating signal transduction	biological_process	6 out of 248 genes, 2.4%	160 out of 18547 genes, 0.9%	1	gi|548508474|ref|XM_005693631.1|, gi|548493453|ref|XM_005689073.1|, gi|548464660|ref|XM_005679816.1|, gi|548468910|ref|XM_005681246.1|, gi|548471568|ref|XM_005682102.1|, gi|548519085|ref|XM_005697121.1|
organophosphate biosynthetic process	biological_process	10 out of 248 genes, 4.0%	353 out of 18547 genes, 1.9%	1	gi|548529334|ref|XM_005700235.1|, gi|548500974|ref|XM_005691493.1|, gi|548468569|ref|XM_005681085.1|, gi|548448900|ref|XM_005674673.1|, gi|548518512|ref|XM_005696851.1|, gi|548508540|ref|XM_005693642.1|, gi|548510064|ref|XM_005694151.1|, gi|548518510|ref|XM_005696850.1|, gi|548534351|ref|XM_005701594.1|, gi|548491974|ref|XM_005688740.1|
positive regulation of cell proliferation	biological_process	8 out of 248 genes, 3.2%	253 out of 18547 genes, 1.4%	1	gi|548506664|ref|XM_005693134.1|, gi|548514683|ref|XM_005695574.1|, gi|548511197|ref|XM_005694425.1|, gi|548468569|ref|XM_005681085.1|, gi|548494399|ref|XM_005689450.1|, gi|548518512|ref|XM_005696851.1|, gi|548508540|ref|XM_005693642.1|, gi|548518510|ref|XM_005696850.1|
endothelium development	biological_process	2 out of 248 genes, 0.8%	17 out of 18547 genes, 0.1%	1	gi|548514683|ref|XM_005695574.1|, gi|548491082|ref|XM_005688450.1|
iron ion transport	biological_process	2 out of 248 genes, 0.8%	17 out of 18547 genes, 0.1%	1	gi|548453027|ref|XM_005675865.1|, gi|548476272|ref|XM_005683584.1|
regulation of muscle cell apoptotic process	biological_process	2 out of 248 genes, 0.8%	17 out of 18547 genes, 0.1%	1	gi|548518512|ref|XM_005696851.1|, gi|548518510|ref|XM_005696850.1|
muscle hypertrophy	biological_process	2 out of 248 genes, 0.8%	17 out of 18547 genes, 0.1%	1	gi|548518512|ref|XM_005696851.1|, gi|548518510|ref|XM_005696850.1|
organic substance catabolic process	biological_process	30 out of 248 genes, 12.1%	1525 out of 18547 genes, 8.2%	1	gi|548511197|ref|XM_005694425.1|, gi|548463632|ref|XM_005679325.1|, gi|548509766|ref|XM_005694021.1|, gi|548521044|ref|XM_005697871.1|, gi|548510064|ref|XM_005694151.1|, gi|548482723|ref|XM_005685653.1|, gi|548523850|ref|XM_005698583.1|, gi|548495237|ref|XM_005689689.1|, gi|548535729|ref|XM_005702034.1|, gi|548518557|ref|XM_005696873.1|, gi|548458535|ref|XM_005677848.1|, gi|548480639|ref|XM_00568…
circulatory system process	biological_process	7 out of 248 genes, 2.8%	208 out of 18547 genes, 1.1%	1	gi|548518512|ref|XM_005696851.1|, gi|548479641|ref|XM_005684610.1|, gi|548500974|ref|XM_005691493.1|, gi|548468569|ref|XM_005681085.1|, gi|548487020|ref|XM_005687044.1|, gi|548530033|ref|XM_005700400.1|, gi|548518510|ref|XM_005696850.1|
meiosis	biological_process	4 out of 248 genes, 1.6%	80 out of 18547 genes, 0.4%	1	gi|548478386|ref|XM_005684236.1|, gi|548528745|ref|XM_005700085.1|, gi|548480639|ref|XM_005684923.1|, gi|548490100|ref|XM_005688192.1|
meiotic cell cycle	biological_process	4 out of 248 genes, 1.6%	80 out of 18547 genes, 0.4%	1	gi|548478386|ref|XM_005684236.1|, gi|548528745|ref|XM_005700085.1|, gi|548480639|ref|XM_005684923.1|, gi|548490100|ref|XM_005688192.1|
M phase of meiotic cell cycle	biological_process	4 out of 248 genes, 1.6%	80 out of 18547 genes, 0.4%	1	gi|548478386|ref|XM_005684236.1|, gi|548528745|ref|XM_005700085.1|, gi|548480639|ref|XM_005684923.1|, gi|548490100|ref|XM_005688192.1|
regulation of molecular function	biological_process	29 out of 248 genes, 11.7%	1469 out of 18547 genes, 7.9%	1	gi|548511197|ref|XM_005694425.1|, gi|548521298|ref|XM_005697927.1|, gi|548468569|ref|XM_005681085.1|, gi|548491057|ref|XM_005688445.1|, gi|548470743|ref|XM_005681809.1|, gi|548509766|ref|XM_005694021.1|, gi|548518512|ref|XM_005696851.1|, gi|548522444|ref|XM_005698234.1|, gi|548508540|ref|XM_005693642.1|, gi|548518762|ref|XM_005696965.1|, gi|548523850|ref|XM_005698583.1|, gi|548490100|ref|XM_00568…
elevation of cytosolic calcium ion concentration	biological_process	2 out of 248 genes, 0.8%	18 out of 18547 genes, 0.1%	1	gi|548518512|ref|XM_005696851.1|, gi|548518510|ref|XM_005696850.1|
positive regulation of oxidoreductase activity	biological_process	2 out of 248 genes, 0.8%	18 out of 18547 genes, 0.1%	1	gi|548518512|ref|XM_005696851.1|, gi|548518510|ref|XM_005696850.1|
positive regulation of defense response	biological_process	7 out of 248 genes, 2.8%	211 out of 18547 genes, 1.1%	1	gi|548508474|ref|XM_005693631.1|, gi|548493453|ref|XM_005689073.1|, gi|548464660|ref|XM_005679816.1|, gi|548468910|ref|XM_005681246.1|, gi|548475934|ref|XM_005683429.1|, gi|548471568|ref|XM_005682102.1|, gi|548519085|ref|XM_005697121.1|
chordate embryonic development	biological_process	11 out of 248 genes, 4.4%	415 out of 18547 genes, 2.2%	1	gi|548514683|ref|XM_005695574.1|, gi|548506553|ref|XM_005693095.1|, gi|548505283|ref|XM_005692731.1|, gi|548509272|ref|XM_005693901.1|, gi|548511522|ref|XM_005694559.1|, gi|548468569|ref|XM_005681085.1|, gi|548518512|ref|XM_005696851.1|, gi|548490330|ref|XM_005688304.1|, gi|548525555|ref|XM_005699119.1|, gi|548471240|ref|XM_005681961.1|, gi|548518510|ref|XM_005696850.1|
positive regulation of innate immune response	biological_process	6 out of 248 genes, 2.4%	166 out of 18547 genes, 0.9%	1	gi|548508474|ref|XM_005693631.1|, gi|548493453|ref|XM_005689073.1|, gi|548464660|ref|XM_005679816.1|, gi|548468910|ref|XM_005681246.1|, gi|548471568|ref|XM_005682102.1|, gi|548519085|ref|XM_005697121.1|
establishment of localization	biological_process	66 out of 248 genes, 26.6%	3942 out of 18547 genes, 21.3%	1	gi|548514683|ref|XM_005695574.1|, gi|548493005|ref|XM_005689002.1|, gi|548526689|ref|XM_005699448.1|, gi|548470034|ref|XM_005681464.1|, gi|548530033|ref|XM_005700400.1|, gi|548518512|ref|XM_005696851.1|, gi|548510064|ref|XM_005694151.1|, gi|548493855|ref|XM_005689266.1|, gi|548469858|ref|XM_005681379.1|, gi|548453027|ref|XM_005675865.1|, gi|548463876|ref|XM_005679444.1|, gi|548484871|ref|XM_00568…
regulation of blood pressure	biological_process	4 out of 248 genes, 1.6%	83 out of 18547 genes, 0.4%	1	gi|548518512|ref|XM_005696851.1|, gi|548468569|ref|XM_005681085.1|, gi|548530033|ref|XM_005700400.1|, gi|548518510|ref|XM_005696850.1|
regulation of intracellular protein kinase cascade	biological_process	11 out of 248 genes, 4.4%	418 out of 18547 genes, 2.3%	1	gi|548514683|ref|XM_005695574.1|, gi|548511197|ref|XM_005694425.1|, gi|548518776|ref|XM_005696971.1|, gi|548493005|ref|XM_005689002.1|, gi|548468569|ref|XM_005681085.1|, gi|548518512|ref|XM_005696851.1|, gi|548529304|ref|XM_005700221.1|, gi|548506269|ref|XM_005692963.1|, gi|548471568|ref|XM_005682102.1|, gi|548491082|ref|XM_005688450.1|, gi|548518510|ref|XM_005696850.1|
regulation of innate immune response	biological_process	6 out of 248 genes, 2.4%	168 out of 18547 genes, 0.9%	1	gi|548508474|ref|XM_005693631.1|, gi|548493453|ref|XM_005689073.1|, gi|548464660|ref|XM_005679816.1|, gi|548468910|ref|XM_005681246.1|, gi|548471568|ref|XM_005682102.1|, gi|548519085|ref|XM_005697121.1|
multi-organism process	biological_process	22 out of 248 genes, 8.9%	1053 out of 18547 genes, 5.7%	1	gi|548489009|ref|XM_005687814.1|, gi|548493527|ref|XM_005689110.1|, gi|548512937|ref|XM_005694994.1|, gi|548518512|ref|XM_005696851.1|, gi|548474909|ref|XM_005683172.1|, gi|548477720|ref|XM_005684027.1|, gi|548466445|ref|XM_005680390.1|, gi|548476416|ref|XM_005683653.1|, gi|548518510|ref|XM_005696850.1|, gi|548477806|ref|XM_005684069.1|, gi|548513349|ref|XM_005695110.1|, gi|548506664|ref|XM_00569…
phosphate-containing compound metabolic process	biological_process	34 out of 248 genes, 13.7%	1805 out of 18547 genes, 9.7%	1	gi|548493005|ref|XM_005689002.1|, gi|548478386|ref|XM_005684236.1|, gi|548499149|ref|XM_005690823.1|, gi|548468569|ref|XM_005681085.1|, gi|548526204|ref|XM_005699286.1|, gi|548530033|ref|XM_005700400.1|, gi|548496169|ref|XM_005690006.1|, gi|548518512|ref|XM_005696851.1|, gi|548521044|ref|XM_005697871.1|, gi|548510064|ref|XM_005694151.1|, gi|548482723|ref|XM_005685653.1|, gi|548535729|ref|XM_00570…
nitrogen compound metabolic process	biological_process	72 out of 248 genes, 29.0%	4366 out of 18547 genes, 23.5%	1	gi|548529239|ref|XM_005700189.1|, gi|548489930|ref|XM_005688107.1|, gi|548477012|ref|XM_005683805.1|, gi|548518512|ref|XM_005696851.1|, gi|548510064|ref|XM_005694151.1|, gi|548499858|ref|XM_005691165.1|, gi|548465749|ref|XM_005680146.1|, gi|548482723|ref|XM_005685653.1|, gi|548457839|ref|XM_005677660.1|, gi|548535729|ref|XM_005702034.1|, gi|548516924|ref|XM_005696246.1|, gi|548525659|ref|XM_00569…
vascular process in circulatory system	biological_process	4 out of 248 genes, 1.6%	84 out of 18547 genes, 0.5%	1	gi|548518512|ref|XM_005696851.1|, gi|548479641|ref|XM_005684610.1|, gi|548530033|ref|XM_005700400.1|, gi|548518510|ref|XM_005696850.1|
odontogenesis	biological_process	4 out of 248 genes, 1.6%	84 out of 18547 genes, 0.5%	1	gi|548514683|ref|XM_005695574.1|, gi|548518512|ref|XM_005696851.1|, gi|548525271|ref|XM_005699021.1|, gi|548518510|ref|XM_005696850.1|
positive regulation of cell growth	biological_process	2 out of 248 genes, 0.8%	19 out of 18547 genes, 0.1%	1	gi|548511549|ref|XM_005694572.1|, gi|548513684|ref|XM_005695199.1|
cellular process involved in reproduction	biological_process	6 out of 248 genes, 2.4%	169 out of 18547 genes, 0.9%	1	gi|548489009|ref|XM_005687814.1|, gi|548514683|ref|XM_005695574.1|, gi|548478386|ref|XM_005684236.1|, gi|548528745|ref|XM_005700085.1|, gi|548480639|ref|XM_005684923.1|, gi|548490100|ref|XM_005688192.1|
regulation of protein metabolic process	biological_process	18 out of 248 genes, 7.3%	819 out of 18547 genes, 4.4%	1	gi|548514683|ref|XM_005695574.1|, gi|548468569|ref|XM_005681085.1|, gi|548491057|ref|XM_005688445.1|, gi|548470480|ref|XM_005681680.1|, gi|548509766|ref|XM_005694021.1|, gi|548518512|ref|XM_005696851.1|, gi|548501301|ref|XM_005691566.1|, gi|548523850|ref|XM_005698583.1|, gi|548518510|ref|XM_005696850.1|, gi|548506664|ref|XM_005693134.1|, gi|548458535|ref|XM_005677848.1|, gi|548480639|ref|XM_00568…
regulation of reproductive process	biological_process	3 out of 248 genes, 1.2%	49 out of 18547 genes, 0.3%	1	gi|548522360|ref|XM_005698194.1|, gi|548498288|ref|XR_310607.1|, gi|548470620|ref|XM_005681749.1|
cell morphogenesis involved in differentiation	biological_process	9 out of 248 genes, 3.6%	319 out of 18547 genes, 1.7%	1	gi|548514683|ref|XM_005695574.1|, gi|548526689|ref|XM_005699448.1|, gi|548525659|ref|XM_005699168.1|, gi|548511551|ref|XM_005694573.1|, gi|548463083|ref|XM_005679142.1|, gi|548511549|ref|XM_005694572.1|, gi|548489007|ref|XM_005687813.1|, gi|548509268|ref|XM_005693900.1|, gi|548471240|ref|XM_005681961.1|
proteolysis	biological_process	14 out of 248 genes, 5.6%	591 out of 18547 genes, 3.2%	1	gi|548518557|ref|XM_005696873.1|, gi|548458535|ref|XM_005677848.1|, gi|548480639|ref|XM_005684923.1|, gi|548497815|ref|XM_005690458.1|, gi|548509766|ref|XM_005694021.1|, gi|548521173|ref|XM_005697904.1|, gi|548483741|ref|XM_005685910.1|, gi|548529304|ref|XM_005700221.1|, gi|548464660|ref|XM_005679816.1|, gi|548528745|ref|XM_005700085.1|, gi|548518762|ref|XM_005696965.1|, gi|548523850|ref|XM_00569…
embryo development ending in birth or egg hatching	biological_process	11 out of 248 genes, 4.4%	425 out of 18547 genes, 2.3%	1	gi|548514683|ref|XM_005695574.1|, gi|548506553|ref|XM_005693095.1|, gi|548505283|ref|XM_005692731.1|, gi|548509272|ref|XM_005693901.1|, gi|548511522|ref|XM_005694559.1|, gi|548468569|ref|XM_005681085.1|, gi|548518512|ref|XM_005696851.1|, gi|548490330|ref|XM_005688304.1|, gi|548525555|ref|XM_005699119.1|, gi|548471240|ref|XM_005681961.1|, gi|548518510|ref|XM_005696850.1|
cellular protein metabolic process	biological_process	58 out of 248 genes, 23.4%	3417 out of 18547 genes, 18.4%	1	gi|548489009|ref|XM_005687814.1|, gi|548505283|ref|XM_005692731.1|, gi|548530563|ref|XM_005700651.1|, gi|548499149|ref|XM_005690823.1|, gi|548515366|ref|XM_005695851.1|, gi|548526204|ref|XM_005699286.1|, gi|548493527|ref|XM_005689110.1|, gi|548449890|ref|XM_005675039.1|, gi|548474909|ref|XM_005683172.1|, gi|548523850|ref|XM_005698583.1|, gi|548459956|ref|XM_005678232.1|, gi|548513349|ref|XM_00569…
blood circulation	biological_process	6 out of 248 genes, 2.4%	173 out of 18547 genes, 0.9%	1	gi|548518512|ref|XM_005696851.1|, gi|548479641|ref|XM_005684610.1|, gi|548468569|ref|XM_005681085.1|, gi|548487020|ref|XM_005687044.1|, gi|548530033|ref|XM_005700400.1|, gi|548518510|ref|XM_005696850.1|
rRNA metabolic process	biological_process	3 out of 248 genes, 1.2%	50 out of 18547 genes, 0.3%	1	gi|548493527|ref|XM_005689110.1|, gi|548474909|ref|XM_005683172.1|, gi|548524289|ref|XM_005698791.1|
regulation of transport	biological_process	14 out of 248 genes, 5.6%	595 out of 18547 genes, 3.2%	1	gi|548506664|ref|XM_005693134.1|, gi|548514683|ref|XM_005695574.1|, gi|548511197|ref|XM_005694425.1|, gi|548472142|ref|XM_005709766.1|, gi|548479092|ref|XM_005684350.1|, gi|548526689|ref|XM_005699448.1|, gi|548530033|ref|XM_005700400.1|, gi|548518512|ref|XM_005696851.1|, gi|548529304|ref|XM_005700221.1|, gi|548500812|ref|XM_005691414.1|, gi|548506269|ref|XM_005692963.1|, gi|548489007|ref|XM_00568…
cell morphogenesis involved in neuron differentiation	biological_process	7 out of 248 genes, 2.8%	222 out of 18547 genes, 1.2%	1	gi|548525659|ref|XM_005699168.1|, gi|548511551|ref|XM_005694573.1|, gi|548463083|ref|XM_005679142.1|, gi|548526689|ref|XM_005699448.1|, gi|548489007|ref|XM_005687813.1|, gi|548511549|ref|XM_005694572.1|, gi|548509268|ref|XM_005693900.1|
regulation of cellular localization	biological_process	8 out of 248 genes, 3.2%	274 out of 18547 genes, 1.5%	1	gi|548511197|ref|XM_005694425.1|, gi|548479092|ref|XM_005684350.1|, gi|548530033|ref|XM_005700400.1|, gi|548518512|ref|XM_005696851.1|, gi|548529304|ref|XM_005700221.1|, gi|548489007|ref|XM_005687813.1|, gi|548506269|ref|XM_005692963.1|, gi|548518510|ref|XM_005696850.1|
purine ribonucleotide biosynthetic process	biological_process	4 out of 248 genes, 1.6%	89 out of 18547 genes, 0.5%	1	gi|548448900|ref|XM_005674673.1|, gi|548518512|ref|XM_005696851.1|, gi|548510064|ref|XM_005694151.1|, gi|548518510|ref|XM_005696850.1|
regeneration	biological_process	2 out of 248 genes, 0.8%	21 out of 18547 genes, 0.1%	1	gi|548525659|ref|XM_005699168.1|, gi|548511549|ref|XM_005694572.1|
system process	biological_process	28 out of 248 genes, 11.3%	1451 out of 18547 genes, 7.8%	1	gi|548511316|ref|XM_005694467.1|, gi|548489009|ref|XM_005687814.1|, gi|548514683|ref|XM_005695574.1|, gi|548511197|ref|XM_005694425.1|, gi|548529334|ref|XM_005700235.1|, gi|548506553|ref|XM_005693095.1|, gi|548485405|ref|XM_005686536.1|, gi|548468569|ref|XM_005681085.1|, gi|548530033|ref|XM_005700400.1|, gi|548518512|ref|XM_005696851.1|, gi|548449890|ref|XM_005675039.1|, gi|548487020|ref|XM_00568…
carbohydrate derivative biosynthetic process	biological_process	9 out of 248 genes, 3.6%	327 out of 18547 genes, 1.8%	1	gi|548515366|ref|XM_005695851.1|, gi|548499464|ref|XM_005690973.1|, gi|548448900|ref|XM_005674673.1|, gi|548525659|ref|XM_005699168.1|, gi|548518512|ref|XM_005696851.1|, gi|548510064|ref|XM_005694151.1|, gi|548525822|ref|XM_005699217.1|, gi|548518510|ref|XM_005696850.1|, gi|548470842|ref|XM_005681840.1|
RNA export from nucleus	biological_process	4 out of 248 genes, 1.6%	90 out of 18547 genes, 0.5%	1	gi|548452242|ref|XM_005675650.1|, gi|548506553|ref|XM_005693095.1|, gi|548452230|ref|XM_005675648.1|, gi|548450071|ref|XM_005675078.1|
ribonucleotide biosynthetic process	biological_process	4 out of 248 genes, 1.6%	90 out of 18547 genes, 0.5%	1	gi|548448900|ref|XM_005674673.1|, gi|548518512|ref|XM_005696851.1|, gi|548510064|ref|XM_005694151.1|, gi|548518510|ref|XM_005696850.1|
localization	biological_process	75 out of 248 genes, 30.2%	4628 out of 18547 genes, 25.0%	1	gi|548514683|ref|XM_005695574.1|, gi|548493005|ref|XM_005689002.1|, gi|548526689|ref|XM_005699448.1|, gi|548470034|ref|XM_005681464.1|, gi|548530033|ref|XM_005700400.1|, gi|548518512|ref|XM_005696851.1|, gi|548510064|ref|XM_005694151.1|, gi|548493855|ref|XM_005689266.1|, gi|548469858|ref|XM_005681379.1|, gi|548453027|ref|XM_005675865.1|, gi|548463876|ref|XM_005679444.1|, gi|548484871|ref|XM_00568…
positive regulation of cell migration	biological_process	3 out of 248 genes, 1.2%	53 out of 18547 genes, 0.3%	1	gi|548518512|ref|XM_005696851.1|, gi|548468569|ref|XM_005681085.1|, gi|548518510|ref|XM_005696850.1|
positive regulation of cellular component movement	biological_process	3 out of 248 genes, 1.2%	53 out of 18547 genes, 0.3%	1	gi|548518512|ref|XM_005696851.1|, gi|548468569|ref|XM_005681085.1|, gi|548518510|ref|XM_005696850.1|
positive regulation of cell motility	biological_process	3 out of 248 genes, 1.2%	53 out of 18547 genes, 0.3%	1	gi|548518512|ref|XM_005696851.1|, gi|548468569|ref|XM_005681085.1|, gi|548518510|ref|XM_005696850.1|
neuron development	biological_process	9 out of 248 genes, 3.6%	330 out of 18547 genes, 1.8%	1	gi|548526689|ref|XM_005699448.1|, gi|548482009|ref|XM_005685337.1|, gi|548525659|ref|XM_005699168.1|, gi|548511551|ref|XM_005694573.1|, gi|548463083|ref|XM_005679142.1|, gi|548511549|ref|XM_005694572.1|, gi|548489007|ref|XM_005687813.1|, gi|548509268|ref|XM_005693900.1|, gi|548496259|ref|XM_005690026.1|
vacuolar transport	biological_process	3 out of 248 genes, 1.2%	54 out of 18547 genes, 0.3%	1	gi|548467936|ref|XM_005680885.1|, gi|548487160|ref|XM_005687083.1|, gi|548466770|ref|XM_005680497.1|
positive regulation of behavior	biological_process	3 out of 248 genes, 1.2%	54 out of 18547 genes, 0.3%	1	gi|548518512|ref|XM_005696851.1|, gi|548470620|ref|XM_005681749.1|, gi|548518510|ref|XM_005696850.1|
positive regulation of chemotaxis	biological_process	3 out of 248 genes, 1.2%	54 out of 18547 genes, 0.3%	1	gi|548518512|ref|XM_005696851.1|, gi|548470620|ref|XM_005681749.1|, gi|548518510|ref|XM_005696850.1|
ribosome biogenesis	biological_process	6 out of 248 genes, 2.4%	182 out of 18547 genes, 1.0%	1	gi|548493527|ref|XM_005689110.1|, gi|548463638|ref|XM_005679328.1|, gi|548530563|ref|XM_005700651.1|, gi|548474909|ref|XM_005683172.1|, gi|548535759|ref|XR_311356.1|, gi|548524289|ref|XM_005698791.1|
purine ribonucleotide metabolic process	biological_process	4 out of 248 genes, 1.6%	93 out of 18547 genes, 0.5%	1	gi|548448900|ref|XM_005674673.1|, gi|548518512|ref|XM_005696851.1|, gi|548510064|ref|XM_005694151.1|, gi|548518510|ref|XM_005696850.1|
anatomical structure morphogenesis	biological_process	29 out of 248 genes, 11.7%	1536 out of 18547 genes, 8.3%	1	gi|548489009|ref|XM_005687814.1|, gi|548514683|ref|XM_005695574.1|, gi|548522372|ref|XM_005698199.1|, gi|548509272|ref|XM_005693901.1|, gi|548468569|ref|XM_005681085.1|, gi|548526689|ref|XM_005699448.1|, gi|548494399|ref|XM_005689450.1|, gi|548470743|ref|XM_005681809.1|, gi|548511551|ref|XM_005694573.1|, gi|548503877|ref|XM_005692253.1|, gi|548518512|ref|XM_005696851.1|, gi|548449890|ref|XM_00567…
ribonucleotide metabolic process	biological_process	4 out of 248 genes, 1.6%	94 out of 18547 genes, 0.5%	1	gi|548448900|ref|XM_005674673.1|, gi|548518512|ref|XM_005696851.1|, gi|548510064|ref|XM_005694151.1|, gi|548518510|ref|XM_005696850.1|
nuclear export	biological_process	4 out of 248 genes, 1.6%	94 out of 18547 genes, 0.5%	1	gi|548452242|ref|XM_005675650.1|, gi|548506553|ref|XM_005693095.1|, gi|548452230|ref|XM_005675648.1|, gi|548450071|ref|XM_005675078.1|
regulation of translation	biological_process	3 out of 248 genes, 1.2%	56 out of 18547 genes, 0.3%	1	gi|548506664|ref|XM_005693134.1|, gi|548501301|ref|XM_005691566.1|, gi|548470480|ref|XM_005681680.1|
small molecule metabolic process	biological_process	38 out of 248 genes, 15.3%	2129 out of 18547 genes, 11.5%	1	gi|548502689|ref|XM_005691915.1|, gi|548477012|ref|XM_005683805.1|, gi|548518512|ref|XM_005696851.1|, gi|548521044|ref|XM_005697871.1|, gi|548510064|ref|XM_005694151.1|, gi|548487020|ref|XM_005687044.1|, gi|548482723|ref|XM_005685653.1|, gi|548457839|ref|XM_005677660.1|, gi|548535729|ref|XM_005702034.1|, gi|548534351|ref|XM_005701594.1|, gi|548469702|ref|XM_005681356.1|, gi|548503828|ref|XM_00569…
regulation of secretion	biological_process	6 out of 248 genes, 2.4%	186 out of 18547 genes, 1.0%	1	gi|548518512|ref|XM_005696851.1|, gi|548479092|ref|XM_005684350.1|, gi|548506269|ref|XM_005692963.1|, gi|548489007|ref|XM_005687813.1|, gi|548530033|ref|XM_005700400.1|, gi|548518510|ref|XM_005696850.1|
regulation of body fluid levels	biological_process	14 out of 248 genes, 5.6%	620 out of 18547 genes, 3.3%	1	gi|548502689|ref|XM_005691915.1|, gi|548500974|ref|XM_005691493.1|, gi|548468569|ref|XM_005681085.1|, gi|548495577|ref|XM_005689855.1|, gi|548530033|ref|XM_005700400.1|, gi|548463876|ref|XM_005679444.1|, gi|548491288|ref|XM_005688490.1|, gi|548508540|ref|XM_005693642.1|, gi|548487160|ref|XM_005687083.1|, gi|548500812|ref|XM_005691414.1|, gi|548490330|ref|XM_005688304.1|, gi|548469018|ref|XM_00568…
regulation of catalytic activity	biological_process	22 out of 248 genes, 8.9%	1103 out of 18547 genes, 5.9%	1	gi|548468569|ref|XM_005681085.1|, gi|548491057|ref|XM_005688445.1|, gi|548509766|ref|XM_005694021.1|, gi|548518512|ref|XM_005696851.1|, gi|548522444|ref|XM_005698234.1|, gi|548518762|ref|XM_005696965.1|, gi|548523850|ref|XM_005698583.1|, gi|548490100|ref|XM_005688192.1|, gi|548518510|ref|XM_005696850.1|, gi|548508474|ref|XM_005693631.1|, gi|548458535|ref|XM_005677848.1|, gi|548480639|ref|XM_00568…
organ development	biological_process	37 out of 248 genes, 14.9%	2068 out of 18547 genes, 11.2%	1	gi|548511316|ref|XM_005694467.1|, gi|548489009|ref|XM_005687814.1|, gi|548514683|ref|XM_005695574.1|, gi|548468569|ref|XM_005681085.1|, gi|548526689|ref|XM_005699448.1|, gi|548489930|ref|XM_005688107.1|, gi|548470743|ref|XM_005681809.1|, gi|548493527|ref|XM_005689110.1|, gi|548518512|ref|XM_005696851.1|, gi|548449890|ref|XM_005675039.1|, gi|548474909|ref|XM_005683172.1|, gi|548491082|ref|XM_00568…
phosphorus metabolic process	biological_process	34 out of 248 genes, 13.7%	1873 out of 18547 genes, 10.1%	1	gi|548493005|ref|XM_005689002.1|, gi|548478386|ref|XM_005684236.1|, gi|548499149|ref|XM_005690823.1|, gi|548468569|ref|XM_005681085.1|, gi|548526204|ref|XM_005699286.1|, gi|548530033|ref|XM_005700400.1|, gi|548496169|ref|XM_005690006.1|, gi|548518512|ref|XM_005696851.1|, gi|548521044|ref|XM_005697871.1|, gi|548510064|ref|XM_005694151.1|, gi|548482723|ref|XM_005685653.1|, gi|548535729|ref|XM_00570…
regulation of systemic arterial blood pressure	biological_process	3 out of 248 genes, 1.2%	57 out of 18547 genes, 0.3%	1	gi|548518512|ref|XM_005696851.1|, gi|548468569|ref|XM_005681085.1|, gi|548518510|ref|XM_005696850.1|
mesenchymal cell development	biological_process	3 out of 248 genes, 1.2%	57 out of 18547 genes, 0.3%	1	gi|548514683|ref|XM_005695574.1|, gi|548518512|ref|XM_005696851.1|, gi|548518510|ref|XM_005696850.1|
cell morphogenesis	biological_process	10 out of 248 genes, 4.0%	396 out of 18547 genes, 2.1%	1	gi|548489009|ref|XM_005687814.1|, gi|548514683|ref|XM_005695574.1|, gi|548526689|ref|XM_005699448.1|, gi|548525659|ref|XM_005699168.1|, gi|548511551|ref|XM_005694573.1|, gi|548463083|ref|XM_005679142.1|, gi|548511549|ref|XM_005694572.1|, gi|548489007|ref|XM_005687813.1|, gi|548509268|ref|XM_005693900.1|, gi|548471240|ref|XM_005681961.1|
ribose phosphate biosynthetic process	biological_process	4 out of 248 genes, 1.6%	97 out of 18547 genes, 0.5%	1	gi|548448900|ref|XM_005674673.1|, gi|548518512|ref|XM_005696851.1|, gi|548510064|ref|XM_005694151.1|, gi|548518510|ref|XM_005696850.1|
regulation of defense response	biological_process	9 out of 248 genes, 3.6%	344 out of 18547 genes, 1.9%	1	gi|548508474|ref|XM_005693631.1|, gi|548493453|ref|XM_005689073.1|, gi|548468910|ref|XM_005681246.1|, gi|548475934|ref|XM_005683429.1|, gi|548519085|ref|XM_005697121.1|, gi|548521173|ref|XM_005697904.1|, gi|548464660|ref|XM_005679816.1|, gi|548522360|ref|XM_005698194.1|, gi|548471568|ref|XM_005682102.1|
nucleoside phosphate biosynthetic process	biological_process	8 out of 248 genes, 3.2%	291 out of 18547 genes, 1.6%	1	gi|548448900|ref|XM_005674673.1|, gi|548529334|ref|XM_005700235.1|, gi|548518512|ref|XM_005696851.1|, gi|548510064|ref|XM_005694151.1|, gi|548508540|ref|XM_005693642.1|, gi|548500974|ref|XM_005691493.1|, gi|548491974|ref|XM_005688740.1|, gi|548518510|ref|XM_005696850.1|
regulation of cell migration	biological_process	4 out of 248 genes, 1.6%	98 out of 18547 genes, 0.5%	1	gi|548518512|ref|XM_005696851.1|, gi|548468569|ref|XM_005681085.1|, gi|548470743|ref|XM_005681809.1|, gi|548518510|ref|XM_005696850.1|
unsaturated fatty acid metabolic process	biological_process	3 out of 248 genes, 1.2%	58 out of 18547 genes, 0.3%	1	gi|548518512|ref|XM_005696851.1|, gi|548487020|ref|XM_005687044.1|, gi|548518510|ref|XM_005696850.1|
positive regulation of cytoskeleton organization	biological_process	3 out of 248 genes, 1.2%	58 out of 18547 genes, 0.3%	1	gi|548518512|ref|XM_005696851.1|, gi|548511549|ref|XM_005694572.1|, gi|548518510|ref|XM_005696850.1|
regulation of systemic arterial blood pressure by hormone	biological_process	2 out of 248 genes, 0.8%	25 out of 18547 genes, 0.1%	1	gi|548518512|ref|XM_005696851.1|, gi|548518510|ref|XM_005696850.1|
neuron differentiation	biological_process	10 out of 248 genes, 4.0%	403 out of 18547 genes, 2.2%	1	gi|548472142|ref|XM_005709766.1|, gi|548526689|ref|XM_005699448.1|, gi|548482009|ref|XM_005685337.1|, gi|548525659|ref|XM_005699168.1|, gi|548511551|ref|XM_005694573.1|, gi|548463083|ref|XM_005679142.1|, gi|548511549|ref|XM_005694572.1|, gi|548489007|ref|XM_005687813.1|, gi|548509268|ref|XM_005693900.1|, gi|548496259|ref|XM_005690026.1|
macromolecule biosynthetic process	biological_process	37 out of 248 genes, 14.9%	2090 out of 18547 genes, 11.3%	1	gi|548506553|ref|XM_005693095.1|, gi|548515366|ref|XM_005695851.1|, gi|548526204|ref|XM_005699286.1|, gi|548489930|ref|XM_005688107.1|, gi|548493527|ref|XM_005689110.1|, gi|548474909|ref|XM_005683172.1|, gi|548464304|ref|XM_005679644.1|, gi|548459956|ref|XM_005678232.1|, gi|548513349|ref|XM_005695110.1|, gi|548452242|ref|XM_005675650.1|, gi|548535480|ref|XM_005701933.1|, gi|548489035|ref|XM_00568…
cellular nitrogen compound biosynthetic process	biological_process	28 out of 248 genes, 11.3%	1502 out of 18547 genes, 8.1%	1	gi|548529334|ref|XM_005700235.1|, gi|548506553|ref|XM_005693095.1|, gi|548489930|ref|XM_005688107.1|, gi|548481065|ref|XM_005685128.1|, gi|548468662|ref|XM_005681131.1|, gi|548518512|ref|XM_005696851.1|, gi|548510064|ref|XM_005694151.1|, gi|548508540|ref|XM_005693642.1|, gi|548464304|ref|XM_005679644.1|, gi|548534351|ref|XM_005701594.1|, gi|548505091|ref|XM_005692641.1|, gi|548518510|ref|XM_00569…
icosanoid metabolic process	biological_process	3 out of 248 genes, 1.2%	60 out of 18547 genes, 0.3%	1	gi|548518512|ref|XM_005696851.1|, gi|548487020|ref|XM_005687044.1|, gi|548518510|ref|XM_005696850.1|
fatty acid derivative metabolic process	biological_process	3 out of 248 genes, 1.2%	60 out of 18547 genes, 0.3%	1	gi|548518512|ref|XM_005696851.1|, gi|548487020|ref|XM_005687044.1|, gi|548518510|ref|XM_005696850.1|
toll-like receptor signaling pathway	biological_process	5 out of 248 genes, 2.0%	146 out of 18547 genes, 0.8%	1	gi|548508474|ref|XM_005693631.1|, gi|548493453|ref|XM_005689073.1|, gi|548464660|ref|XM_005679816.1|, gi|548468910|ref|XM_005681246.1|, gi|548471568|ref|XM_005682102.1|
ribose phosphate metabolic process	biological_process	4 out of 248 genes, 1.6%	101 out of 18547 genes, 0.5%	1	gi|548448900|ref|XM_005674673.1|, gi|548518512|ref|XM_005696851.1|, gi|548510064|ref|XM_005694151.1|, gi|548518510|ref|XM_005696850.1|
memory	biological_process	2 out of 248 genes, 0.8%	26 out of 18547 genes, 0.1%	1	gi|548506664|ref|XM_005693134.1|, gi|548489007|ref|XM_005687813.1|
positive regulation of cellular component organization	biological_process	6 out of 248 genes, 2.4%	195 out of 18547 genes, 1.1%	1	gi|548518512|ref|XM_005696851.1|, gi|548449289|ref|XM_005674750.1|, gi|548464660|ref|XM_005679816.1|, gi|548511549|ref|XM_005694572.1|, gi|548512729|ref|XM_005694900.1|, gi|548518510|ref|XM_005696850.1|
cellular macromolecule catabolic process	biological_process	15 out of 248 genes, 6.0%	703 out of 18547 genes, 3.8%	1	gi|548518557|ref|XM_005696873.1|, gi|548458535|ref|XM_005677848.1|, gi|548480639|ref|XM_005684923.1|, gi|548497815|ref|XM_005690458.1|, gi|548509766|ref|XM_005694021.1|, gi|548521173|ref|XM_005697904.1|, gi|548483741|ref|XM_005685910.1|, gi|548529304|ref|XM_005700221.1|, gi|548464660|ref|XM_005679816.1|, gi|548528745|ref|XM_005700085.1|, gi|548523850|ref|XM_005698583.1|, gi|548524289|ref|XM_00569…
vesicle coating	biological_process	3 out of 248 genes, 1.2%	63 out of 18547 genes, 0.3%	1	gi|548526689|ref|XM_005699448.1|, gi|548525822|ref|XM_005699217.1|, gi|548470842|ref|XM_005681840.1|
interphase	biological_process	7 out of 248 genes, 2.8%	251 out of 18547 genes, 1.4%	1	gi|548509766|ref|XM_005694021.1|, gi|548483741|ref|XM_005685910.1|, gi|548529304|ref|XM_005700221.1|, gi|548458535|ref|XM_005677848.1|, gi|548528745|ref|XM_005700085.1|, gi|548480639|ref|XM_005684923.1|, gi|548471568|ref|XM_005682102.1|
aromatic compound biosynthetic process	biological_process	27 out of 248 genes, 10.9%	1456 out of 18547 genes, 7.9%	1	gi|548529334|ref|XM_005700235.1|, gi|548506553|ref|XM_005693095.1|, gi|548489930|ref|XM_005688107.1|, gi|548481065|ref|XM_005685128.1|, gi|548468662|ref|XM_005681131.1|, gi|548518512|ref|XM_005696851.1|, gi|548510064|ref|XM_005694151.1|, gi|548508540|ref|XM_005693642.1|, gi|548464304|ref|XM_005679644.1|, gi|548505091|ref|XM_005692641.1|, gi|548518510|ref|XM_005696850.1|, gi|548452242|ref|XM_00567…
regulation of protein modification process	biological_process	14 out of 248 genes, 5.6%	647 out of 18547 genes, 3.5%	1	gi|548458535|ref|XM_005677848.1|, gi|548468569|ref|XM_005681085.1|, gi|548480639|ref|XM_005684923.1|, gi|548491057|ref|XM_005688445.1|, gi|548509766|ref|XM_005694021.1|, gi|548483741|ref|XM_005685910.1|, gi|548518512|ref|XM_005696851.1|, gi|548529304|ref|XM_005700221.1|, gi|548464660|ref|XM_005679816.1|, gi|548528745|ref|XM_005700085.1|, gi|548506269|ref|XM_005692963.1|, gi|548523850|ref|XM_00569…
positive regulation of response to stimulus	biological_process	15 out of 248 genes, 6.0%	707 out of 18547 genes, 3.8%	1	gi|548514683|ref|XM_005695574.1|, gi|548508474|ref|XM_005693631.1|, gi|548493453|ref|XM_005689073.1|, gi|548493005|ref|XM_005689002.1|, gi|548468569|ref|XM_005681085.1|, gi|548468910|ref|XM_005681246.1|, gi|548475934|ref|XM_005683429.1|, gi|548470620|ref|XM_005681749.1|, gi|548519085|ref|XM_005697121.1|, gi|548518512|ref|XM_005696851.1|, gi|548464660|ref|XM_005679816.1|, gi|548506269|ref|XM_00569…
nitrogen compound transport	biological_process	12 out of 248 genes, 4.8%	530 out of 18547 genes, 2.9%	1	gi|548516418|ref|XM_005696134.1|, gi|548502689|ref|XM_005691915.1|, gi|548452242|ref|XM_005675650.1|, gi|548506553|ref|XM_005693095.1|, gi|548534624|ref|XM_005701724.1|, gi|548472142|ref|XM_005709766.1|, gi|548452230|ref|XM_005675648.1|, gi|548518512|ref|XM_005696851.1|, gi|548490330|ref|XM_005688304.1|, gi|548513600|ref|XR_310911.1|, gi|548450071|ref|XM_005675078.1|, gi|548518510|ref|XM_00569685…
heterocycle biosynthetic process	biological_process	27 out of 248 genes, 10.9%	1460 out of 18547 genes, 7.9%	1	gi|548529334|ref|XM_005700235.1|, gi|548506553|ref|XM_005693095.1|, gi|548489930|ref|XM_005688107.1|, gi|548481065|ref|XM_005685128.1|, gi|548468662|ref|XM_005681131.1|, gi|548518512|ref|XM_005696851.1|, gi|548510064|ref|XM_005694151.1|, gi|548508540|ref|XM_005693642.1|, gi|548464304|ref|XM_005679644.1|, gi|548505091|ref|XM_005692641.1|, gi|548518510|ref|XM_005696850.1|, gi|548452242|ref|XM_00567…
macromolecule catabolic process	biological_process	16 out of 248 genes, 6.5%	769 out of 18547 genes, 4.1%	1	gi|548509766|ref|XM_005694021.1|, gi|548523850|ref|XM_005698583.1|, gi|548495237|ref|XM_005689689.1|, gi|548458535|ref|XM_005677848.1|, gi|548518557|ref|XM_005696873.1|, gi|548480639|ref|XM_005684923.1|, gi|548497815|ref|XM_005690458.1|, gi|548521173|ref|XM_005697904.1|, gi|548483741|ref|XM_005685910.1|, gi|548464660|ref|XM_005679816.1|, gi|548529304|ref|XM_005700221.1|, gi|548528745|ref|XM_00570…
membrane budding	biological_process	3 out of 248 genes, 1.2%	64 out of 18547 genes, 0.3%	1	gi|548526689|ref|XM_005699448.1|, gi|548525822|ref|XM_005699217.1|, gi|548470842|ref|XM_005681840.1|
regulation of angiogenesis	biological_process	3 out of 248 genes, 1.2%	64 out of 18547 genes, 0.3%	1	gi|548511197|ref|XM_005694425.1|, gi|548487160|ref|XM_005687083.1|, gi|548470743|ref|XM_005681809.1|
cellular macromolecule biosynthetic process	biological_process	36 out of 248 genes, 14.5%	2053 out of 18547 genes, 11.1%	1	gi|548506553|ref|XM_005693095.1|, gi|548515366|ref|XM_005695851.1|, gi|548526204|ref|XM_005699286.1|, gi|548489930|ref|XM_005688107.1|, gi|548493527|ref|XM_005689110.1|, gi|548474909|ref|XM_005683172.1|, gi|548464304|ref|XM_005679644.1|, gi|548459956|ref|XM_005678232.1|, gi|548513349|ref|XM_005695110.1|, gi|548452242|ref|XM_005675650.1|, gi|548535480|ref|XM_005701933.1|, gi|548489035|ref|XM_00568…
cellular process	biological_process	201 out of 248 genes, 81.0%	14216 out of 18547 genes, 76.6%	1	gi|548514683|ref|XM_005695574.1|, gi|548505283|ref|XM_005692731.1|, gi|548529239|ref|XM_005700189.1|, gi|548470034|ref|XM_005681464.1|, gi|548530033|ref|XM_005700400.1|, gi|548496169|ref|XM_005690006.1|, gi|548477012|ref|XM_005683805.1|, gi|548477720|ref|XM_005684027.1|, gi|548503535|ref|XM_005692135.1|, gi|548457839|ref|XM_005677660.1|, gi|548513349|ref|XM_005695110.1|, gi|548489035|ref|XM_00568…
pattern recognition receptor signaling pathway	biological_process	5 out of 248 genes, 2.0%	154 out of 18547 genes, 0.8%	1	gi|548508474|ref|XM_005693631.1|, gi|548493453|ref|XM_005689073.1|, gi|548464660|ref|XM_005679816.1|, gi|548468910|ref|XM_005681246.1|, gi|548471568|ref|XM_005682102.1|
regulation of chemotaxis	biological_process	3 out of 248 genes, 1.2%	65 out of 18547 genes, 0.4%	1	gi|548518512|ref|XM_005696851.1|, gi|548470620|ref|XM_005681749.1|, gi|548518510|ref|XM_005696850.1|
regulation of anatomical structure morphogenesis	biological_process	6 out of 248 genes, 2.4%	204 out of 18547 genes, 1.1%	1	gi|548514683|ref|XM_005695574.1|, gi|548511197|ref|XM_005694425.1|, gi|548487160|ref|XM_005687083.1|, gi|548509268|ref|XM_005693900.1|, gi|548470743|ref|XM_005681809.1|, gi|548491082|ref|XM_005688450.1|
heterocycle metabolic process	biological_process	61 out of 248 genes, 24.6%	3770 out of 18547 genes, 20.3%	1	gi|548506553|ref|XM_005693095.1|, gi|548529239|ref|XM_005700189.1|, gi|548489930|ref|XM_005688107.1|, gi|548477012|ref|XM_005683805.1|, gi|548493527|ref|XM_005689110.1|, gi|548518512|ref|XM_005696851.1|, gi|548521044|ref|XM_005697871.1|, gi|548474909|ref|XM_005683172.1|, gi|548510064|ref|XM_005694151.1|, gi|548464304|ref|XM_005679644.1|, gi|548499858|ref|XM_005691165.1|, gi|548465749|ref|XM_00568…
regulation of cell size	biological_process	2 out of 248 genes, 0.8%	29 out of 18547 genes, 0.2%	1	gi|548518512|ref|XM_005696851.1|, gi|548518510|ref|XM_005696850.1|
secondary metabolic process	biological_process	2 out of 248 genes, 0.8%	29 out of 18547 genes, 0.2%	1	gi|548485405|ref|XM_005686536.1|, gi|548469702|ref|XM_005681356.1|
regulation of type I interferon production	biological_process	2 out of 248 genes, 0.8%	29 out of 18547 genes, 0.2%	1	gi|548521173|ref|XM_005697904.1|, gi|548475934|ref|XM_005683429.1|
ncRNA processing	biological_process	3 out of 248 genes, 1.2%	66 out of 18547 genes, 0.4%	1	gi|548493527|ref|XM_005689110.1|, gi|548474909|ref|XM_005683172.1|, gi|548524289|ref|XM_005698791.1|
regulation of vasculature development	biological_process	3 out of 248 genes, 1.2%	66 out of 18547 genes, 0.4%	1	gi|548511197|ref|XM_005694425.1|, gi|548487160|ref|XM_005687083.1|, gi|548470743|ref|XM_005681809.1|
regulation of response to external stimulus	biological_process	5 out of 248 genes, 2.0%	156 out of 18547 genes, 0.8%	1	gi|548518512|ref|XM_005696851.1|, gi|548518762|ref|XM_005696965.1|, gi|548468569|ref|XM_005681085.1|, gi|548470620|ref|XM_005681749.1|, gi|548518510|ref|XM_005696850.1|
RNA transport	biological_process	5 out of 248 genes, 2.0%	157 out of 18547 genes, 0.8%	1	gi|548452242|ref|XM_005675650.1|, gi|548506553|ref|XM_005693095.1|, gi|548513600|ref|XR_310911.1|, gi|548452230|ref|XM_005675648.1|, gi|548450071|ref|XM_005675078.1|
establishment of RNA localization	biological_process	5 out of 248 genes, 2.0%	157 out of 18547 genes, 0.8%	1	gi|548452242|ref|XM_005675650.1|, gi|548506553|ref|XM_005693095.1|, gi|548513600|ref|XR_310911.1|, gi|548452230|ref|XM_005675648.1|, gi|548450071|ref|XM_005675078.1|
reproduction	biological_process	24 out of 248 genes, 9.7%	1283 out of 18547 genes, 6.9%	1	gi|548511316|ref|XM_005694467.1|, gi|548489009|ref|XM_005687814.1|, gi|548514683|ref|XM_005695574.1|, gi|548478386|ref|XM_005684236.1|, gi|548493527|ref|XM_005689110.1|, gi|548518512|ref|XM_005696851.1|, gi|548474909|ref|XM_005683172.1|, gi|548490100|ref|XM_005688192.1|, gi|548505091|ref|XM_005692641.1|, gi|548476416|ref|XM_005683653.1|, gi|548518510|ref|XM_005696850.1|, gi|548477806|ref|XM_00568…
response to estrogen stimulus	biological_process	4 out of 248 genes, 1.6%	110 out of 18547 genes, 0.6%	1	gi|548511316|ref|XM_005694467.1|, gi|548514683|ref|XM_005695574.1|, gi|548468569|ref|XM_005681085.1|, gi|548511549|ref|XM_005694572.1|
organic cyclic compound biosynthetic process	biological_process	28 out of 248 genes, 11.3%	1543 out of 18547 genes, 8.3%	1	gi|548529334|ref|XM_005700235.1|, gi|548506553|ref|XM_005693095.1|, gi|548489930|ref|XM_005688107.1|, gi|548481065|ref|XM_005685128.1|, gi|548468673|ref|XM_005681136.1|, gi|548468662|ref|XM_005681131.1|, gi|548518512|ref|XM_005696851.1|, gi|548510064|ref|XM_005694151.1|, gi|548508540|ref|XM_005693642.1|, gi|548464304|ref|XM_005679644.1|, gi|548505091|ref|XM_005692641.1|, gi|548518510|ref|XM_00569…
endocrine process	biological_process	2 out of 248 genes, 0.8%	30 out of 18547 genes, 0.2%	1	gi|548518512|ref|XM_005696851.1|, gi|548518510|ref|XM_005696850.1|
transport	biological_process	58 out of 248 genes, 23.4%	3576 out of 18547 genes, 19.3%	1	gi|548489009|ref|XM_005687814.1|, gi|548516418|ref|XM_005696134.1|, gi|548514683|ref|XM_005695574.1|, gi|548502689|ref|XM_005691915.1|, gi|548493005|ref|XM_005689002.1|, gi|548506553|ref|XM_005693095.1|, gi|548513703|ref|XM_005695208.1|, gi|548515366|ref|XM_005695851.1|, gi|548476272|ref|XM_005683584.1|, gi|548468569|ref|XM_005681085.1|, gi|548526689|ref|XM_005699448.1|, gi|548470034|ref|XM_00568…
nucleotide metabolic process	biological_process	7 out of 248 genes, 2.8%	260 out of 18547 genes, 1.4%	1	gi|548448900|ref|XM_005674673.1|, gi|548529334|ref|XM_005700235.1|, gi|548518512|ref|XM_005696851.1|, gi|548510064|ref|XM_005694151.1|, gi|548500974|ref|XM_005691493.1|, gi|548469018|ref|XM_005681267.1|, gi|548518510|ref|XM_005696850.1|
regulation of cell cycle	biological_process	12 out of 248 genes, 4.8%	542 out of 18547 genes, 2.9%	1	gi|548506664|ref|XM_005693134.1|, gi|548514683|ref|XM_005695574.1|, gi|548511197|ref|XM_005694425.1|, gi|548478386|ref|XM_005684236.1|, gi|548483741|ref|XM_005685910.1|, gi|548518512|ref|XM_005696851.1|, gi|548529304|ref|XM_005700221.1|, gi|548487160|ref|XM_005687083.1|, gi|548528745|ref|XM_005700085.1|, gi|548523850|ref|XM_005698583.1|, gi|548471568|ref|XM_005682102.1|, gi|548518510|ref|XM_00569…
nucleobase-containing compound biosynthetic process	biological_process	26 out of 248 genes, 10.5%	1417 out of 18547 genes, 7.6%	1	gi|548529334|ref|XM_005700235.1|, gi|548506553|ref|XM_005693095.1|, gi|548489930|ref|XM_005688107.1|, gi|548481065|ref|XM_005685128.1|, gi|548468662|ref|XM_005681131.1|, gi|548518512|ref|XM_005696851.1|, gi|548510064|ref|XM_005694151.1|, gi|548508540|ref|XM_005693642.1|, gi|548464304|ref|XM_005679644.1|, gi|548505091|ref|XM_005692641.1|, gi|548518510|ref|XM_005696850.1|, gi|548452242|ref|XM_00567…
positive regulation of leukocyte chemotaxis	biological_process	2 out of 248 genes, 0.8%	31 out of 18547 genes, 0.2%	1	gi|548518512|ref|XM_005696851.1|, gi|548518510|ref|XM_005696850.1|
kidney development	biological_process	3 out of 248 genes, 1.2%	69 out of 18547 genes, 0.4%	1	gi|548514683|ref|XM_005695574.1|, gi|548486182|ref|XM_005686750.1|, gi|548468569|ref|XM_005681085.1|
positive regulation of biological process	biological_process	36 out of 248 genes, 14.5%	2088 out of 18547 genes, 11.3%	1	gi|548514683|ref|XM_005695574.1|, gi|548493005|ref|XM_005689002.1|, gi|548477675|ref|XM_005684005.1|, gi|548468569|ref|XM_005681085.1|, gi|548530033|ref|XM_005700400.1|, gi|548470743|ref|XM_005681809.1|, gi|548518512|ref|XM_005696851.1|, gi|548477720|ref|XM_005684027.1|, gi|548475934|ref|XM_005683429.1|, gi|548470620|ref|XM_005681749.1|, gi|548525659|ref|XM_005699168.1|, gi|548463083|ref|XM_00567…
RNA localization	biological_process	5 out of 248 genes, 2.0%	162 out of 18547 genes, 0.9%	1	gi|548452242|ref|XM_005675650.1|, gi|548506553|ref|XM_005693095.1|, gi|548513600|ref|XR_310911.1|, gi|548452230|ref|XM_005675648.1|, gi|548450071|ref|XM_005675078.1|
response to acid	biological_process	3 out of 248 genes, 1.2%	70 out of 18547 genes, 0.4%	1	gi|548506664|ref|XM_005693134.1|, gi|548518512|ref|XM_005696851.1|, gi|548518510|ref|XM_005696850.1|
striated muscle contraction	biological_process	3 out of 248 genes, 1.2%	70 out of 18547 genes, 0.4%	1	gi|548506664|ref|XM_005693134.1|, gi|548508474|ref|XM_005693631.1|, gi|548506553|ref|XM_005693095.1|
hexose transport	biological_process	3 out of 248 genes, 1.2%	70 out of 18547 genes, 0.4%	1	gi|548467936|ref|XM_005680885.1|, gi|548518512|ref|XM_005696851.1|, gi|548518510|ref|XM_005696850.1|
single-multicellular organism process	biological_process	77 out of 248 genes, 31.0%	4942 out of 18547 genes, 26.6%	1	gi|548511316|ref|XM_005694467.1|, gi|548514683|ref|XM_005695574.1|, gi|548505283|ref|XM_005692731.1|, gi|548509272|ref|XM_005693901.1|, gi|548526689|ref|XM_005699448.1|, gi|548489930|ref|XM_005688107.1|, gi|548530033|ref|XM_005700400.1|, gi|548518512|ref|XM_005696851.1|, gi|548449890|ref|XM_005675039.1|, gi|548487020|ref|XM_005687044.1|, gi|548482723|ref|XM_005685653.1|, gi|548513349|ref|XM_00569…
regulation of heart rate	biological_process	2 out of 248 genes, 0.8%	32 out of 18547 genes, 0.2%	1	gi|548518512|ref|XM_005696851.1|, gi|548518510|ref|XM_005696850.1|
superoxide metabolic process	biological_process	2 out of 248 genes, 0.8%	32 out of 18547 genes, 0.2%	1	gi|548518512|ref|XM_005696851.1|, gi|548518510|ref|XM_005696850.1|
regulation of G-protein coupled receptor protein signaling pathway	biological_process	2 out of 248 genes, 0.8%	32 out of 18547 genes, 0.2%	1	gi|548518512|ref|XM_005696851.1|, gi|548518510|ref|XM_005696850.1|
response to organic substance	biological_process	24 out of 248 genes, 9.7%	1303 out of 18547 genes, 7.0%	1	gi|548511316|ref|XM_005694467.1|, gi|548514683|ref|XM_005695574.1|, gi|548458718|ref|XM_005677937.1|, gi|548468569|ref|XM_005681085.1|, gi|548470743|ref|XM_005681809.1|, gi|548511551|ref|XM_005694573.1|, gi|548518512|ref|XM_005696851.1|, gi|548508540|ref|XM_005693642.1|, gi|548482723|ref|XM_005685653.1|, gi|548535729|ref|XM_005702034.1|, gi|548505091|ref|XM_005692641.1|, gi|548491082|ref|XM_00568…
mesenchymal cell differentiation	biological_process	3 out of 248 genes, 1.2%	71 out of 18547 genes, 0.4%	1	gi|548514683|ref|XM_005695574.1|, gi|548518512|ref|XM_005696851.1|, gi|548518510|ref|XM_005696850.1|
developmental process	biological_process	69 out of 248 genes, 27.8%	4388 out of 18547 genes, 23.7%	1	gi|548511316|ref|XM_005694467.1|, gi|548514683|ref|XM_005695574.1|, gi|548505283|ref|XM_005692731.1|, gi|548509272|ref|XM_005693901.1|, gi|548526689|ref|XM_005699448.1|, gi|548489930|ref|XM_005688107.1|, gi|548518512|ref|XM_005696851.1|, gi|548449890|ref|XM_005675039.1|, gi|548497751|ref|XM_005690429.1|, gi|548513349|ref|XM_005695110.1|, gi|548489035|ref|XM_005687825.1|, gi|548453027|ref|XM_00567…
response to stress	biological_process	34 out of 248 genes, 13.7%	1969 out of 18547 genes, 10.6%	1	gi|548511316|ref|XM_005694467.1|, gi|548529239|ref|XM_005700189.1|, gi|548476272|ref|XM_005683584.1|, gi|548470743|ref|XM_005681809.1|, gi|548518512|ref|XM_005696851.1|, gi|548487020|ref|XM_005687044.1|, gi|548457839|ref|XM_005677660.1|, gi|548455068|ref|XM_005676645.1|, gi|548499464|ref|XM_005690973.1|, gi|548470620|ref|XM_005681749.1|, gi|548525659|ref|XM_005699168.1|, gi|548482585|ref|XM_00568…
regulation of response to stimulus	biological_process	31 out of 248 genes, 12.5%	1770 out of 18547 genes, 9.5%	1	gi|548514683|ref|XM_005695574.1|, gi|548511197|ref|XM_005694425.1|, gi|548518776|ref|XM_005696971.1|, gi|548493005|ref|XM_005689002.1|, gi|548449289|ref|XM_005674750.1|, gi|548468569|ref|XM_005681085.1|, gi|548473427|ref|XM_005682746.1|, gi|548519085|ref|XM_005697121.1|, gi|548511551|ref|XM_005694573.1|, gi|548518512|ref|XM_005696851.1|, gi|548522444|ref|XM_005698234.1|, gi|548518762|ref|XM_00569…
small GTPase mediated signal transduction	biological_process	7 out of 248 genes, 2.8%	272 out of 18547 genes, 1.5%	1	gi|548493005|ref|XM_005689002.1|, gi|548513728|ref|XM_005695220.1|, gi|548503877|ref|XM_005692253.1|, gi|548487160|ref|XM_005687083.1|, gi|548449289|ref|XM_005674750.1|, gi|548503535|ref|XM_005692135.1|, gi|548468910|ref|XM_005681246.1|
protein N-linked glycosylation	biological_process	4 out of 248 genes, 1.6%	118 out of 18547 genes, 0.6%	1	gi|548515366|ref|XM_005695851.1|, gi|548525822|ref|XM_005699217.1|, gi|548499464|ref|XM_005690973.1|, gi|548470842|ref|XM_005681840.1|
regulation of heart contraction	biological_process	3 out of 248 genes, 1.2%	73 out of 18547 genes, 0.4%	1	gi|548518512|ref|XM_005696851.1|, gi|548530033|ref|XM_005700400.1|, gi|548518510|ref|XM_005696850.1|
nucleoside monophosphate biosynthetic process	biological_process	3 out of 248 genes, 1.2%	73 out of 18547 genes, 0.4%	1	gi|548448900|ref|XM_005674673.1|, gi|548529334|ref|XM_005700235.1|, gi|548500974|ref|XM_005691493.1|
monosaccharide transport	biological_process	3 out of 248 genes, 1.2%	73 out of 18547 genes, 0.4%	1	gi|548467936|ref|XM_005680885.1|, gi|548518512|ref|XM_005696851.1|, gi|548518510|ref|XM_005696850.1|
cellular nitrogen compound metabolic process	biological_process	62 out of 248 genes, 25.0%	3905 out of 18547 genes, 21.1%	1	gi|548506553|ref|XM_005693095.1|, gi|548529239|ref|XM_005700189.1|, gi|548489930|ref|XM_005688107.1|, gi|548477012|ref|XM_005683805.1|, gi|548493527|ref|XM_005689110.1|, gi|548518512|ref|XM_005696851.1|, gi|548521044|ref|XM_005697871.1|, gi|548474909|ref|XM_005683172.1|, gi|548510064|ref|XM_005694151.1|, gi|548464304|ref|XM_005679644.1|, gi|548499858|ref|XM_005691165.1|, gi|548465749|ref|XM_00568…
microtubule cytoskeleton organization	biological_process	5 out of 248 genes, 2.0%	168 out of 18547 genes, 0.9%	1	gi|548514683|ref|XM_005695574.1|, gi|548478386|ref|XM_005684236.1|, gi|548511549|ref|XM_005694572.1|, gi|548512729|ref|XM_005694900.1|, gi|548480639|ref|XM_005684923.1|
cAMP biosynthetic process	biological_process	2 out of 248 genes, 0.8%	34 out of 18547 genes, 0.2%	1	gi|548518512|ref|XM_005696851.1|, gi|548518510|ref|XM_005696850.1|
positive regulation of growth	biological_process	2 out of 248 genes, 0.8%	34 out of 18547 genes, 0.2%	1	gi|548511549|ref|XM_005694572.1|, gi|548513684|ref|XM_005695199.1|
response to stimulus	biological_process	96 out of 248 genes, 38.7%	6347 out of 18547 genes, 34.2%	1	gi|548511316|ref|XM_005694467.1|, gi|548514683|ref|XM_005695574.1|, gi|548493005|ref|XM_005689002.1|, gi|548505283|ref|XM_005692731.1|, gi|548499149|ref|XM_005690823.1|, gi|548529239|ref|XM_005700189.1|, gi|548530033|ref|XM_005700400.1|, gi|548496169|ref|XM_005690006.1|, gi|548518512|ref|XM_005696851.1|, gi|548503535|ref|XM_005692135.1|, gi|548493855|ref|XM_005689266.1|, gi|548487020|ref|XM_00568…
response to endogenous stimulus	biological_process	16 out of 248 genes, 6.5%	810 out of 18547 genes, 4.4%	1	gi|548511316|ref|XM_005694467.1|, gi|548506664|ref|XM_005693134.1|, gi|548514683|ref|XM_005695574.1|, gi|548458718|ref|XM_005677937.1|, gi|548468569|ref|XM_005681085.1|, gi|548470743|ref|XM_005681809.1|, gi|548499922|ref|XM_005691196.1|, gi|548524367|ref|XM_005698827.1|, gi|548511551|ref|XM_005694573.1|, gi|548518512|ref|XM_005696851.1|, gi|548490330|ref|XM_005688304.1|, gi|548511549|ref|XM_00569…
positive regulation of MAP kinase activity	biological_process	3 out of 248 genes, 1.2%	75 out of 18547 genes, 0.4%	1	gi|548518512|ref|XM_005696851.1|, gi|548471568|ref|XM_005682102.1|, gi|548518510|ref|XM_005696850.1|
positive regulation of protein serine/threonine kinase activity	biological_process	3 out of 248 genes, 1.2%	75 out of 18547 genes, 0.4%	1	gi|548518512|ref|XM_005696851.1|, gi|548471568|ref|XM_005682102.1|, gi|548518510|ref|XM_005696850.1|
renal system development	biological_process	3 out of 248 genes, 1.2%	75 out of 18547 genes, 0.4%	1	gi|548514683|ref|XM_005695574.1|, gi|548486182|ref|XM_005686750.1|, gi|548468569|ref|XM_005681085.1|
response to chemical stimulus	biological_process	38 out of 248 genes, 15.3%	2257 out of 18547 genes, 12.2%	1	gi|548511316|ref|XM_005694467.1|, gi|548514683|ref|XM_005695574.1|, gi|548493005|ref|XM_005689002.1|, gi|548458718|ref|XM_005677937.1|, gi|548468569|ref|XM_005681085.1|, gi|548470743|ref|XM_005681809.1|, gi|548518512|ref|XM_005696851.1|, gi|548482723|ref|XM_005685653.1|, gi|548535729|ref|XM_005702034.1|, gi|548455068|ref|XM_005676645.1|, gi|548491082|ref|XM_005688450.1|, gi|548514321|ref|XM_00569…
nucleic acid transport	biological_process	5 out of 248 genes, 2.0%	171 out of 18547 genes, 0.9%	1	gi|548452242|ref|XM_005675650.1|, gi|548506553|ref|XM_005693095.1|, gi|548513600|ref|XR_310911.1|, gi|548452230|ref|XM_005675648.1|, gi|548450071|ref|XM_005675078.1|
nucleobase-containing compound metabolic process	biological_process	58 out of 248 genes, 23.4%	3644 out of 18547 genes, 19.6%	1	gi|548506553|ref|XM_005693095.1|, gi|548529239|ref|XM_005700189.1|, gi|548489930|ref|XM_005688107.1|, gi|548493527|ref|XM_005689110.1|, gi|548518512|ref|XM_005696851.1|, gi|548521044|ref|XM_005697871.1|, gi|548474909|ref|XM_005683172.1|, gi|548510064|ref|XM_005694151.1|, gi|548464304|ref|XM_005679644.1|, gi|548499858|ref|XM_005691165.1|, gi|548465749|ref|XM_005680146.1|, gi|548482723|ref|XM_00568…
regulation of leukocyte chemotaxis	biological_process	2 out of 248 genes, 0.8%	36 out of 18547 genes, 0.2%	1	gi|548518512|ref|XM_005696851.1|, gi|548518510|ref|XM_005696850.1|
cellular component morphogenesis	biological_process	11 out of 248 genes, 4.4%	512 out of 18547 genes, 2.8%	1	gi|548489009|ref|XM_005687814.1|, gi|548514683|ref|XM_005695574.1|, gi|548522372|ref|XM_005698199.1|, gi|548526689|ref|XM_005699448.1|, gi|548525659|ref|XM_005699168.1|, gi|548511551|ref|XM_005694573.1|, gi|548463083|ref|XM_005679142.1|, gi|548511549|ref|XM_005694572.1|, gi|548489007|ref|XM_005687813.1|, gi|548509268|ref|XM_005693900.1|, gi|548471240|ref|XM_005681961.1|
regulation of multi-organism process	biological_process	4 out of 248 genes, 1.6%	124 out of 18547 genes, 0.7%	1	gi|548521173|ref|XM_005697904.1|, gi|548522360|ref|XM_005698194.1|, gi|548498288|ref|XR_310607.1|, gi|548470620|ref|XM_005681749.1|
positive regulation of intracellular protein kinase cascade	biological_process	6 out of 248 genes, 2.4%	228 out of 18547 genes, 1.2%	1	gi|548514683|ref|XM_005695574.1|, gi|548493005|ref|XM_005689002.1|, gi|548518512|ref|XM_005696851.1|, gi|548506269|ref|XM_005692963.1|, gi|548471568|ref|XM_005682102.1|, gi|548518510|ref|XM_005696850.1|
programmed cell death	biological_process	20 out of 248 genes, 8.1%	1078 out of 18547 genes, 5.8%	1	gi|548479092|ref|XM_005684350.1|, gi|548525669|ref|XM_005699173.1|, gi|548509766|ref|XM_005694021.1|, gi|548511551|ref|XM_005694573.1|, gi|548477720|ref|XM_005684027.1|, gi|548508540|ref|XM_005693642.1|, gi|548526288|ref|XM_005699302.1|, gi|548471240|ref|XM_005681961.1|, gi|548491082|ref|XM_005688450.1|, gi|548491946|ref|XM_005688726.1|, gi|548506664|ref|XM_005693134.1|, gi|548479641|ref|XM_00568…
regulation of protein localization	biological_process	4 out of 248 genes, 1.6%	125 out of 18547 genes, 0.7%	1	gi|548514683|ref|XM_005695574.1|, gi|548511197|ref|XM_005694425.1|, gi|548529304|ref|XM_005700221.1|, gi|548479092|ref|XM_005684350.1|
regulation of cytokine production	biological_process	8 out of 248 genes, 3.2%	340 out of 18547 genes, 1.8%	1	gi|548508474|ref|XM_005693631.1|, gi|548479641|ref|XM_005684610.1|, gi|548479092|ref|XM_005684350.1|, gi|548475934|ref|XM_005683429.1|, gi|548494399|ref|XM_005689450.1|, gi|548521173|ref|XM_005697904.1|, gi|548518567|ref|XM_005696878.1|, gi|548471568|ref|XM_005682102.1|
positive regulation of leukocyte migration	biological_process	2 out of 248 genes, 0.8%	37 out of 18547 genes, 0.2%	1	gi|548518512|ref|XM_005696851.1|, gi|548518510|ref|XM_005696850.1|
cAMP metabolic process	biological_process	2 out of 248 genes, 0.8%	37 out of 18547 genes, 0.2%	1	gi|548518512|ref|XM_005696851.1|, gi|548518510|ref|XM_005696850.1|
cellular aromatic compound metabolic process	biological_process	60 out of 248 genes, 24.2%	3813 out of 18547 genes, 20.6%	1	gi|548506553|ref|XM_005693095.1|, gi|548529239|ref|XM_005700189.1|, gi|548489930|ref|XM_005688107.1|, gi|548493527|ref|XM_005689110.1|, gi|548518512|ref|XM_005696851.1|, gi|548521044|ref|XM_005697871.1|, gi|548474909|ref|XM_005683172.1|, gi|548510064|ref|XM_005694151.1|, gi|548464304|ref|XM_005679644.1|, gi|548499858|ref|XM_005691165.1|, gi|548465749|ref|XM_005680146.1|, gi|548482723|ref|XM_00568…
nucleobase-containing small molecule metabolic process	biological_process	17 out of 248 genes, 6.9%	893 out of 18547 genes, 4.8%	1	gi|548529334|ref|XM_005700235.1|, gi|548521044|ref|XM_005697871.1|, gi|548518512|ref|XM_005696851.1|, gi|548510064|ref|XM_005694151.1|, gi|548508540|ref|XM_005693642.1|, gi|548482723|ref|XM_005685653.1|, gi|548457839|ref|XM_005677660.1|, gi|548535729|ref|XM_005702034.1|, gi|548518510|ref|XM_005696850.1|, gi|548500974|ref|XM_005691493.1|, gi|548448900|ref|XM_005674673.1|, gi|548512959|ref|XM_00569…
vesicle-mediated transport	biological_process	16 out of 248 genes, 6.5%	831 out of 18547 genes, 4.5%	1	gi|548514683|ref|XM_005695574.1|, gi|548476272|ref|XM_005683584.1|, gi|548475034|ref|XM_005683231.1|, gi|548468569|ref|XM_005681085.1|, gi|548526689|ref|XM_005699448.1|, gi|548470743|ref|XM_005681809.1|, gi|548519085|ref|XM_005697121.1|, gi|548467936|ref|XM_005680885.1|, gi|548503877|ref|XM_005692253.1|, gi|548508540|ref|XM_005693642.1|, gi|548491732|ref|XM_005688625.1|, gi|548463876|ref|XM_00567…
G-protein coupled receptor signaling pathway, coupled to cyclic nucleotide second messenger	biological_process	4 out of 248 genes, 1.6%	128 out of 18547 genes, 0.7%	1	gi|548511316|ref|XM_005694467.1|, gi|548503877|ref|XM_005692253.1|, gi|548478393|ref|XM_005684237.1|, gi|548490330|ref|XM_005688304.1|
monovalent inorganic cation transport	biological_process	4 out of 248 genes, 1.6%	128 out of 18547 genes, 0.7%	1	gi|548516418|ref|XM_005696134.1|, gi|548453343|ref|XM_005676018.1|, gi|548493855|ref|XM_005689266.1|, gi|548464946|ref|XM_005679869.1|
reproductive process	biological_process	22 out of 248 genes, 8.9%	1218 out of 18547 genes, 6.6%	1	gi|548511316|ref|XM_005694467.1|, gi|548489009|ref|XM_005687814.1|, gi|548514683|ref|XM_005695574.1|, gi|548493527|ref|XM_005689110.1|, gi|548518512|ref|XM_005696851.1|, gi|548474909|ref|XM_005683172.1|, gi|548490100|ref|XM_005688192.1|, gi|548505091|ref|XM_005692641.1|, gi|548476416|ref|XM_005683653.1|, gi|548518510|ref|XM_005696850.1|, gi|548477806|ref|XM_005684069.1|, gi|548513349|ref|XM_00569…
ribonucleoprotein complex biogenesis	biological_process	7 out of 248 genes, 2.8%	289 out of 18547 genes, 1.6%	1	gi|548493527|ref|XM_005689110.1|, gi|548463638|ref|XM_005679328.1|, gi|548506553|ref|XM_005693095.1|, gi|548530563|ref|XM_005700651.1|, gi|548474909|ref|XM_005683172.1|, gi|548535759|ref|XR_311356.1|, gi|548524289|ref|XM_005698791.1|
generation of neurons	biological_process	11 out of 248 genes, 4.4%	524 out of 18547 genes, 2.8%	1	gi|548514683|ref|XM_005695574.1|, gi|548472142|ref|XM_005709766.1|, gi|548526689|ref|XM_005699448.1|, gi|548482009|ref|XM_005685337.1|, gi|548525659|ref|XM_005699168.1|, gi|548511551|ref|XM_005694573.1|, gi|548463083|ref|XM_005679142.1|, gi|548511549|ref|XM_005694572.1|, gi|548489007|ref|XM_005687813.1|, gi|548509268|ref|XM_005693900.1|, gi|548496259|ref|XM_005690026.1|
myeloid cell differentiation	biological_process	3 out of 248 genes, 1.2%	81 out of 18547 genes, 0.4%	1	gi|548474909|ref|XM_005683172.1|, gi|548508540|ref|XM_005693642.1|, gi|548514633|ref|XM_005695563.1|
mesenchyme development	biological_process	3 out of 248 genes, 1.2%	81 out of 18547 genes, 0.4%	1	gi|548514683|ref|XM_005695574.1|, gi|548518512|ref|XM_005696851.1|, gi|548518510|ref|XM_005696850.1|
peptide secretion	biological_process	4 out of 248 genes, 1.6%	129 out of 18547 genes, 0.7%	1	gi|548518512|ref|XM_005696851.1|, gi|548472142|ref|XM_005709766.1|, gi|548490330|ref|XM_005688304.1|, gi|548518510|ref|XM_005696850.1|
regulation of cellular component organization	biological_process	12 out of 248 genes, 4.8%	586 out of 18547 genes, 3.2%	1	gi|548514683|ref|XM_005695574.1|, gi|548449289|ref|XM_005674750.1|, gi|548526689|ref|XM_005699448.1|, gi|548512729|ref|XM_005694900.1|, gi|548463083|ref|XM_005679142.1|, gi|548518512|ref|XM_005696851.1|, gi|548464660|ref|XM_005679816.1|, gi|548466770|ref|XM_005680497.1|, gi|548511549|ref|XM_005694572.1|, gi|548523850|ref|XM_005698583.1|, gi|548513684|ref|XM_005695199.1|, gi|548518510|ref|XM_00569…
biological regulation	biological_process	120 out of 248 genes, 48.4%	8177 out of 18547 genes, 44.1%	1	gi|548511316|ref|XM_005694467.1|, gi|548514683|ref|XM_005695574.1|, gi|548493005|ref|XM_005689002.1|, gi|548505283|ref|XM_005692731.1|, gi|548499149|ref|XM_005690823.1|, gi|548529239|ref|XM_005700189.1|, gi|548509272|ref|XM_005693901.1|, gi|548526689|ref|XM_005699448.1|, gi|548530033|ref|XM_005700400.1|, gi|548518512|ref|XM_005696851.1|, gi|548522444|ref|XM_005698234.1|, gi|548477720|ref|XM_00568…
positive regulation of kinase activity	biological_process	5 out of 248 genes, 2.0%	181 out of 18547 genes, 1.0%	1	gi|548508474|ref|XM_005693631.1|, gi|548518512|ref|XM_005696851.1|, gi|548490100|ref|XM_005688192.1|, gi|548471568|ref|XM_005682102.1|, gi|548518510|ref|XM_005696850.1|
nucleocytoplasmic transport	biological_process	6 out of 248 genes, 2.4%	235 out of 18547 genes, 1.3%	1	gi|548477806|ref|XM_005684069.1|, gi|548452242|ref|XM_005675650.1|, gi|548506553|ref|XM_005693095.1|, gi|548513600|ref|XR_310911.1|, gi|548452230|ref|XM_005675648.1|, gi|548450071|ref|XM_005675078.1|
regulation of metabolic process	biological_process	54 out of 248 genes, 21.8%	3410 out of 18547 genes, 18.4%	1	gi|548514683|ref|XM_005695574.1|, gi|548478386|ref|XM_005684236.1|, gi|548509272|ref|XM_005693901.1|, gi|548468569|ref|XM_005681085.1|, gi|548470743|ref|XM_005681809.1|, gi|548518512|ref|XM_005696851.1|, gi|548522444|ref|XM_005698234.1|, gi|548474909|ref|XM_005683172.1|, gi|548477720|ref|XM_005684027.1|, gi|548518762|ref|XM_005696965.1|, gi|548523850|ref|XM_005698583.1|, gi|548491082|ref|XM_00568…
cell activation	biological_process	13 out of 248 genes, 5.2%	651 out of 18547 genes, 3.5%	1	gi|548514683|ref|XM_005695574.1|, gi|548499149|ref|XM_005690823.1|, gi|548500974|ref|XM_005691493.1|, gi|548495577|ref|XM_005689855.1|, gi|548470620|ref|XM_005681749.1|, gi|548470743|ref|XM_005681809.1|, gi|548463876|ref|XM_005679444.1|, gi|548487160|ref|XM_005687083.1|, gi|548500812|ref|XM_005691414.1|, gi|548490330|ref|XM_005688304.1|, gi|548469018|ref|XM_005681267.1|, gi|548506269|ref|XM_00569…
telencephalon development	biological_process	4 out of 248 genes, 1.6%	131 out of 18547 genes, 0.7%	1	gi|548489009|ref|XM_005687814.1|, gi|548511551|ref|XM_005694573.1|, gi|548497815|ref|XM_005690458.1|, gi|548470743|ref|XM_005681809.1|
cellular macromolecule metabolic process	biological_process	88 out of 248 genes, 35.5%	5844 out of 18547 genes, 31.5%	1	gi|548505283|ref|XM_005692731.1|, gi|548499149|ref|XM_005690823.1|, gi|548529239|ref|XM_005700189.1|, gi|548489930|ref|XM_005688107.1|, gi|548449890|ref|XM_005675039.1|, gi|548499858|ref|XM_005691165.1|, gi|548465749|ref|XM_005680146.1|, gi|548523850|ref|XM_005698583.1|, gi|548513349|ref|XM_005695110.1|, gi|548489035|ref|XM_005687825.1|, gi|548516924|ref|XM_005696246.1|, gi|548529304|ref|XM_00570…
regulation of behavior	biological_process	3 out of 248 genes, 1.2%	83 out of 18547 genes, 0.4%	1	gi|548518512|ref|XM_005696851.1|, gi|548470620|ref|XM_005681749.1|, gi|548518510|ref|XM_005696850.1|
cellular localization	biological_process	25 out of 248 genes, 10.1%	1427 out of 18547 genes, 7.7%	1	gi|548489009|ref|XM_005687814.1|, gi|548514683|ref|XM_005695574.1|, gi|548493005|ref|XM_005689002.1|, gi|548506553|ref|XM_005693095.1|, gi|548456541|ref|XM_005677224.1|, gi|548475034|ref|XM_005683231.1|, gi|548468569|ref|XM_005681085.1|, gi|548529199|ref|XM_005700170.1|, gi|548467936|ref|XM_005680885.1|, gi|548510064|ref|XM_005694151.1|, gi|548491082|ref|XM_005688450.1|, gi|548477806|ref|XM_00568…
second-messenger-mediated signaling	biological_process	3 out of 248 genes, 1.2%	84 out of 18547 genes, 0.5%	1	gi|548511197|ref|XM_005694425.1|, gi|548518512|ref|XM_005696851.1|, gi|548518510|ref|XM_005696850.1|
Ras protein signal transduction	biological_process	5 out of 248 genes, 2.0%	185 out of 18547 genes, 1.0%	1	gi|548513728|ref|XM_005695220.1|, gi|548503877|ref|XM_005692253.1|, gi|548487160|ref|XM_005687083.1|, gi|548449289|ref|XM_005674750.1|, gi|548503535|ref|XM_005692135.1|
smooth muscle cell migration	biological_process	2 out of 248 genes, 0.8%	41 out of 18547 genes, 0.2%	1	gi|548506664|ref|XM_005693134.1|, gi|548468569|ref|XM_005681085.1|
cyclic purine nucleotide metabolic process	biological_process	2 out of 248 genes, 0.8%	41 out of 18547 genes, 0.2%	1	gi|548518512|ref|XM_005696851.1|, gi|548518510|ref|XM_005696850.1|
positive regulation of transferase activity	biological_process	5 out of 248 genes, 2.0%	186 out of 18547 genes, 1.0%	1	gi|548508474|ref|XM_005693631.1|, gi|548518512|ref|XM_005696851.1|, gi|548490100|ref|XM_005688192.1|, gi|548471568|ref|XM_005682102.1|, gi|548518510|ref|XM_005696850.1|
cell migration	biological_process	11 out of 248 genes, 4.4%	535 out of 18547 genes, 2.9%	1	gi|548506664|ref|XM_005693134.1|, gi|548514683|ref|XM_005695574.1|, gi|548511197|ref|XM_005694425.1|, gi|548493005|ref|XM_005689002.1|, gi|548468569|ref|XM_005681085.1|, gi|548470620|ref|XM_005681749.1|, gi|548511551|ref|XM_005694573.1|, gi|548463083|ref|XM_005679142.1|, gi|548503877|ref|XM_005692253.1|, gi|548463189|ref|XM_005679158.1|, gi|548491082|ref|XM_005688450.1|
blood vessel development	biological_process	4 out of 248 genes, 1.6%	134 out of 18547 genes, 0.7%	1	gi|548514683|ref|XM_005695574.1|, gi|548518512|ref|XM_005696851.1|, gi|548468569|ref|XM_005681085.1|, gi|548518510|ref|XM_005696850.1|
organic cyclic compound metabolic process	biological_process	63 out of 248 genes, 25.4%	4065 out of 18547 genes, 21.9%	1	gi|548506553|ref|XM_005693095.1|, gi|548529239|ref|XM_005700189.1|, gi|548489930|ref|XM_005688107.1|, gi|548477012|ref|XM_005683805.1|, gi|548493527|ref|XM_005689110.1|, gi|548518512|ref|XM_005696851.1|, gi|548521044|ref|XM_005697871.1|, gi|548474909|ref|XM_005683172.1|, gi|548510064|ref|XM_005694151.1|, gi|548464304|ref|XM_005679644.1|, gi|548499858|ref|XM_005691165.1|, gi|548465749|ref|XM_00568…
cell projection assembly	biological_process	3 out of 248 genes, 1.2%	85 out of 18547 genes, 0.5%	1	gi|548489009|ref|XM_005687814.1|, gi|548453315|ref|XM_005676004.1|, gi|548503877|ref|XM_005692253.1|
regulation of DNA binding	biological_process	3 out of 248 genes, 1.2%	85 out of 18547 genes, 0.5%	1	gi|548521298|ref|XM_005697927.1|, gi|548470743|ref|XM_005681809.1|, gi|548491082|ref|XM_005688450.1|
single-organism metabolic process	biological_process	48 out of 248 genes, 19.4%	3010 out of 18547 genes, 16.2%	1	gi|548502689|ref|XM_005691915.1|, gi|548499149|ref|XM_005690823.1|, gi|548468569|ref|XM_005681085.1|, gi|548477012|ref|XM_005683805.1|, gi|548518512|ref|XM_005696851.1|, gi|548521044|ref|XM_005697871.1|, gi|548510064|ref|XM_005694151.1|, gi|548487020|ref|XM_005687044.1|, gi|548482723|ref|XM_005685653.1|, gi|548457839|ref|XM_005677660.1|, gi|548535729|ref|XM_005702034.1|, gi|548534351|ref|XM_00570…
endocytosis	biological_process	5 out of 248 genes, 2.0%	187 out of 18547 genes, 1.0%	1	gi|548467936|ref|XM_005680885.1|, gi|548526689|ref|XM_005699448.1|, gi|548491732|ref|XM_005688625.1|, gi|548470743|ref|XM_005681809.1|, gi|548519085|ref|XM_005697121.1|
posttranscriptional regulation of gene expression	biological_process	6 out of 248 genes, 2.4%	242 out of 18547 genes, 1.3%	1	gi|548506664|ref|XM_005693134.1|, gi|548501301|ref|XM_005691566.1|, gi|548498288|ref|XR_310607.1|, gi|548482854|ref|XM_005685672.1|, gi|548470480|ref|XM_005681680.1|, gi|548491082|ref|XM_005688450.1|
epithelial cell development	biological_process	2 out of 248 genes, 0.8%	42 out of 18547 genes, 0.2%	1	gi|548514683|ref|XM_005695574.1|, gi|548491082|ref|XM_005688450.1|
regulation of systemic arterial blood pressure mediated by a chemical signal	biological_process	2 out of 248 genes, 0.8%	42 out of 18547 genes, 0.2%	1	gi|548518512|ref|XM_005696851.1|, gi|548518510|ref|XM_005696850.1|
cyclic nucleotide biosynthetic process	biological_process	2 out of 248 genes, 0.8%	42 out of 18547 genes, 0.2%	1	gi|548518512|ref|XM_005696851.1|, gi|548518510|ref|XM_005696850.1|
regulation of growth	biological_process	4 out of 248 genes, 1.6%	136 out of 18547 genes, 0.7%	1	gi|548506664|ref|XM_005693134.1|, gi|548463083|ref|XM_005679142.1|, gi|548511549|ref|XM_005694572.1|, gi|548513684|ref|XM_005695199.1|
cell death	biological_process	20 out of 248 genes, 8.1%	1113 out of 18547 genes, 6.0%	1	gi|548479092|ref|XM_005684350.1|, gi|548525669|ref|XM_005699173.1|, gi|548509766|ref|XM_005694021.1|, gi|548511551|ref|XM_005694573.1|, gi|548477720|ref|XM_005684027.1|, gi|548508540|ref|XM_005693642.1|, gi|548526288|ref|XM_005699302.1|, gi|548471240|ref|XM_005681961.1|, gi|548491082|ref|XM_005688450.1|, gi|548491946|ref|XM_005688726.1|, gi|548506664|ref|XM_005693134.1|, gi|548479641|ref|XM_00568…
death	biological_process	20 out of 248 genes, 8.1%	1113 out of 18547 genes, 6.0%	1	gi|548479092|ref|XM_005684350.1|, gi|548525669|ref|XM_005699173.1|, gi|548509766|ref|XM_005694021.1|, gi|548511551|ref|XM_005694573.1|, gi|548477720|ref|XM_005684027.1|, gi|548508540|ref|XM_005693642.1|, gi|548526288|ref|XM_005699302.1|, gi|548471240|ref|XM_005681961.1|, gi|548491082|ref|XM_005688450.1|, gi|548491946|ref|XM_005688726.1|, gi|548506664|ref|XM_005693134.1|, gi|548479641|ref|XM_00568…
positive regulation of sequence-specific DNA binding transcription factor activity	biological_process	3 out of 248 genes, 1.2%	87 out of 18547 genes, 0.5%	1	gi|548511197|ref|XM_005694425.1|, gi|548464660|ref|XM_005679816.1|, gi|548471568|ref|XM_005682102.1|
protein modification by small protein removal	biological_process	3 out of 248 genes, 1.2%	87 out of 18547 genes, 0.5%	1	gi|548458121|ref|XM_005677699.1|, gi|548497815|ref|XM_005690458.1|, gi|548473427|ref|XM_005682746.1|
metencephalon development	biological_process	2 out of 248 genes, 0.8%	43 out of 18547 genes, 0.2%	1	gi|548511316|ref|XM_005694467.1|, gi|548472142|ref|XM_005709766.1|
response to glucagon stimulus	biological_process	2 out of 248 genes, 0.8%	43 out of 18547 genes, 0.2%	1	gi|548490330|ref|XM_005688304.1|, gi|548482723|ref|XM_005685653.1|
negative regulation of DNA binding	biological_process	2 out of 248 genes, 0.8%	43 out of 18547 genes, 0.2%	1	gi|548521298|ref|XM_005697927.1|, gi|548491082|ref|XM_005688450.1|
peptide transport	biological_process	4 out of 248 genes, 1.6%	138 out of 18547 genes, 0.7%	1	gi|548518512|ref|XM_005696851.1|, gi|548472142|ref|XM_005709766.1|, gi|548490330|ref|XM_005688304.1|, gi|548518510|ref|XM_005696850.1|
regulation of cell communication	biological_process	25 out of 248 genes, 10.1%	1452 out of 18547 genes, 7.8%	1	gi|548514683|ref|XM_005695574.1|, gi|548511197|ref|XM_005694425.1|, gi|548518776|ref|XM_005696971.1|, gi|548493005|ref|XM_005689002.1|, gi|548449289|ref|XM_005674750.1|, gi|548468569|ref|XM_005681085.1|, gi|548530033|ref|XM_005700400.1|, gi|548511551|ref|XM_005694573.1|, gi|548518512|ref|XM_005696851.1|, gi|548522444|ref|XM_005698234.1|, gi|548496259|ref|XM_005690026.1|, gi|548491082|ref|XM_00568…
regulation of cellular metabolic process	biological_process	44 out of 248 genes, 17.7%	2754 out of 18547 genes, 14.8%	1	gi|548514683|ref|XM_005695574.1|, gi|548509272|ref|XM_005693901.1|, gi|548468569|ref|XM_005681085.1|, gi|548518512|ref|XM_005696851.1|, gi|548522444|ref|XM_005698234.1|, gi|548474909|ref|XM_005683172.1|, gi|548523850|ref|XM_005698583.1|, gi|548491082|ref|XM_005688450.1|, gi|548504449|ref|XM_005692518.1|, gi|548475934|ref|XM_005683429.1|, gi|548482009|ref|XM_005685337.1|, gi|548529304|ref|XM_00570…
regulation of signaling	biological_process	25 out of 248 genes, 10.1%	1454 out of 18547 genes, 7.8%	1	gi|548514683|ref|XM_005695574.1|, gi|548511197|ref|XM_005694425.1|, gi|548518776|ref|XM_005696971.1|, gi|548493005|ref|XM_005689002.1|, gi|548449289|ref|XM_005674750.1|, gi|548468569|ref|XM_005681085.1|, gi|548530033|ref|XM_005700400.1|, gi|548511551|ref|XM_005694573.1|, gi|548518512|ref|XM_005696851.1|, gi|548522444|ref|XM_005698234.1|, gi|548496259|ref|XM_005690026.1|, gi|548491082|ref|XM_00568…
adenylate cyclase-modulating G-protein coupled receptor signaling pathway	biological_process	3 out of 248 genes, 1.2%	89 out of 18547 genes, 0.5%	1	gi|548511316|ref|XM_005694467.1|, gi|548478393|ref|XM_005684237.1|, gi|548490330|ref|XM_005688304.1|
nucleoside phosphate metabolic process	biological_process	16 out of 248 genes, 6.5%	863 out of 18547 genes, 4.7%	1	gi|548529334|ref|XM_005700235.1|, gi|548500974|ref|XM_005691493.1|, gi|548448900|ref|XM_005674673.1|, gi|548513728|ref|XM_005695220.1|, gi|548512959|ref|XM_005695005.1|, gi|548521044|ref|XM_005697871.1|, gi|548518512|ref|XM_005696851.1|, gi|548487160|ref|XM_005687083.1|, gi|548508540|ref|XM_005693642.1|, gi|548510064|ref|XM_005694151.1|, gi|548490330|ref|XM_005688304.1|, gi|548469018|ref|XM_00568…
organic substance metabolic process	biological_process	131 out of 248 genes, 52.8%	9066 out of 18547 genes, 48.9%	1	gi|548505283|ref|XM_005692731.1|, gi|548529239|ref|XM_005700189.1|, gi|548477012|ref|XM_005683805.1|, gi|548457839|ref|XM_005677660.1|, gi|548513349|ref|XM_005695110.1|, gi|548489035|ref|XM_005687825.1|, gi|548525659|ref|XM_005699168.1|, gi|548529304|ref|XM_005700221.1|, gi|548490330|ref|XM_005688304.1|, gi|548525822|ref|XM_005699217.1|, gi|548471568|ref|XM_005682102.1|, gi|548522372|ref|XM_00569…
single-organism transport	biological_process	39 out of 248 genes, 15.7%	2413 out of 18547 genes, 13.0%	1	gi|548516418|ref|XM_005696134.1|, gi|548502689|ref|XM_005691915.1|, gi|548493005|ref|XM_005689002.1|, gi|548476272|ref|XM_005683584.1|, gi|548468569|ref|XM_005681085.1|, gi|548526689|ref|XM_005699448.1|, gi|548470034|ref|XM_005681464.1|, gi|548530033|ref|XM_005700400.1|, gi|548518512|ref|XM_005696851.1|, gi|548510064|ref|XM_005694151.1|, gi|548493855|ref|XM_005689266.1|, gi|548453027|ref|XM_00567…
vasculature development	biological_process	5 out of 248 genes, 2.0%	195 out of 18547 genes, 1.1%	1	gi|548514683|ref|XM_005695574.1|, gi|548518512|ref|XM_005696851.1|, gi|548468569|ref|XM_005681085.1|, gi|548518510|ref|XM_005696850.1|, gi|548491082|ref|XM_005688450.1|
regulation of DNA repair	biological_process	2 out of 248 genes, 0.8%	45 out of 18547 genes, 0.2%	1	gi|548464660|ref|XM_005679816.1|, gi|548473427|ref|XM_005682746.1|
cyclic nucleotide metabolic process	biological_process	2 out of 248 genes, 0.8%	45 out of 18547 genes, 0.2%	1	gi|548518512|ref|XM_005696851.1|, gi|548518510|ref|XM_005696850.1|
regulation of blood coagulation	biological_process	2 out of 248 genes, 0.8%	45 out of 18547 genes, 0.2%	1	gi|548518762|ref|XM_005696965.1|, gi|548468569|ref|XM_005681085.1|
regulation of hemostasis	biological_process	2 out of 248 genes, 0.8%	45 out of 18547 genes, 0.2%	1	gi|548518762|ref|XM_005696965.1|, gi|548468569|ref|XM_005681085.1|
regulation of response to DNA damage stimulus	biological_process	2 out of 248 genes, 0.8%	45 out of 18547 genes, 0.2%	1	gi|548464660|ref|XM_005679816.1|, gi|548473427|ref|XM_005682746.1|
carbohydrate derivative metabolic process	biological_process	11 out of 248 genes, 4.4%	551 out of 18547 genes, 3.0%	1	gi|548515366|ref|XM_005695851.1|, gi|548499464|ref|XM_005690973.1|, gi|548448900|ref|XM_005674673.1|, gi|548525659|ref|XM_005699168.1|, gi|548518512|ref|XM_005696851.1|, gi|548510064|ref|XM_005694151.1|, gi|548525822|ref|XM_005699217.1|, gi|548495237|ref|XM_005689689.1|, gi|548457839|ref|XM_005677660.1|, gi|548518510|ref|XM_005696850.1|, gi|548470842|ref|XM_005681840.1|
hemostasis	biological_process	11 out of 248 genes, 4.4%	552 out of 18547 genes, 3.0%	1	gi|548502689|ref|XM_005691915.1|, gi|548500974|ref|XM_005691493.1|, gi|548495577|ref|XM_005689855.1|, gi|548463876|ref|XM_005679444.1|, gi|548491288|ref|XM_005688490.1|, gi|548487160|ref|XM_005687083.1|, gi|548500812|ref|XM_005691414.1|, gi|548490330|ref|XM_005688304.1|, gi|548535541|ref|XM_005701943.1|, gi|548469018|ref|XM_005681267.1|, gi|548482723|ref|XM_005685653.1|
negative regulation of cell cycle	biological_process	5 out of 248 genes, 2.0%	196 out of 18547 genes, 1.1%	1	gi|548483741|ref|XM_005685910.1|, gi|548529304|ref|XM_005700221.1|, gi|548528745|ref|XM_005700085.1|, gi|548523850|ref|XM_005698583.1|, gi|548471568|ref|XM_005682102.1|
regulation of protein serine/threonine kinase activity	biological_process	5 out of 248 genes, 2.0%	196 out of 18547 genes, 1.1%	1	gi|548518512|ref|XM_005696851.1|, gi|548529304|ref|XM_005700221.1|, gi|548468569|ref|XM_005681085.1|, gi|548471568|ref|XM_005682102.1|, gi|548518510|ref|XM_005696850.1|
immune response-activating signal transduction	biological_process	6 out of 248 genes, 2.4%	253 out of 18547 genes, 1.4%	1	gi|548508474|ref|XM_005693631.1|, gi|548493453|ref|XM_005689073.1|, gi|548464660|ref|XM_005679816.1|, gi|548468910|ref|XM_005681246.1|, gi|548471568|ref|XM_005682102.1|, gi|548519085|ref|XM_005697121.1|
mRNA processing	biological_process	5 out of 248 genes, 2.0%	197 out of 18547 genes, 1.1%	1	gi|548452242|ref|XM_005675650.1|, gi|548506553|ref|XM_005693095.1|, gi|548513600|ref|XR_310911.1|, gi|548452230|ref|XM_005675648.1|, gi|548450071|ref|XM_005675078.1|
regulation of binding	biological_process	5 out of 248 genes, 2.0%	197 out of 18547 genes, 1.1%	1	gi|548521298|ref|XM_005697927.1|, gi|548508540|ref|XM_005693642.1|, gi|548522360|ref|XM_005698194.1|, gi|548470743|ref|XM_005681809.1|, gi|548491082|ref|XM_005688450.1|
regulation of sequence-specific DNA binding transcription factor activity	biological_process	4 out of 248 genes, 1.6%	143 out of 18547 genes, 0.8%	1	gi|548511197|ref|XM_005694425.1|, gi|548529304|ref|XM_005700221.1|, gi|548464660|ref|XM_005679816.1|, gi|548471568|ref|XM_005682102.1|
carbohydrate transport	biological_process	3 out of 248 genes, 1.2%	92 out of 18547 genes, 0.5%	1	gi|548467936|ref|XM_005680885.1|, gi|548518512|ref|XM_005696851.1|, gi|548518510|ref|XM_005696850.1|
regulation of leukocyte migration	biological_process	2 out of 248 genes, 0.8%	46 out of 18547 genes, 0.2%	1	gi|548518512|ref|XM_005696851.1|, gi|548518510|ref|XM_005696850.1|
muscle cell migration	biological_process	2 out of 248 genes, 0.8%	46 out of 18547 genes, 0.2%	1	gi|548506664|ref|XM_005693134.1|, gi|548468569|ref|XM_005681085.1|
positive regulation of signal transduction	biological_process	8 out of 248 genes, 3.2%	373 out of 18547 genes, 2.0%	1	gi|548514683|ref|XM_005695574.1|, gi|548493005|ref|XM_005689002.1|, gi|548468569|ref|XM_005681085.1|, gi|548518512|ref|XM_005696851.1|, gi|548494460|ref|XM_005689459.1|, gi|548506269|ref|XM_005692963.1|, gi|548518510|ref|XM_005696850.1|, gi|548471568|ref|XM_005682102.1|
organophosphate metabolic process	biological_process	20 out of 248 genes, 8.1%	1139 out of 18547 genes, 6.1%	1	gi|548529334|ref|XM_005700235.1|, gi|548499149|ref|XM_005690823.1|, gi|548468569|ref|XM_005681085.1|, gi|548519248|ref|XM_005697191.1|, gi|548521044|ref|XM_005697871.1|, gi|548518512|ref|XM_005696851.1|, gi|548510064|ref|XM_005694151.1|, gi|548508540|ref|XM_005693642.1|, gi|548482723|ref|XM_005685653.1|, gi|548535729|ref|XM_005702034.1|, gi|548534351|ref|XM_005701594.1|, gi|548518510|ref|XM_00569…
immune response-regulating signaling pathway	biological_process	6 out of 248 genes, 2.4%	256 out of 18547 genes, 1.4%	1	gi|548508474|ref|XM_005693631.1|, gi|548493453|ref|XM_005689073.1|, gi|548464660|ref|XM_005679816.1|, gi|548468910|ref|XM_005681246.1|, gi|548471568|ref|XM_005682102.1|, gi|548519085|ref|XM_005697121.1|
brain development	biological_process	8 out of 248 genes, 3.2%	374 out of 18547 genes, 2.0%	1	gi|548511316|ref|XM_005694467.1|, gi|548489009|ref|XM_005687814.1|, gi|548514683|ref|XM_005695574.1|, gi|548511551|ref|XM_005694573.1|, gi|548472142|ref|XM_005709766.1|, gi|548471240|ref|XM_005681961.1|, gi|548497815|ref|XM_005690458.1|, gi|548470743|ref|XM_005681809.1|
amide transport	biological_process	4 out of 248 genes, 1.6%	145 out of 18547 genes, 0.8%	1	gi|548518512|ref|XM_005696851.1|, gi|548472142|ref|XM_005709766.1|, gi|548490330|ref|XM_005688304.1|, gi|548518510|ref|XM_005696850.1|
cellular metal ion homeostasis	biological_process	7 out of 248 genes, 2.8%	317 out of 18547 genes, 1.7%	1	gi|548518512|ref|XM_005696851.1|, gi|548478393|ref|XM_005684237.1|, gi|548453027|ref|XM_005675865.1|, gi|548476272|ref|XM_005683584.1|, gi|548493855|ref|XM_005689266.1|, gi|548518510|ref|XM_005696850.1|, gi|548499922|ref|XM_005691196.1|
nucleobase-containing compound transport	biological_process	5 out of 248 genes, 2.0%	202 out of 18547 genes, 1.1%	1	gi|548452242|ref|XM_005675650.1|, gi|548506553|ref|XM_005693095.1|, gi|548513600|ref|XR_310911.1|, gi|548452230|ref|XM_005675648.1|, gi|548450071|ref|XM_005675078.1|
porphyrin-containing compound metabolic process	biological_process	2 out of 248 genes, 0.8%	48 out of 18547 genes, 0.3%	1	gi|548514633|ref|XM_005695563.1|, gi|548469702|ref|XM_005681356.1|
regulation of transcription factor import into nucleus	biological_process	2 out of 248 genes, 0.8%	48 out of 18547 genes, 0.3%	1	gi|548511197|ref|XM_005694425.1|, gi|548529304|ref|XM_005700221.1|
establishment of localization in cell	biological_process	22 out of 248 genes, 8.9%	1281 out of 18547 genes, 6.9%	1	gi|548489009|ref|XM_005687814.1|, gi|548493005|ref|XM_005689002.1|, gi|548506553|ref|XM_005693095.1|, gi|548456541|ref|XM_005677224.1|, gi|548475034|ref|XM_005683231.1|, gi|548468569|ref|XM_005681085.1|, gi|548529199|ref|XM_005700170.1|, gi|548467936|ref|XM_005680885.1|, gi|548510064|ref|XM_005694151.1|, gi|548477806|ref|XM_005684069.1|, gi|548452242|ref|XM_005675650.1|, gi|548472142|ref|XM_00570…
intracellular transport	biological_process	16 out of 248 genes, 6.5%	885 out of 18547 genes, 4.8%	1	gi|548493005|ref|XM_005689002.1|, gi|548506553|ref|XM_005693095.1|, gi|548456541|ref|XM_005677224.1|, gi|548475034|ref|XM_005683231.1|, gi|548529199|ref|XM_005700170.1|, gi|548467936|ref|XM_005680885.1|, gi|548510064|ref|XM_005694151.1|, gi|548477806|ref|XM_005684069.1|, gi|548452242|ref|XM_005675650.1|, gi|548452230|ref|XM_005675648.1|, gi|548487160|ref|XM_005687083.1|, gi|548513600|ref|XR_31091…
regulation of kinase activity	biological_process	8 out of 248 genes, 3.2%	379 out of 18547 genes, 2.0%	1	gi|548508474|ref|XM_005693631.1|, gi|548468569|ref|XM_005681085.1|, gi|548491057|ref|XM_005688445.1|, gi|548518512|ref|XM_005696851.1|, gi|548529304|ref|XM_005700221.1|, gi|548518510|ref|XM_005696850.1|, gi|548471568|ref|XM_005682102.1|, gi|548490100|ref|XM_005688192.1|
histone methylation	biological_process	2 out of 248 genes, 0.8%	49 out of 18547 genes, 0.3%	1	gi|548524367|ref|XM_005698827.1|, gi|548505283|ref|XM_005692731.1|
leukocyte chemotaxis	biological_process	2 out of 248 genes, 0.8%	49 out of 18547 genes, 0.3%	1	gi|548468569|ref|XM_005681085.1|, gi|548470620|ref|XM_005681749.1|
cell chemotaxis	biological_process	2 out of 248 genes, 0.8%	49 out of 18547 genes, 0.3%	1	gi|548468569|ref|XM_005681085.1|, gi|548470620|ref|XM_005681749.1|
regulation of wound healing	biological_process	2 out of 248 genes, 0.8%	49 out of 18547 genes, 0.3%	1	gi|548518762|ref|XM_005696965.1|, gi|548468569|ref|XM_005681085.1|
neurogenesis	biological_process	11 out of 248 genes, 4.4%	567 out of 18547 genes, 3.1%	1	gi|548514683|ref|XM_005695574.1|, gi|548472142|ref|XM_005709766.1|, gi|548526689|ref|XM_005699448.1|, gi|548482009|ref|XM_005685337.1|, gi|548525659|ref|XM_005699168.1|, gi|548511551|ref|XM_005694573.1|, gi|548463083|ref|XM_005679142.1|, gi|548511549|ref|XM_005694572.1|, gi|548489007|ref|XM_005687813.1|, gi|548509268|ref|XM_005693900.1|, gi|548496259|ref|XM_005690026.1|
regulation of biological process	biological_process	108 out of 248 genes, 43.5%	7421 out of 18547 genes, 40.0%	1	gi|548511316|ref|XM_005694467.1|, gi|548514683|ref|XM_005695574.1|, gi|548493005|ref|XM_005689002.1|, gi|548505283|ref|XM_005692731.1|, gi|548499149|ref|XM_005690823.1|, gi|548529239|ref|XM_005700189.1|, gi|548509272|ref|XM_005693901.1|, gi|548526689|ref|XM_005699448.1|, gi|548530033|ref|XM_005700400.1|, gi|548518512|ref|XM_005696851.1|, gi|548522444|ref|XM_005698234.1|, gi|548477720|ref|XM_00568…
positive regulation of cell communication	biological_process	8 out of 248 genes, 3.2%	382 out of 18547 genes, 2.1%	1	gi|548514683|ref|XM_005695574.1|, gi|548493005|ref|XM_005689002.1|, gi|548468569|ref|XM_005681085.1|, gi|548518512|ref|XM_005696851.1|, gi|548494460|ref|XM_005689459.1|, gi|548506269|ref|XM_005692963.1|, gi|548518510|ref|XM_005696850.1|, gi|548471568|ref|XM_005682102.1|
angiogenesis	biological_process	3 out of 248 genes, 1.2%	98 out of 18547 genes, 0.5%	1	gi|548514683|ref|XM_005695574.1|, gi|548518512|ref|XM_005696851.1|, gi|548518510|ref|XM_005696850.1|
regulation of mitosis	biological_process	3 out of 248 genes, 1.2%	98 out of 18547 genes, 0.5%	1	gi|548518512|ref|XM_005696851.1|, gi|548523850|ref|XM_005698583.1|, gi|548518510|ref|XM_005696850.1|
inositol lipid-mediated signaling	biological_process	3 out of 248 genes, 1.2%	98 out of 18547 genes, 0.5%	1	gi|548506664|ref|XM_005693134.1|, gi|548478386|ref|XM_005684236.1|, gi|548499149|ref|XM_005690823.1|
regulation of nuclear division	biological_process	3 out of 248 genes, 1.2%	98 out of 18547 genes, 0.5%	1	gi|548518512|ref|XM_005696851.1|, gi|548523850|ref|XM_005698583.1|, gi|548518510|ref|XM_005696850.1|
positive regulation of signaling	biological_process	8 out of 248 genes, 3.2%	384 out of 18547 genes, 2.1%	1	gi|548514683|ref|XM_005695574.1|, gi|548493005|ref|XM_005689002.1|, gi|548468569|ref|XM_005681085.1|, gi|548518512|ref|XM_005696851.1|, gi|548494460|ref|XM_005689459.1|, gi|548506269|ref|XM_005692963.1|, gi|548518510|ref|XM_005696850.1|, gi|548471568|ref|XM_005682102.1|
regulation of cellular process	biological_process	98 out of 248 genes, 39.5%	6696 out of 18547 genes, 36.1%	1	gi|548511316|ref|XM_005694467.1|, gi|548514683|ref|XM_005695574.1|, gi|548493005|ref|XM_005689002.1|, gi|548505283|ref|XM_005692731.1|, gi|548499149|ref|XM_005690823.1|, gi|548509272|ref|XM_005693901.1|, gi|548526689|ref|XM_005699448.1|, gi|548530033|ref|XM_005700400.1|, gi|548518512|ref|XM_005696851.1|, gi|548522444|ref|XM_005698234.1|, gi|548477720|ref|XM_005684027.1|, gi|548503535|ref|XM_00569…
organ morphogenesis	biological_process	11 out of 248 genes, 4.4%	571 out of 18547 genes, 3.1%	1	gi|548489009|ref|XM_005687814.1|, gi|548514683|ref|XM_005695574.1|, gi|548482009|ref|XM_005685337.1|, gi|548470743|ref|XM_005681809.1|, gi|548518512|ref|XM_005696851.1|, gi|548449890|ref|XM_005675039.1|, gi|548490330|ref|XM_005688304.1|, gi|548525271|ref|XM_005699021.1|, gi|548471240|ref|XM_005681961.1|, gi|548491082|ref|XM_005688450.1|, gi|548518510|ref|XM_005696850.1|
protein glycosylation	biological_process	4 out of 248 genes, 1.6%	152 out of 18547 genes, 0.8%	1	gi|548515366|ref|XM_005695851.1|, gi|548525822|ref|XM_005699217.1|, gi|548499464|ref|XM_005690973.1|, gi|548470842|ref|XM_005681840.1|
macromolecule glycosylation	biological_process	4 out of 248 genes, 1.6%	152 out of 18547 genes, 0.8%	1	gi|548515366|ref|XM_005695851.1|, gi|548525822|ref|XM_005699217.1|, gi|548499464|ref|XM_005690973.1|, gi|548470842|ref|XM_005681840.1|
glycosylation	biological_process	4 out of 248 genes, 1.6%	152 out of 18547 genes, 0.8%	1	gi|548515366|ref|XM_005695851.1|, gi|548525822|ref|XM_005699217.1|, gi|548499464|ref|XM_005690973.1|, gi|548470842|ref|XM_005681840.1|
DNA-dependent transcription, termination	biological_process	3 out of 248 genes, 1.2%	99 out of 18547 genes, 0.5%	1	gi|548452242|ref|XM_005675650.1|, gi|548506553|ref|XM_005693095.1|, gi|548452230|ref|XM_005675648.1|
nuclear transport	biological_process	6 out of 248 genes, 2.4%	266 out of 18547 genes, 1.4%	1	gi|548477806|ref|XM_005684069.1|, gi|548452242|ref|XM_005675650.1|, gi|548506553|ref|XM_005693095.1|, gi|548513600|ref|XR_310911.1|, gi|548452230|ref|XM_005675648.1|, gi|548450071|ref|XM_005675078.1|
metal ion homeostasis	biological_process	7 out of 248 genes, 2.8%	326 out of 18547 genes, 1.8%	1	gi|548518512|ref|XM_005696851.1|, gi|548478393|ref|XM_005684237.1|, gi|548453027|ref|XM_005675865.1|, gi|548476272|ref|XM_005683584.1|, gi|548493855|ref|XM_005689266.1|, gi|548518510|ref|XM_005696850.1|, gi|548499922|ref|XM_005691196.1|
tetrapyrrole metabolic process	biological_process	2 out of 248 genes, 0.8%	51 out of 18547 genes, 0.3%	1	gi|548514633|ref|XM_005695563.1|, gi|548469702|ref|XM_005681356.1|
regulation of coagulation	biological_process	2 out of 248 genes, 0.8%	51 out of 18547 genes, 0.3%	1	gi|548518762|ref|XM_005696965.1|, gi|548468569|ref|XM_005681085.1|
regulation of immune system process	biological_process	14 out of 248 genes, 5.6%	769 out of 18547 genes, 4.1%	1	gi|548514683|ref|XM_005695574.1|, gi|548508474|ref|XM_005693631.1|, gi|548493453|ref|XM_005689073.1|, gi|548468910|ref|XM_005681246.1|, gi|548494399|ref|XM_005689450.1|, gi|548519085|ref|XM_005697121.1|, gi|548521173|ref|XM_005697904.1|, gi|548518567|ref|XM_005696878.1|, gi|548518512|ref|XM_005696851.1|, gi|548464660|ref|XM_005679816.1|, gi|548522360|ref|XM_005698194.1|, gi|548490330|ref|XM_00568…
regulation of mitotic cell cycle	biological_process	5 out of 248 genes, 2.0%	210 out of 18547 genes, 1.1%	1	gi|548506664|ref|XM_005693134.1|, gi|548511197|ref|XM_005694425.1|, gi|548518512|ref|XM_005696851.1|, gi|548523850|ref|XM_005698583.1|, gi|548518510|ref|XM_005696850.1|
regulation of endothelial cell migration	biological_process	2 out of 248 genes, 0.8%	52 out of 18547 genes, 0.3%	1	gi|548468569|ref|XM_005681085.1|, gi|548470743|ref|XM_005681809.1|
covalent chromatin modification	biological_process	6 out of 248 genes, 2.4%	270 out of 18547 genes, 1.5%	1	gi|548524367|ref|XM_005698827.1|, gi|548505283|ref|XM_005692731.1|, gi|548464660|ref|XM_005679816.1|, gi|548474516|ref|XM_005682984.1|, gi|548482854|ref|XM_005685672.1|, gi|548473427|ref|XM_005682746.1|
histone modification	biological_process	6 out of 248 genes, 2.4%	270 out of 18547 genes, 1.5%	1	gi|548524367|ref|XM_005698827.1|, gi|548505283|ref|XM_005692731.1|, gi|548464660|ref|XM_005679816.1|, gi|548474516|ref|XM_005682984.1|, gi|548482854|ref|XM_005685672.1|, gi|548473427|ref|XM_005682746.1|
multicellular organismal development	biological_process	52 out of 248 genes, 21.0%	3392 out of 18547 genes, 18.3%	1	gi|548511316|ref|XM_005694467.1|, gi|548489009|ref|XM_005687814.1|, gi|548514683|ref|XM_005695574.1|, gi|548502689|ref|XM_005691915.1|, gi|548506553|ref|XM_005693095.1|, gi|548505283|ref|XM_005692731.1|, gi|548509272|ref|XM_005693901.1|, gi|548468569|ref|XM_005681085.1|, gi|548526689|ref|XM_005699448.1|, gi|548489930|ref|XM_005688107.1|, gi|548470743|ref|XM_005681809.1|, gi|548493527|ref|XM_00568…
regulation of transferase activity	biological_process	8 out of 248 genes, 3.2%	392 out of 18547 genes, 2.1%	1	gi|548508474|ref|XM_005693631.1|, gi|548468569|ref|XM_005681085.1|, gi|548491057|ref|XM_005688445.1|, gi|548518512|ref|XM_005696851.1|, gi|548529304|ref|XM_005700221.1|, gi|548518510|ref|XM_005696850.1|, gi|548471568|ref|XM_005682102.1|, gi|548490100|ref|XM_005688192.1|
mRNA splicing, via spliceosome	biological_process	3 out of 248 genes, 1.2%	102 out of 18547 genes, 0.5%	1	gi|548506553|ref|XM_005693095.1|, gi|548513600|ref|XR_310911.1|, gi|548450071|ref|XM_005675078.1|
regulation of cytokine-mediated signaling pathway	biological_process	2 out of 248 genes, 0.8%	53 out of 18547 genes, 0.3%	1	gi|548511197|ref|XM_005694425.1|, gi|548511551|ref|XM_005694573.1|
specification of symmetry	biological_process	2 out of 248 genes, 0.8%	53 out of 18547 genes, 0.3%	1	gi|548489009|ref|XM_005687814.1|, gi|548514683|ref|XM_005695574.1|
determination of bilateral symmetry	biological_process	2 out of 248 genes, 0.8%	53 out of 18547 genes, 0.3%	1	gi|548489009|ref|XM_005687814.1|, gi|548514683|ref|XM_005695574.1|
regulation of response to cytokine stimulus	biological_process	2 out of 248 genes, 0.8%	53 out of 18547 genes, 0.3%	1	gi|548511197|ref|XM_005694425.1|, gi|548511551|ref|XM_005694573.1|
negative regulation of RNA metabolic process	biological_process	5 out of 248 genes, 2.0%	214 out of 18547 genes, 1.2%	1	gi|548518512|ref|XM_005696851.1|, gi|548521298|ref|XM_005697927.1|, gi|548529304|ref|XM_005700221.1|, gi|548498288|ref|XR_310607.1|, gi|548518510|ref|XM_005696850.1|
positive regulation of MAPK cascade	biological_process	4 out of 248 genes, 1.6%	158 out of 18547 genes, 0.9%	1	gi|548493005|ref|XM_005689002.1|, gi|548518512|ref|XM_005696851.1|, gi|548471568|ref|XM_005682102.1|, gi|548518510|ref|XM_005696850.1|
positive regulation of cell differentiation	biological_process	6 out of 248 genes, 2.4%	274 out of 18547 genes, 1.5%	1	gi|548514683|ref|XM_005695574.1|, gi|548463083|ref|XM_005679142.1|, gi|548490330|ref|XM_005688304.1|, gi|548468910|ref|XM_005681246.1|, gi|548511549|ref|XM_005694572.1|, gi|548496259|ref|XM_005690026.1|
detection of chemical stimulus	biological_process	2 out of 248 genes, 0.8%	54 out of 18547 genes, 0.3%	1	gi|548493453|ref|XM_005689073.1|, gi|548495577|ref|XM_005689855.1|
response to alkaloid	biological_process	2 out of 248 genes, 0.8%	54 out of 18547 genes, 0.3%	1	gi|548454122|ref|XM_005676183.1|, gi|548505091|ref|XM_005692641.1|
secretion	biological_process	9 out of 248 genes, 3.6%	459 out of 18547 genes, 2.5%	1	gi|548472142|ref|XM_005709766.1|, gi|548468569|ref|XM_005681085.1|, gi|548530033|ref|XM_005700400.1|, gi|548463876|ref|XM_005679444.1|, gi|548518512|ref|XM_005696851.1|, gi|548508540|ref|XM_005693642.1|, gi|548490330|ref|XM_005688304.1|, gi|548489007|ref|XM_005687813.1|, gi|548518510|ref|XM_005696850.1|
energy derivation by oxidation of organic compounds	biological_process	6 out of 248 genes, 2.4%	275 out of 18547 genes, 1.5%	1	gi|548472142|ref|XM_005709766.1|, gi|548490330|ref|XM_005688304.1|, gi|548489007|ref|XM_005687813.1|, gi|548476227|ref|XM_005683562.1|, gi|548482723|ref|XM_005685653.1|, gi|548463632|ref|XM_005679325.1|
regulation of organelle organization	biological_process	6 out of 248 genes, 2.4%	276 out of 18547 genes, 1.5%	1	gi|548514683|ref|XM_005695574.1|, gi|548518512|ref|XM_005696851.1|, gi|548464660|ref|XM_005679816.1|, gi|548511549|ref|XM_005694572.1|, gi|548523850|ref|XM_005698583.1|, gi|548518510|ref|XM_005696850.1|
cellular amino acid catabolic process	biological_process	2 out of 248 genes, 0.8%	55 out of 18547 genes, 0.3%	1	gi|548523844|ref|XM_005698580.1|, gi|548524072|ref|XM_005698686.1|
proton transport	biological_process	2 out of 248 genes, 0.8%	55 out of 18547 genes, 0.3%	1	gi|548493855|ref|XM_005689266.1|, gi|548464946|ref|XM_005679869.1|
regulation of microtubule-based process	biological_process	2 out of 248 genes, 0.8%	55 out of 18547 genes, 0.3%	1	gi|548489009|ref|XM_005687814.1|, gi|548511549|ref|XM_005694572.1|
regulation of oxidoreductase activity	biological_process	2 out of 248 genes, 0.8%	55 out of 18547 genes, 0.3%	1	gi|548518512|ref|XM_005696851.1|, gi|548518510|ref|XM_005696850.1|
negative regulation of nucleobase-containing compound metabolic process	biological_process	5 out of 248 genes, 2.0%	218 out of 18547 genes, 1.2%	1	gi|548518512|ref|XM_005696851.1|, gi|548521298|ref|XM_005697927.1|, gi|548529304|ref|XM_005700221.1|, gi|548498288|ref|XR_310607.1|, gi|548518510|ref|XM_005696850.1|
negative regulation of nitrogen compound metabolic process	biological_process	5 out of 248 genes, 2.0%	218 out of 18547 genes, 1.2%	1	gi|548518512|ref|XM_005696851.1|, gi|548521298|ref|XM_005697927.1|, gi|548529304|ref|XM_005700221.1|, gi|548498288|ref|XR_310607.1|, gi|548518510|ref|XM_005696850.1|
regulation of biological quality	biological_process	35 out of 248 genes, 14.1%	2217 out of 18547 genes, 12.0%	1	gi|548514683|ref|XM_005695574.1|, gi|548502689|ref|XM_005691915.1|, gi|548499149|ref|XM_005690823.1|, gi|548476272|ref|XM_005683584.1|, gi|548468569|ref|XM_005681085.1|, gi|548530033|ref|XM_005700400.1|, gi|548493527|ref|XM_005689110.1|, gi|548518512|ref|XM_005696851.1|, gi|548493855|ref|XM_005689266.1|, gi|548482723|ref|XM_005685653.1|, gi|548491082|ref|XM_005688450.1|, gi|548453027|ref|XM_00567…
regulation of MAP kinase activity	biological_process	4 out of 248 genes, 1.6%	161 out of 18547 genes, 0.9%	1	gi|548518512|ref|XM_005696851.1|, gi|548468569|ref|XM_005681085.1|, gi|548471568|ref|XM_005682102.1|, gi|548518510|ref|XM_005696850.1|
regulation of primary metabolic process	biological_process	41 out of 248 genes, 16.5%	2643 out of 18547 genes, 14.3%	1	gi|548514683|ref|XM_005695574.1|, gi|548509272|ref|XM_005693901.1|, gi|548468569|ref|XM_005681085.1|, gi|548518512|ref|XM_005696851.1|, gi|548522444|ref|XM_005698234.1|, gi|548474909|ref|XM_005683172.1|, gi|548523850|ref|XM_005698583.1|, gi|548491082|ref|XM_005688450.1|, gi|548504449|ref|XM_005692518.1|, gi|548475934|ref|XM_005683429.1|, gi|548482009|ref|XM_005685337.1|, gi|548529304|ref|XM_00570…
body fluid secretion	biological_process	2 out of 248 genes, 0.8%	56 out of 18547 genes, 0.3%	1	gi|548508540|ref|XM_005693642.1|, gi|548530033|ref|XM_005700400.1|
negative regulation of binding	biological_process	2 out of 248 genes, 0.8%	56 out of 18547 genes, 0.3%	1	gi|548521298|ref|XM_005697927.1|, gi|548491082|ref|XM_005688450.1|
connective tissue development	biological_process	2 out of 248 genes, 0.8%	56 out of 18547 genes, 0.3%	1	gi|548514683|ref|XM_005695574.1|, gi|548468569|ref|XM_005681085.1|
chemotaxis	biological_process	10 out of 248 genes, 4.0%	529 out of 18547 genes, 2.9%	1	gi|548493005|ref|XM_005689002.1|, gi|548468569|ref|XM_005681085.1|, gi|548491732|ref|XM_005688625.1|, gi|548470620|ref|XM_005681749.1|, gi|548511551|ref|XM_005694573.1|, gi|548463083|ref|XM_005679142.1|, gi|548487160|ref|XM_005687083.1|, gi|548494460|ref|XM_005689459.1|, gi|548509268|ref|XM_005693900.1|, gi|548496259|ref|XM_005690026.1|
taxis	biological_process	10 out of 248 genes, 4.0%	529 out of 18547 genes, 2.9%	1	gi|548493005|ref|XM_005689002.1|, gi|548468569|ref|XM_005681085.1|, gi|548491732|ref|XM_005688625.1|, gi|548470620|ref|XM_005681749.1|, gi|548511551|ref|XM_005694573.1|, gi|548463083|ref|XM_005679142.1|, gi|548487160|ref|XM_005687083.1|, gi|548494460|ref|XM_005689459.1|, gi|548509268|ref|XM_005693900.1|, gi|548496259|ref|XM_005690026.1|
generation of precursor metabolites and energy	biological_process	8 out of 248 genes, 3.2%	403 out of 18547 genes, 2.2%	1	gi|548472142|ref|XM_005709766.1|, gi|548468654|ref|XM_005681127.1|, gi|548476227|ref|XM_005683562.1|, gi|548463632|ref|XM_005679325.1|, gi|548510064|ref|XM_005694151.1|, gi|548490330|ref|XM_005688304.1|, gi|548489007|ref|XM_005687813.1|, gi|548482723|ref|XM_005685653.1|
regulation of macromolecule metabolic process	biological_process	40 out of 248 genes, 16.1%	2576 out of 18547 genes, 13.9%	1	gi|548514683|ref|XM_005695574.1|, gi|548509272|ref|XM_005693901.1|, gi|548468569|ref|XM_005681085.1|, gi|548470743|ref|XM_005681809.1|, gi|548518512|ref|XM_005696851.1|, gi|548474909|ref|XM_005683172.1|, gi|548477720|ref|XM_005684027.1|, gi|548523850|ref|XM_005698583.1|, gi|548491082|ref|XM_005688450.1|, gi|548504449|ref|XM_005692518.1|, gi|548475934|ref|XM_005683429.1|, gi|548482009|ref|XM_00568…
monovalent inorganic cation homeostasis	biological_process	2 out of 248 genes, 0.8%	57 out of 18547 genes, 0.3%	1	gi|548518512|ref|XM_005696851.1|, gi|548518510|ref|XM_005696850.1|
response to nitrogen compound	biological_process	7 out of 248 genes, 2.8%	343 out of 18547 genes, 1.8%	1	gi|548506664|ref|XM_005693134.1|, gi|548522360|ref|XM_005698194.1|, gi|548490330|ref|XM_005688304.1|, gi|548468569|ref|XM_005681085.1|, gi|548454122|ref|XM_005676183.1|, gi|548482723|ref|XM_005685653.1|, gi|548505091|ref|XM_005692641.1|
regulation of synaptic transmission	biological_process	4 out of 248 genes, 1.6%	164 out of 18547 genes, 0.9%	1	gi|548518512|ref|XM_005696851.1|, gi|548511549|ref|XM_005694572.1|, gi|548496259|ref|XM_005690026.1|, gi|548518510|ref|XM_005696850.1|
response to external stimulus	biological_process	16 out of 248 genes, 6.5%	926 out of 18547 genes, 5.0%	1	gi|548506664|ref|XM_005693134.1|, gi|548493005|ref|XM_005689002.1|, gi|548477675|ref|XM_005684005.1|, gi|548468569|ref|XM_005681085.1|, gi|548491732|ref|XM_005688625.1|, gi|548470620|ref|XM_005681749.1|, gi|548519248|ref|XM_005697191.1|, gi|548511551|ref|XM_005694573.1|, gi|548463083|ref|XM_005679142.1|, gi|548487160|ref|XM_005687083.1|, gi|548494460|ref|XM_005689459.1|, gi|548511549|ref|XM_00569…
cation homeostasis	biological_process	8 out of 248 genes, 3.2%	407 out of 18547 genes, 2.2%	1	gi|548518512|ref|XM_005696851.1|, gi|548478393|ref|XM_005684237.1|, gi|548453027|ref|XM_005675865.1|, gi|548476272|ref|XM_005683584.1|, gi|548493855|ref|XM_005689266.1|, gi|548469702|ref|XM_005681356.1|, gi|548518510|ref|XM_005696850.1|, gi|548499922|ref|XM_005691196.1|
activation of immune response	biological_process	6 out of 248 genes, 2.4%	285 out of 18547 genes, 1.5%	1	gi|548508474|ref|XM_005693631.1|, gi|548493453|ref|XM_005689073.1|, gi|548464660|ref|XM_005679816.1|, gi|548468910|ref|XM_005681246.1|, gi|548471568|ref|XM_005682102.1|, gi|548519085|ref|XM_005697121.1|
positive regulation of immune system process	biological_process	9 out of 248 genes, 3.6%	474 out of 18547 genes, 2.6%	1	gi|548508474|ref|XM_005693631.1|, gi|548493453|ref|XM_005689073.1|, gi|548468910|ref|XM_005681246.1|, gi|548494399|ref|XM_005689450.1|, gi|548519085|ref|XM_005697121.1|, gi|548518512|ref|XM_005696851.1|, gi|548464660|ref|XM_005679816.1|, gi|548518510|ref|XM_005696850.1|, gi|548471568|ref|XM_005682102.1|
transition metal ion transport	biological_process	3 out of 248 genes, 1.2%	111 out of 18547 genes, 0.6%	1	gi|548453027|ref|XM_005675865.1|, gi|548476272|ref|XM_005683584.1|, gi|548500974|ref|XM_005691493.1|
cytosolic calcium ion homeostasis	biological_process	3 out of 248 genes, 1.2%	111 out of 18547 genes, 0.6%	1	gi|548518512|ref|XM_005696851.1|, gi|548478393|ref|XM_005684237.1|, gi|548518510|ref|XM_005696850.1|
ion transmembrane transport	biological_process	5 out of 248 genes, 2.0%	226 out of 18547 genes, 1.2%	1	gi|548516418|ref|XM_005696134.1|, gi|548493855|ref|XM_005689266.1|, gi|548489007|ref|XM_005687813.1|, gi|548470034|ref|XM_005681464.1|, gi|548488753|ref|XM_005687693.1|
germ cell development	biological_process	2 out of 248 genes, 0.8%	59 out of 18547 genes, 0.3%	1	gi|548489009|ref|XM_005687814.1|, gi|548514683|ref|XM_005695574.1|
negative regulation of gene expression	biological_process	6 out of 248 genes, 2.4%	287 out of 18547 genes, 1.5%	1	gi|548518512|ref|XM_005696851.1|, gi|548521298|ref|XM_005697927.1|, gi|548477720|ref|XM_005684027.1|, gi|548529304|ref|XM_005700221.1|, gi|548524289|ref|XM_005698791.1|, gi|548518510|ref|XM_005696850.1|
regulation of membrane potential	biological_process	4 out of 248 genes, 1.6%	168 out of 18547 genes, 0.9%	1	gi|548514683|ref|XM_005695574.1|, gi|548518512|ref|XM_005696851.1|, gi|548472142|ref|XM_005709766.1|, gi|548518510|ref|XM_005696850.1|
chromatin modification	biological_process	7 out of 248 genes, 2.8%	350 out of 18547 genes, 1.9%	1	gi|548524367|ref|XM_005698827.1|, gi|548505283|ref|XM_005692731.1|, gi|548464660|ref|XM_005679816.1|, gi|548478005|ref|XM_005684168.1|, gi|548474516|ref|XM_005682984.1|, gi|548482854|ref|XM_005685672.1|, gi|548473427|ref|XM_005682746.1|
cellular cation homeostasis	biological_process	7 out of 248 genes, 2.8%	350 out of 18547 genes, 1.9%	1	gi|548518512|ref|XM_005696851.1|, gi|548478393|ref|XM_005684237.1|, gi|548453027|ref|XM_005675865.1|, gi|548476272|ref|XM_005683584.1|, gi|548493855|ref|XM_005689266.1|, gi|548518510|ref|XM_005696850.1|, gi|548499922|ref|XM_005691196.1|
phospholipid biosynthetic process	biological_process	2 out of 248 genes, 0.8%	60 out of 18547 genes, 0.3%	1	gi|548468569|ref|XM_005681085.1|, gi|548534351|ref|XM_005701594.1|
glycerophospholipid biosynthetic process	biological_process	2 out of 248 genes, 0.8%	60 out of 18547 genes, 0.3%	1	gi|548468569|ref|XM_005681085.1|, gi|548534351|ref|XM_005701594.1|
positive regulation of protein metabolic process	biological_process	7 out of 248 genes, 2.8%	351 out of 18547 genes, 1.9%	1	gi|548514683|ref|XM_005695574.1|, gi|548518512|ref|XM_005696851.1|, gi|548464660|ref|XM_005679816.1|, gi|548468569|ref|XM_005681085.1|, gi|548506269|ref|XM_005692963.1|, gi|548471568|ref|XM_005682102.1|, gi|548518510|ref|XM_005696850.1|
gene expression	biological_process	41 out of 248 genes, 16.5%	2674 out of 18547 genes, 14.4%	1	gi|548506553|ref|XM_005693095.1|, gi|548526204|ref|XM_005699286.1|, gi|548489930|ref|XM_005688107.1|, gi|548493527|ref|XM_005689110.1|, gi|548474909|ref|XM_005683172.1|, gi|548497751|ref|XM_005690429.1|, gi|548464304|ref|XM_005679644.1|, gi|548465749|ref|XM_005680146.1|, gi|548513349|ref|XM_005695110.1|, gi|548452242|ref|XM_005675650.1|, gi|548535480|ref|XM_005701933.1|, gi|548489035|ref|XM_00568…
urogenital system development	biological_process	3 out of 248 genes, 1.2%	113 out of 18547 genes, 0.6%	1	gi|548514683|ref|XM_005695574.1|, gi|548486182|ref|XM_005686750.1|, gi|548468569|ref|XM_005681085.1|
protein metabolic process	biological_process	61 out of 248 genes, 24.6%	4107 out of 18547 genes, 22.1%	1	gi|548489009|ref|XM_005687814.1|, gi|548505283|ref|XM_005692731.1|, gi|548530563|ref|XM_005700651.1|, gi|548499149|ref|XM_005690823.1|, gi|548515366|ref|XM_005695851.1|, gi|548526204|ref|XM_005699286.1|, gi|548493527|ref|XM_005689110.1|, gi|548449890|ref|XM_005675039.1|, gi|548474909|ref|XM_005683172.1|, gi|548518762|ref|XM_005696965.1|, gi|548523850|ref|XM_005698583.1|, gi|548459956|ref|XM_00567…
macromolecule localization	biological_process	22 out of 248 genes, 8.9%	1349 out of 18547 genes, 7.3%	1	gi|548514683|ref|XM_005695574.1|, gi|548493005|ref|XM_005689002.1|, gi|548506553|ref|XM_005693095.1|, gi|548513703|ref|XM_005695208.1|, gi|548456541|ref|XM_005677224.1|, gi|548526689|ref|XM_005699448.1|, gi|548529199|ref|XM_005700170.1|, gi|548519248|ref|XM_005697191.1|, gi|548493855|ref|XM_005689266.1|, gi|548469858|ref|XM_005681379.1|, gi|548491082|ref|XM_005688450.1|, gi|548477806|ref|XM_00568…
system development	biological_process	46 out of 248 genes, 18.5%	3033 out of 18547 genes, 16.4%	1	gi|548511316|ref|XM_005694467.1|, gi|548489009|ref|XM_005687814.1|, gi|548514683|ref|XM_005695574.1|, gi|548502689|ref|XM_005691915.1|, gi|548468569|ref|XM_005681085.1|, gi|548526689|ref|XM_005699448.1|, gi|548489930|ref|XM_005688107.1|, gi|548470743|ref|XM_005681809.1|, gi|548493527|ref|XM_005689110.1|, gi|548518512|ref|XM_005696851.1|, gi|548449890|ref|XM_005675039.1|, gi|548474909|ref|XM_00568…
mitochondrion organization	biological_process	3 out of 248 genes, 1.2%	114 out of 18547 genes, 0.6%	1	gi|548464068|ref|XM_005679536.1|, gi|548477720|ref|XM_005684027.1|, gi|548529304|ref|XM_005700221.1|
regulation of protein transport	biological_process	3 out of 248 genes, 1.2%	114 out of 18547 genes, 0.6%	1	gi|548511197|ref|XM_005694425.1|, gi|548529304|ref|XM_005700221.1|, gi|548479092|ref|XM_005684350.1|
regulation of establishment of protein localization	biological_process	3 out of 248 genes, 1.2%	114 out of 18547 genes, 0.6%	1	gi|548511197|ref|XM_005694425.1|, gi|548529304|ref|XM_005700221.1|, gi|548479092|ref|XM_005684350.1|
regulation of myeloid leukocyte differentiation	biological_process	2 out of 248 genes, 0.8%	61 out of 18547 genes, 0.3%	1	gi|548514683|ref|XM_005695574.1|, gi|548490330|ref|XM_005688304.1|
cellular process involved in reproduction in multicellular organism	biological_process	2 out of 248 genes, 0.8%	61 out of 18547 genes, 0.3%	1	gi|548489009|ref|XM_005687814.1|, gi|548514683|ref|XM_005695574.1|
anatomical structure development	biological_process	56 out of 248 genes, 22.6%	3751 out of 18547 genes, 20.2%	1	gi|548511316|ref|XM_005694467.1|, gi|548489009|ref|XM_005687814.1|, gi|548514683|ref|XM_005695574.1|, gi|548502689|ref|XM_005691915.1|, gi|548506553|ref|XM_005693095.1|, gi|548505283|ref|XM_005692731.1|, gi|548509272|ref|XM_005693901.1|, gi|548468569|ref|XM_005681085.1|, gi|548526689|ref|XM_005699448.1|, gi|548489930|ref|XM_005688107.1|, gi|548470743|ref|XM_005681809.1|, gi|548493527|ref|XM_00568…
single-organism process	biological_process	160 out of 248 genes, 64.5%	11443 out of 18547 genes, 61.7%	1	gi|548514683|ref|XM_005695574.1|, gi|548505283|ref|XM_005692731.1|, gi|548529239|ref|XM_005700189.1|, gi|548470034|ref|XM_005681464.1|, gi|548530033|ref|XM_005700400.1|, gi|548496169|ref|XM_005690006.1|, gi|548477720|ref|XM_005684027.1|, gi|548503535|ref|XM_005692135.1|, gi|548513349|ref|XM_005695110.1|, gi|548489035|ref|XM_005687825.1|, gi|548453027|ref|XM_005675865.1|, gi|548463876|ref|XM_00567…
positive regulation of protein modification process	biological_process	6 out of 248 genes, 2.4%	292 out of 18547 genes, 1.6%	1	gi|548518512|ref|XM_005696851.1|, gi|548464660|ref|XM_005679816.1|, gi|548468569|ref|XM_005681085.1|, gi|548506269|ref|XM_005692963.1|, gi|548471568|ref|XM_005682102.1|, gi|548518510|ref|XM_005696850.1|
positive regulation of cellular protein metabolic process	biological_process	6 out of 248 genes, 2.4%	292 out of 18547 genes, 1.6%	1	gi|548518512|ref|XM_005696851.1|, gi|548464660|ref|XM_005679816.1|, gi|548468569|ref|XM_005681085.1|, gi|548506269|ref|XM_005692963.1|, gi|548471568|ref|XM_005682102.1|, gi|548518510|ref|XM_005696850.1|
vesicle organization	biological_process	3 out of 248 genes, 1.2%	115 out of 18547 genes, 0.6%	1	gi|548526689|ref|XM_005699448.1|, gi|548525822|ref|XM_005699217.1|, gi|548470842|ref|XM_005681840.1|
organic substance transport	biological_process	23 out of 248 genes, 9.3%	1425 out of 18547 genes, 7.7%	1	gi|548516418|ref|XM_005696134.1|, gi|548502689|ref|XM_005691915.1|, gi|548493005|ref|XM_005689002.1|, gi|548506553|ref|XM_005693095.1|, gi|548513703|ref|XM_005695208.1|, gi|548456541|ref|XM_005677224.1|, gi|548515366|ref|XM_005695851.1|, gi|548529199|ref|XM_005700170.1|, gi|548519248|ref|XM_005697191.1|, gi|548467936|ref|XM_005680885.1|, gi|548518512|ref|XM_005696851.1|, gi|548493855|ref|XM_00568…
microtubule-based process	biological_process	6 out of 248 genes, 2.4%	294 out of 18547 genes, 1.6%	1	gi|548514683|ref|XM_005695574.1|, gi|548502485|ref|XM_005691820.1|, gi|548478386|ref|XM_005684236.1|, gi|548511549|ref|XM_005694572.1|, gi|548512729|ref|XM_005694900.1|, gi|548480639|ref|XM_005684923.1|
macromolecule metabolic process	biological_process	99 out of 248 genes, 39.9%	6896 out of 18547 genes, 37.2%	1	gi|548505283|ref|XM_005692731.1|, gi|548499149|ref|XM_005690823.1|, gi|548529239|ref|XM_005700189.1|, gi|548489930|ref|XM_005688107.1|, gi|548449890|ref|XM_005675039.1|, gi|548497751|ref|XM_005690429.1|, gi|548499858|ref|XM_005691165.1|, gi|548465749|ref|XM_005680146.1|, gi|548523850|ref|XM_005698583.1|, gi|548513349|ref|XM_005695110.1|, gi|548489035|ref|XM_005687825.1|, gi|548463666|ref|XM_00567…
mitotic cell cycle	biological_process	11 out of 248 genes, 4.4%	616 out of 18547 genes, 3.3%	1	gi|548458535|ref|XM_005677848.1|, gi|548478005|ref|XM_005684168.1|, gi|548480639|ref|XM_005684923.1|, gi|548509766|ref|XM_005694021.1|, gi|548483741|ref|XM_005685910.1|, gi|548529304|ref|XM_005700221.1|, gi|548528745|ref|XM_005700085.1|, gi|548523850|ref|XM_005698583.1|, gi|548466728|ref|XM_005680476.1|, gi|548490100|ref|XM_005688192.1|, gi|548471568|ref|XM_005682102.1|
apoptotic process	biological_process	13 out of 248 genes, 5.2%	750 out of 18547 genes, 4.0%	1	gi|548506664|ref|XM_005693134.1|, gi|548479641|ref|XM_005684610.1|, gi|548479092|ref|XM_005684350.1|, gi|548509766|ref|XM_005694021.1|, gi|548482585|ref|XM_005685614.1|, gi|548511551|ref|XM_005694573.1|, gi|548483741|ref|XM_005685910.1|, gi|548477720|ref|XM_005684027.1|, gi|548487160|ref|XM_005687083.1|, gi|548529304|ref|XM_005700221.1|, gi|548508540|ref|XM_005693642.1|, gi|548528745|ref|XM_00570…
protein polyubiquitination	biological_process	2 out of 248 genes, 0.8%	63 out of 18547 genes, 0.3%	1	gi|548521173|ref|XM_005697904.1|, gi|548464660|ref|XM_005679816.1|
developmental maturation	biological_process	2 out of 248 genes, 0.8%	63 out of 18547 genes, 0.3%	1	gi|548514683|ref|XM_005695574.1|, gi|548463083|ref|XM_005679142.1|
regulation of cell proliferation	biological_process	8 out of 248 genes, 3.2%	423 out of 18547 genes, 2.3%	1	gi|548506664|ref|XM_005693134.1|, gi|548514683|ref|XM_005695574.1|, gi|548511197|ref|XM_005694425.1|, gi|548468569|ref|XM_005681085.1|, gi|548494399|ref|XM_005689450.1|, gi|548518512|ref|XM_005696851.1|, gi|548508540|ref|XM_005693642.1|, gi|548518510|ref|XM_005696850.1|
cell cycle arrest	biological_process	4 out of 248 genes, 1.6%	175 out of 18547 genes, 0.9%	1	gi|548483741|ref|XM_005685910.1|, gi|548529304|ref|XM_005700221.1|, gi|548528745|ref|XM_005700085.1|, gi|548471568|ref|XM_005682102.1|
purine ribonucleoside triphosphate biosynthetic process	biological_process	3 out of 248 genes, 1.2%	118 out of 18547 genes, 0.6%	1	gi|548510064|ref|XM_005694151.1|, gi|548508540|ref|XM_005693642.1|, gi|548491974|ref|XM_005688740.1|
cytokine-mediated signaling pathway	biological_process	3 out of 248 genes, 1.2%	118 out of 18547 genes, 0.6%	1	gi|548522360|ref|XM_005698194.1|, gi|548494460|ref|XM_005689459.1|, gi|548535729|ref|XM_005702034.1|
cellular response to cytokine stimulus	biological_process	3 out of 248 genes, 1.2%	118 out of 18547 genes, 0.6%	1	gi|548522360|ref|XM_005698194.1|, gi|548494460|ref|XM_005689459.1|, gi|548535729|ref|XM_005702034.1|
regulation of system process	biological_process	7 out of 248 genes, 2.8%	361 out of 18547 genes, 1.9%	1	gi|548506664|ref|XM_005693134.1|, gi|548518512|ref|XM_005696851.1|, gi|548468569|ref|XM_005681085.1|, gi|548511549|ref|XM_005694572.1|, gi|548530033|ref|XM_005700400.1|, gi|548496259|ref|XM_005690026.1|, gi|548518510|ref|XM_005696850.1|
regulation of cellular response to stress	biological_process	2 out of 248 genes, 0.8%	64 out of 18547 genes, 0.3%	1	gi|548464660|ref|XM_005679816.1|, gi|548473427|ref|XM_005682746.1|
positive regulation of immune response	biological_process	6 out of 248 genes, 2.4%	299 out of 18547 genes, 1.6%	1	gi|548508474|ref|XM_005693631.1|, gi|548493453|ref|XM_005689073.1|, gi|548464660|ref|XM_005679816.1|, gi|548468910|ref|XM_005681246.1|, gi|548471568|ref|XM_005682102.1|, gi|548519085|ref|XM_005697121.1|
blood vessel morphogenesis	biological_process	3 out of 248 genes, 1.2%	119 out of 18547 genes, 0.6%	1	gi|548514683|ref|XM_005695574.1|, gi|548518512|ref|XM_005696851.1|, gi|548518510|ref|XM_005696850.1|
response to molecule of bacterial origin	biological_process	4 out of 248 genes, 1.6%	178 out of 18547 genes, 1.0%	1	gi|548506664|ref|XM_005693134.1|, gi|548493453|ref|XM_005689073.1|, gi|548518512|ref|XM_005696851.1|, gi|548518510|ref|XM_005696850.1|
glycoprotein biosynthetic process	biological_process	4 out of 248 genes, 1.6%	178 out of 18547 genes, 1.0%	1	gi|548515366|ref|XM_005695851.1|, gi|548525822|ref|XM_005699217.1|, gi|548499464|ref|XM_005690973.1|, gi|548470842|ref|XM_005681840.1|
positive regulation of cellular process	biological_process	27 out of 248 genes, 10.9%	1719 out of 18547 genes, 9.3%	1	gi|548514683|ref|XM_005695574.1|, gi|548511197|ref|XM_005694425.1|, gi|548493005|ref|XM_005689002.1|, gi|548449289|ref|XM_005674750.1|, gi|548477675|ref|XM_005684005.1|, gi|548468569|ref|XM_005681085.1|, gi|548530033|ref|XM_005700400.1|, gi|548494399|ref|XM_005689450.1|, gi|548518512|ref|XM_005696851.1|, gi|548477720|ref|XM_005684027.1|, gi|548508540|ref|XM_005693642.1|, gi|548498288|ref|XR_31060…
protein methylation	biological_process	2 out of 248 genes, 0.8%	65 out of 18547 genes, 0.4%	1	gi|548524367|ref|XM_005698827.1|, gi|548505283|ref|XM_005692731.1|
leukocyte migration	biological_process	2 out of 248 genes, 0.8%	65 out of 18547 genes, 0.4%	1	gi|548468569|ref|XM_005681085.1|, gi|548470620|ref|XM_005681749.1|
cardiovascular system development	biological_process	7 out of 248 genes, 2.8%	365 out of 18547 genes, 2.0%	1	gi|548489009|ref|XM_005687814.1|, gi|548514683|ref|XM_005695574.1|, gi|548518512|ref|XM_005696851.1|, gi|548479641|ref|XM_005684610.1|, gi|548468569|ref|XM_005681085.1|, gi|548518510|ref|XM_005696850.1|, gi|548491082|ref|XM_005688450.1|
circulatory system development	biological_process	7 out of 248 genes, 2.8%	365 out of 18547 genes, 2.0%	1	gi|548489009|ref|XM_005687814.1|, gi|548514683|ref|XM_005695574.1|, gi|548518512|ref|XM_005696851.1|, gi|548479641|ref|XM_005684610.1|, gi|548468569|ref|XM_005681085.1|, gi|548518510|ref|XM_005696850.1|, gi|548491082|ref|XM_005688450.1|
regulation of cell cycle process	biological_process	4 out of 248 genes, 1.6%	179 out of 18547 genes, 1.0%	1	gi|548514683|ref|XM_005695574.1|, gi|548518512|ref|XM_005696851.1|, gi|548523850|ref|XM_005698583.1|, gi|548518510|ref|XM_005696850.1|
ribonucleoside triphosphate biosynthetic process	biological_process	3 out of 248 genes, 1.2%	121 out of 18547 genes, 0.7%	1	gi|548510064|ref|XM_005694151.1|, gi|548508540|ref|XM_005693642.1|, gi|548491974|ref|XM_005688740.1|
myeloid leukocyte activation	biological_process	2 out of 248 genes, 0.8%	66 out of 18547 genes, 0.4%	1	gi|548470620|ref|XM_005681749.1|, gi|548470743|ref|XM_005681809.1|
hindbrain development	biological_process	2 out of 248 genes, 0.8%	66 out of 18547 genes, 0.4%	1	gi|548511316|ref|XM_005694467.1|, gi|548472142|ref|XM_005709766.1|
regulation of signal transduction	biological_process	20 out of 248 genes, 8.1%	1240 out of 18547 genes, 6.7%	1	gi|548514683|ref|XM_005695574.1|, gi|548511197|ref|XM_005694425.1|, gi|548518776|ref|XM_005696971.1|, gi|548493005|ref|XM_005689002.1|, gi|548449289|ref|XM_005674750.1|, gi|548468569|ref|XM_005681085.1|, gi|548511551|ref|XM_005694573.1|, gi|548522444|ref|XM_005698234.1|, gi|548518512|ref|XM_005696851.1|, gi|548491082|ref|XM_005688450.1|, gi|548518510|ref|XM_005696850.1|, gi|548506664|ref|XM_00569…
transmembrane transport	biological_process	5 out of 248 genes, 2.0%	242 out of 18547 genes, 1.3%	1	gi|548516418|ref|XM_005696134.1|, gi|548493855|ref|XM_005689266.1|, gi|548489007|ref|XM_005687813.1|, gi|548470034|ref|XM_005681464.1|, gi|548488753|ref|XM_005687693.1|
regulation of defense response to virus	biological_process	2 out of 248 genes, 0.8%	67 out of 18547 genes, 0.4%	1	gi|548521173|ref|XM_005697904.1|, gi|548522360|ref|XM_005698194.1|
purine nucleoside triphosphate biosynthetic process	biological_process	3 out of 248 genes, 1.2%	123 out of 18547 genes, 0.7%	1	gi|548510064|ref|XM_005694151.1|, gi|548508540|ref|XM_005693642.1|, gi|548491974|ref|XM_005688740.1|
positive regulation of macromolecule metabolic process	biological_process	8 out of 248 genes, 3.2%	436 out of 18547 genes, 2.4%	1	gi|548514683|ref|XM_005695574.1|, gi|548518512|ref|XM_005696851.1|, gi|548464660|ref|XM_005679816.1|, gi|548468569|ref|XM_005681085.1|, gi|548506269|ref|XM_005692963.1|, gi|548471568|ref|XM_005682102.1|, gi|548470743|ref|XM_005681809.1|, gi|548518510|ref|XM_005696850.1|
cell differentiation	biological_process	25 out of 248 genes, 10.1%	1595 out of 18547 genes, 8.6%	1	gi|548489009|ref|XM_005687814.1|, gi|548514683|ref|XM_005695574.1|, gi|548522125|ref|XM_005698084.1|, gi|548468569|ref|XM_005681085.1|, gi|548526689|ref|XM_005699448.1|, gi|548511551|ref|XM_005694573.1|, gi|548463189|ref|XM_005679158.1|, gi|548518512|ref|XM_005696851.1|, gi|548474909|ref|XM_005683172.1|, gi|548508540|ref|XM_005693642.1|, gi|548471240|ref|XM_005681961.1|, gi|548496259|ref|XM_00569…
glycerolipid biosynthetic process	biological_process	2 out of 248 genes, 0.8%	68 out of 18547 genes, 0.4%	1	gi|548468569|ref|XM_005681085.1|, gi|548534351|ref|XM_005701594.1|
small molecule biosynthetic process	biological_process	3 out of 248 genes, 1.2%	124 out of 18547 genes, 0.7%	1	gi|548489503|ref|XM_005687943.1|, gi|548487020|ref|XM_005687044.1|, gi|548534351|ref|XM_005701594.1|
single-organism biosynthetic process	biological_process	3 out of 248 genes, 1.2%	124 out of 18547 genes, 0.7%	1	gi|548489503|ref|XM_005687943.1|, gi|548487020|ref|XM_005687044.1|, gi|548534351|ref|XM_005701594.1|
negative regulation of transcription from RNA polymerase II promoter	biological_process	4 out of 248 genes, 1.6%	184 out of 18547 genes, 1.0%	1	gi|548518512|ref|XM_005696851.1|, gi|548521298|ref|XM_005697927.1|, gi|548529304|ref|XM_005700221.1|, gi|548518510|ref|XM_005696850.1|
regulation of anatomical structure size	biological_process	4 out of 248 genes, 1.6%	184 out of 18547 genes, 1.0%	1	gi|548518512|ref|XM_005696851.1|, gi|548479641|ref|XM_005684610.1|, gi|548530033|ref|XM_005700400.1|, gi|548518510|ref|XM_005696850.1|
response to organic nitrogen	biological_process	6 out of 248 genes, 2.4%	309 out of 18547 genes, 1.7%	1	gi|548506664|ref|XM_005693134.1|, gi|548490330|ref|XM_005688304.1|, gi|548468569|ref|XM_005681085.1|, gi|548454122|ref|XM_005676183.1|, gi|548482723|ref|XM_005685653.1|, gi|548505091|ref|XM_005692641.1|
response to peptide hormone stimulus	biological_process	4 out of 248 genes, 1.6%	185 out of 18547 genes, 1.0%	1	gi|548506664|ref|XM_005693134.1|, gi|548490330|ref|XM_005688304.1|, gi|548468569|ref|XM_005681085.1|, gi|548482723|ref|XM_005685653.1|
transcription, DNA-dependent	biological_process	18 out of 248 genes, 7.3%	1115 out of 18547 genes, 6.0%	1	gi|548506553|ref|XM_005693095.1|, gi|548489930|ref|XM_005688107.1|, gi|548481065|ref|XM_005685128.1|, gi|548468662|ref|XM_005681131.1|, gi|548464304|ref|XM_005679644.1|, gi|548505091|ref|XM_005692641.1|, gi|548452242|ref|XM_005675650.1|, gi|548466126|ref|XM_005680329.1|, gi|548511522|ref|XM_005694559.1|, gi|548452230|ref|XM_005675648.1|, gi|548516924|ref|XM_005696246.1|, gi|548531924|ref|XM_00570…
cation transport	biological_process	12 out of 248 genes, 4.8%	706 out of 18547 genes, 3.8%	1	gi|548516418|ref|XM_005696134.1|, gi|548452912|ref|XM_005675810.1|, gi|548453027|ref|XM_005675865.1|, gi|548476272|ref|XM_005683584.1|, gi|548500974|ref|XM_005691493.1|, gi|548470034|ref|XM_005681464.1|, gi|548488753|ref|XM_005687693.1|, gi|548453343|ref|XM_005676018.1|, gi|548474937|ref|XM_005683185.1|, gi|548464946|ref|XM_005679869.1|, gi|548493855|ref|XM_005689266.1|, gi|548474939|ref|XM_00568…
positive regulation of developmental process	biological_process	6 out of 248 genes, 2.4%	311 out of 18547 genes, 1.7%	1	gi|548514683|ref|XM_005695574.1|, gi|548463083|ref|XM_005679142.1|, gi|548490330|ref|XM_005688304.1|, gi|548468910|ref|XM_005681246.1|, gi|548511549|ref|XM_005694572.1|, gi|548496259|ref|XM_005690026.1|
response to peptide	biological_process	4 out of 248 genes, 1.6%	186 out of 18547 genes, 1.0%	1	gi|548506664|ref|XM_005693134.1|, gi|548490330|ref|XM_005688304.1|, gi|548468569|ref|XM_005681085.1|, gi|548482723|ref|XM_005685653.1|
RNA biosynthetic process	biological_process	18 out of 248 genes, 7.3%	1117 out of 18547 genes, 6.0%	1	gi|548506553|ref|XM_005693095.1|, gi|548489930|ref|XM_005688107.1|, gi|548481065|ref|XM_005685128.1|, gi|548468662|ref|XM_005681131.1|, gi|548464304|ref|XM_005679644.1|, gi|548505091|ref|XM_005692641.1|, gi|548452242|ref|XM_005675650.1|, gi|548466126|ref|XM_005680329.1|, gi|548511522|ref|XM_005694559.1|, gi|548452230|ref|XM_005675648.1|, gi|548516924|ref|XM_005696246.1|, gi|548531924|ref|XM_00570…
carboxylic acid metabolic process	biological_process	15 out of 248 genes, 6.0%	911 out of 18547 genes, 4.9%	1	gi|548502689|ref|XM_005691915.1|, gi|548522372|ref|XM_005698199.1|, gi|548469702|ref|XM_005681356.1|, gi|548523844|ref|XM_005698580.1|, gi|548463632|ref|XM_005679325.1|, gi|548509766|ref|XM_005694021.1|, gi|548515243|ref|XM_005695790.1|, gi|548483741|ref|XM_005685910.1|, gi|548518512|ref|XM_005696851.1|, gi|548489503|ref|XM_005687943.1|, gi|548529304|ref|XM_005700221.1|, gi|548528745|ref|XM_00570…
nucleoside triphosphate biosynthetic process	biological_process	3 out of 248 genes, 1.2%	128 out of 18547 genes, 0.7%	1	gi|548510064|ref|XM_005694151.1|, gi|548508540|ref|XM_005693642.1|, gi|548491974|ref|XM_005688740.1|
regulation of ion transmembrane transport	biological_process	2 out of 248 genes, 0.8%	71 out of 18547 genes, 0.4%	1	gi|548514683|ref|XM_005695574.1|, gi|548472142|ref|XM_005709766.1|
regulation of transmission of nerve impulse	biological_process	4 out of 248 genes, 1.6%	189 out of 18547 genes, 1.0%	1	gi|548518512|ref|XM_005696851.1|, gi|548511549|ref|XM_005694572.1|, gi|548496259|ref|XM_005690026.1|, gi|548518510|ref|XM_005696850.1|
cytoplasmic transport	biological_process	5 out of 248 genes, 2.0%	252 out of 18547 genes, 1.4%	1	gi|548477806|ref|XM_005684069.1|, gi|548452242|ref|XM_005675650.1|, gi|548506553|ref|XM_005693095.1|, gi|548452230|ref|XM_005675648.1|, gi|548450071|ref|XM_005675078.1|
oxidation-reduction process	biological_process	7 out of 248 genes, 2.8%	381 out of 18547 genes, 2.1%	1	gi|548472142|ref|XM_005709766.1|, gi|548510064|ref|XM_005694151.1|, gi|548490330|ref|XM_005688304.1|, gi|548489007|ref|XM_005687813.1|, gi|548476227|ref|XM_005683562.1|, gi|548482723|ref|XM_005685653.1|, gi|548463632|ref|XM_005679325.1|
generation of a signal involved in cell-cell signaling	biological_process	4 out of 248 genes, 1.6%	190 out of 18547 genes, 1.0%	1	gi|548472142|ref|XM_005709766.1|, gi|548490330|ref|XM_005688304.1|, gi|548489007|ref|XM_005687813.1|, gi|548496259|ref|XM_005690026.1|
signal release	biological_process	4 out of 248 genes, 1.6%	190 out of 18547 genes, 1.0%	1	gi|548472142|ref|XM_005709766.1|, gi|548490330|ref|XM_005688304.1|, gi|548489007|ref|XM_005687813.1|, gi|548496259|ref|XM_005690026.1|
regulation of transmembrane transport	biological_process	2 out of 248 genes, 0.8%	72 out of 18547 genes, 0.4%	1	gi|548514683|ref|XM_005695574.1|, gi|548472142|ref|XM_005709766.1|
reactive oxygen species metabolic process	biological_process	2 out of 248 genes, 0.8%	72 out of 18547 genes, 0.4%	1	gi|548518512|ref|XM_005696851.1|, gi|548518510|ref|XM_005696850.1|
negative regulation of multicellular organismal process	biological_process	4 out of 248 genes, 1.6%	191 out of 18547 genes, 1.0%	1	gi|548518567|ref|XM_005696878.1|, gi|548479641|ref|XM_005684610.1|, gi|548518762|ref|XM_005696965.1|, gi|548471568|ref|XM_005682102.1|
cellular component organization or biogenesis	biological_process	53 out of 248 genes, 21.4%	3624 out of 18547 genes, 19.5%	1	gi|548489009|ref|XM_005687814.1|, gi|548514683|ref|XM_005695574.1|, gi|548535843|ref|XM_005702087.1|, gi|548493005|ref|XM_005689002.1|, gi|548478386|ref|XM_005684236.1|, gi|548506553|ref|XM_005693095.1|, gi|548505283|ref|XM_005692731.1|, gi|548530563|ref|XM_005700651.1|, gi|548529239|ref|XM_005700189.1|, gi|548476272|ref|XM_005683584.1|, gi|548468569|ref|XM_005681085.1|, gi|548526689|ref|XM_00569…
regulation of protein import into nucleus	biological_process	2 out of 248 genes, 0.8%	73 out of 18547 genes, 0.4%	1	gi|548511197|ref|XM_005694425.1|, gi|548529304|ref|XM_005700221.1|
regulation of protein localization to nucleus	biological_process	2 out of 248 genes, 0.8%	73 out of 18547 genes, 0.4%	1	gi|548511197|ref|XM_005694425.1|, gi|548529304|ref|XM_005700221.1|
regulation of cellular macromolecule biosynthetic process	biological_process	25 out of 248 genes, 10.1%	1621 out of 18547 genes, 8.7%	1	gi|548514683|ref|XM_005695574.1|, gi|548511197|ref|XM_005694425.1|, gi|548518776|ref|XM_005696971.1|, gi|548522381|ref|XM_005698203.1|, gi|548521298|ref|XM_005697927.1|, gi|548509272|ref|XM_005693901.1|, gi|548468569|ref|XM_005681085.1|, gi|548474516|ref|XM_005682984.1|, gi|548470480|ref|XM_005681680.1|, gi|548518512|ref|XM_005696851.1|, gi|548474909|ref|XM_005683172.1|, gi|548501301|ref|XM_00569…
negative regulation of cellular biosynthetic process	biological_process	5 out of 248 genes, 2.0%	255 out of 18547 genes, 1.4%	1	gi|548518512|ref|XM_005696851.1|, gi|548521298|ref|XM_005697927.1|, gi|548529304|ref|XM_005700221.1|, gi|548498288|ref|XR_310607.1|, gi|548518510|ref|XM_005696850.1|
oxoacid metabolic process	biological_process	15 out of 248 genes, 6.0%	926 out of 18547 genes, 5.0%	1	gi|548502689|ref|XM_005691915.1|, gi|548522372|ref|XM_005698199.1|, gi|548469702|ref|XM_005681356.1|, gi|548523844|ref|XM_005698580.1|, gi|548463632|ref|XM_005679325.1|, gi|548509766|ref|XM_005694021.1|, gi|548515243|ref|XM_005695790.1|, gi|548483741|ref|XM_005685910.1|, gi|548518512|ref|XM_005696851.1|, gi|548489503|ref|XM_005687943.1|, gi|548529304|ref|XM_005700221.1|, gi|548528745|ref|XM_00570…
multicellular organismal homeostasis	biological_process	3 out of 248 genes, 1.2%	132 out of 18547 genes, 0.7%	1	gi|548514683|ref|XM_005695574.1|, gi|548522372|ref|XM_005698199.1|, gi|548530033|ref|XM_005700400.1|
regulation of DNA metabolic process	biological_process	3 out of 248 genes, 1.2%	132 out of 18547 genes, 0.7%	1	gi|548464660|ref|XM_005679816.1|, gi|548468569|ref|XM_005681085.1|, gi|548473427|ref|XM_005682746.1|
hematopoietic or lymphoid organ development	biological_process	7 out of 248 genes, 2.8%	386 out of 18547 genes, 2.1%	1	gi|548524367|ref|XM_005698827.1|, gi|548514683|ref|XM_005695574.1|, gi|548474909|ref|XM_005683172.1|, gi|548508540|ref|XM_005693642.1|, gi|548526689|ref|XM_005699448.1|, gi|548514633|ref|XM_005695563.1|, gi|548506269|ref|XM_005692963.1|
cellular response to stress	biological_process	11 out of 248 genes, 4.4%	655 out of 18547 genes, 3.5%	1	gi|548529239|ref|XM_005700189.1|, gi|548473427|ref|XM_005682746.1|, gi|548525659|ref|XM_005699168.1|, gi|548509766|ref|XM_005694021.1|, gi|548524367|ref|XM_005698827.1|, gi|548483741|ref|XM_005685910.1|, gi|548464660|ref|XM_005679816.1|, gi|548529304|ref|XM_005700221.1|, gi|548528745|ref|XM_005700085.1|, gi|548511549|ref|XM_005694572.1|, gi|548471568|ref|XM_005682102.1|
nucleic acid metabolic process	biological_process	42 out of 248 genes, 16.9%	2841 out of 18547 genes, 15.3%	1	gi|548506553|ref|XM_005693095.1|, gi|548529239|ref|XM_005700189.1|, gi|548489930|ref|XM_005688107.1|, gi|548493527|ref|XM_005689110.1|, gi|548474909|ref|XM_005683172.1|, gi|548464304|ref|XM_005679644.1|, gi|548499858|ref|XM_005691165.1|, gi|548465749|ref|XM_005680146.1|, gi|548452242|ref|XM_005675650.1|, gi|548511522|ref|XM_005694559.1|, gi|548504449|ref|XM_005692518.1|, gi|548516924|ref|XM_00569…
central nervous system development	biological_process	10 out of 248 genes, 4.0%	588 out of 18547 genes, 3.2%	1	gi|548511316|ref|XM_005694467.1|, gi|548489009|ref|XM_005687814.1|, gi|548514683|ref|XM_005695574.1|, gi|548472142|ref|XM_005709766.1|, gi|548497815|ref|XM_005690458.1|, gi|548470743|ref|XM_005681809.1|, gi|548511551|ref|XM_005694573.1|, gi|548463189|ref|XM_005679158.1|, gi|548454122|ref|XM_005676183.1|, gi|548471240|ref|XM_005681961.1|
ion homeostasis	biological_process	10 out of 248 genes, 4.0%	588 out of 18547 genes, 3.2%	1	gi|548514683|ref|XM_005695574.1|, gi|548478393|ref|XM_005684237.1|, gi|548472142|ref|XM_005709766.1|, gi|548453027|ref|XM_005675865.1|, gi|548476272|ref|XM_005683584.1|, gi|548469702|ref|XM_005681356.1|, gi|548499922|ref|XM_005691196.1|, gi|548518512|ref|XM_005696851.1|, gi|548493855|ref|XM_005689266.1|, gi|548518510|ref|XM_005696850.1|
tissue homeostasis	biological_process	2 out of 248 genes, 0.8%	75 out of 18547 genes, 0.4%	1	gi|548514683|ref|XM_005695574.1|, gi|548522372|ref|XM_005698199.1|
negative regulation of macromolecule biosynthetic process	biological_process	5 out of 248 genes, 2.0%	260 out of 18547 genes, 1.4%	1	gi|548518512|ref|XM_005696851.1|, gi|548521298|ref|XM_005697927.1|, gi|548529304|ref|XM_005700221.1|, gi|548498288|ref|XR_310607.1|, gi|548518510|ref|XM_005696850.1|
embryo development	biological_process	12 out of 248 genes, 4.8%	728 out of 18547 genes, 3.9%	1	gi|548489009|ref|XM_005687814.1|, gi|548514683|ref|XM_005695574.1|, gi|548506553|ref|XM_005693095.1|, gi|548505283|ref|XM_005692731.1|, gi|548509272|ref|XM_005693901.1|, gi|548511522|ref|XM_005694559.1|, gi|548468569|ref|XM_005681085.1|, gi|548518512|ref|XM_005696851.1|, gi|548490330|ref|XM_005688304.1|, gi|548525555|ref|XM_005699119.1|, gi|548471240|ref|XM_005681961.1|, gi|548518510|ref|XM_00569…
phosphatidylinositol metabolic process	biological_process	2 out of 248 genes, 0.8%	76 out of 18547 genes, 0.4%	1	gi|548499149|ref|XM_005690823.1|, gi|548468569|ref|XM_005681085.1|
cell cycle process	biological_process	18 out of 248 genes, 7.3%	1145 out of 18547 genes, 6.2%	1	gi|548514683|ref|XM_005695574.1|, gi|548478386|ref|XM_005684236.1|, gi|548473427|ref|XM_005682746.1|, gi|548509766|ref|XM_005694021.1|, gi|548499858|ref|XM_005691165.1|, gi|548466728|ref|XM_005680476.1|, gi|548523850|ref|XM_005698583.1|, gi|548490100|ref|XM_005688192.1|, gi|548506664|ref|XM_005693134.1|, gi|548458535|ref|XM_005677848.1|, gi|548478005|ref|XM_005684168.1|, gi|548480639|ref|XM_00568…
primary metabolic process	biological_process	120 out of 248 genes, 48.4%	8584 out of 18547 genes, 46.3%	1	gi|548505283|ref|XM_005692731.1|, gi|548499149|ref|XM_005690823.1|, gi|548529239|ref|XM_005700189.1|, gi|548489930|ref|XM_005688107.1|, gi|548518512|ref|XM_005696851.1|, gi|548449890|ref|XM_005675039.1|, gi|548510064|ref|XM_005694151.1|, gi|548499858|ref|XM_005691165.1|, gi|548465749|ref|XM_005680146.1|, gi|548487020|ref|XM_005687044.1|, gi|548482723|ref|XM_005685653.1|, gi|548523850|ref|XM_00569…
regulation of neurological system process	biological_process	4 out of 248 genes, 1.6%	198 out of 18547 genes, 1.1%	1	gi|548518512|ref|XM_005696851.1|, gi|548511549|ref|XM_005694572.1|, gi|548496259|ref|XM_005690026.1|, gi|548518510|ref|XM_005696850.1|
negative regulation of cytokine production	biological_process	3 out of 248 genes, 1.2%	136 out of 18547 genes, 0.7%	1	gi|548518567|ref|XM_005696878.1|, gi|548479641|ref|XM_005684610.1|, gi|548471568|ref|XM_005682102.1|
negative regulation of apoptotic process	biological_process	6 out of 248 genes, 2.4%	328 out of 18547 genes, 1.8%	1	gi|548511197|ref|XM_005694425.1|, gi|548518512|ref|XM_005696851.1|, gi|548518762|ref|XM_005696965.1|, gi|548496259|ref|XM_005690026.1|, gi|548471568|ref|XM_005682102.1|, gi|548518510|ref|XM_005696850.1|
cellular ion homeostasis 9 out of 248 genes,	biological_process	9 out of 248 genes, 3.6%	528 out of 18547 genes, 2.8%	1	gi|548514683|ref|XM_005695574.1|, gi|548478393|ref|XM_005684237.1|, gi|548472142|ref|XM_005709766.1|, gi|548453027|ref|XM_005675865.1|, gi|548476272|ref|XM_005683584.1|, gi|548499922|ref|XM_005691196.1|, gi|548518512|ref|XM_005696851.1|, gi|548493855|ref|XM_005689266.1|, gi|548518510|ref|XM_005696850.1|
cellular membrane organization	biological_process	4 out of 248 genes, 1.6%	199 out of 18547 genes, 1.1%	1	gi|548463083|ref|XM_005679142.1|, gi|548526689|ref|XM_005699448.1|, gi|548525822|ref|XM_005699217.1|, gi|548470842|ref|XM_005681840.1|
negative regulation of transcription, DNA-dependent	biological_process	4 out of 248 genes, 1.6%	199 out of 18547 genes, 1.1%	1	gi|548518512|ref|XM_005696851.1|, gi|548521298|ref|XM_005697927.1|, gi|548529304|ref|XM_005700221.1|, gi|548518510|ref|XM_005696850.1|
negative regulation of programmed cell death	biological_process	6 out of 248 genes, 2.4%	329 out of 18547 genes, 1.8%	1	gi|548511197|ref|XM_005694425.1|, gi|548518512|ref|XM_005696851.1|, gi|548518762|ref|XM_005696965.1|, gi|548496259|ref|XM_005690026.1|, gi|548471568|ref|XM_005682102.1|, gi|548518510|ref|XM_005696850.1|
negative regulation of cell death	biological_process	6 out of 248 genes, 2.4%	329 out of 18547 genes, 1.8%	1	gi|548511197|ref|XM_005694425.1|, gi|548518512|ref|XM_005696851.1|, gi|548518762|ref|XM_005696965.1|, gi|548496259|ref|XM_005690026.1|, gi|548471568|ref|XM_005682102.1|, gi|548518510|ref|XM_005696850.1|
membrane organization	biological_process	4 out of 248 genes, 1.6%	200 out of 18547 genes, 1.1%	1	gi|548463083|ref|XM_005679142.1|, gi|548526689|ref|XM_005699448.1|, gi|548525822|ref|XM_005699217.1|, gi|548470842|ref|XM_005681840.1|
organic acid metabolic process	biological_process	15 out of 248 genes, 6.0%	942 out of 18547 genes, 5.1%	1	gi|548502689|ref|XM_005691915.1|, gi|548522372|ref|XM_005698199.1|, gi|548469702|ref|XM_005681356.1|, gi|548523844|ref|XM_005698580.1|, gi|548463632|ref|XM_005679325.1|, gi|548509766|ref|XM_005694021.1|, gi|548515243|ref|XM_005695790.1|, gi|548483741|ref|XM_005685910.1|, gi|548518512|ref|XM_005696851.1|, gi|548489503|ref|XM_005687943.1|, gi|548529304|ref|XM_005700221.1|, gi|548528745|ref|XM_00570…
cellular amino acid metabolic process	biological_process	8 out of 248 genes, 3.2%	464 out of 18547 genes, 2.5%	1	gi|548523844|ref|XM_005698580.1|, gi|548463632|ref|XM_005679325.1|, gi|548509766|ref|XM_005694021.1|, gi|548483741|ref|XM_005685910.1|, gi|548529304|ref|XM_005700221.1|, gi|548489503|ref|XM_005687943.1|, gi|548528745|ref|XM_005700085.1|, gi|548524072|ref|XM_005698686.1|
cell motility	biological_process	11 out of 248 genes, 4.4%	668 out of 18547 genes, 3.6%	1	gi|548506664|ref|XM_005693134.1|, gi|548514683|ref|XM_005695574.1|, gi|548511197|ref|XM_005694425.1|, gi|548493005|ref|XM_005689002.1|, gi|548468569|ref|XM_005681085.1|, gi|548470620|ref|XM_005681749.1|, gi|548511551|ref|XM_005694573.1|, gi|548463083|ref|XM_005679142.1|, gi|548503877|ref|XM_005692253.1|, gi|548463189|ref|XM_005679158.1|, gi|548491082|ref|XM_005688450.1|
localization of cell	biological_process	11 out of 248 genes, 4.4%	668 out of 18547 genes, 3.6%	1	gi|548506664|ref|XM_005693134.1|, gi|548514683|ref|XM_005695574.1|, gi|548511197|ref|XM_005694425.1|, gi|548493005|ref|XM_005689002.1|, gi|548468569|ref|XM_005681085.1|, gi|548470620|ref|XM_005681749.1|, gi|548511551|ref|XM_005694573.1|, gi|548463083|ref|XM_005679142.1|, gi|548503877|ref|XM_005692253.1|, gi|548463189|ref|XM_005679158.1|, gi|548491082|ref|XM_005688450.1|
cellular developmental process	biological_process	31 out of 248 genes, 12.5%	2076 out of 18547 genes, 11.2%	1	gi|548489009|ref|XM_005687814.1|, gi|548514683|ref|XM_005695574.1|, gi|548502689|ref|XM_005691915.1|, gi|548522372|ref|XM_005698199.1|, gi|548522125|ref|XM_005698084.1|, gi|548468569|ref|XM_005681085.1|, gi|548526689|ref|XM_005699448.1|, gi|548511551|ref|XM_005694573.1|, gi|548463189|ref|XM_005679158.1|, gi|548518512|ref|XM_005696851.1|, gi|548474909|ref|XM_005683172.1|, gi|548508540|ref|XM_00569…
monocarboxylic acid metabolic process	biological_process	7 out of 248 genes, 2.8%	398 out of 18547 genes, 2.1%	1	gi|548522372|ref|XM_005698199.1|, gi|548518512|ref|XM_005696851.1|, gi|548515243|ref|XM_005695790.1|, gi|548469702|ref|XM_005681356.1|, gi|548523844|ref|XM_005698580.1|, gi|548487020|ref|XM_005687044.1|, gi|548518510|ref|XM_005696850.1|
regulation of response to biotic stimulus	biological_process	2 out of 248 genes, 0.8%	79 out of 18547 genes, 0.4%	1	gi|548521173|ref|XM_005697904.1|, gi|548522360|ref|XM_005698194.1|
cell cycle phase	biological_process	12 out of 248 genes, 4.8%	739 out of 18547 genes, 4.0%	1	gi|548478386|ref|XM_005684236.1|, gi|548458535|ref|XM_005677848.1|, gi|548478005|ref|XM_005684168.1|, gi|548480639|ref|XM_005684923.1|, gi|548509766|ref|XM_005694021.1|, gi|548483741|ref|XM_005685910.1|, gi|548529304|ref|XM_005700221.1|, gi|548528745|ref|XM_005700085.1|, gi|548499858|ref|XM_005691165.1|, gi|548466728|ref|XM_005680476.1|, gi|548490100|ref|XM_005688192.1|, gi|548471568|ref|XM_00568…
regulation of macromolecule biosynthetic process	biological_process	26 out of 248 genes, 10.5%	1723 out of 18547 genes, 9.3%	1	gi|548514683|ref|XM_005695574.1|, gi|548511197|ref|XM_005694425.1|, gi|548518776|ref|XM_005696971.1|, gi|548522381|ref|XM_005698203.1|, gi|548521298|ref|XM_005697927.1|, gi|548509272|ref|XM_005693901.1|, gi|548468569|ref|XM_005681085.1|, gi|548474516|ref|XM_005682984.1|, gi|548470480|ref|XM_005681680.1|, gi|548518512|ref|XM_005696851.1|, gi|548474909|ref|XM_005683172.1|, gi|548501301|ref|XM_00569…
positive regulation of binding	biological_process	2 out of 248 genes, 0.8%	80 out of 18547 genes, 0.4%	1	gi|548508540|ref|XM_005693642.1|, gi|548470743|ref|XM_005681809.1|
cellular chemical homeostasis	biological_process	9 out of 248 genes, 3.6%	536 out of 18547 genes, 2.9%	1	gi|548514683|ref|XM_005695574.1|, gi|548478393|ref|XM_005684237.1|, gi|548472142|ref|XM_005709766.1|, gi|548453027|ref|XM_005675865.1|, gi|548476272|ref|XM_005683584.1|, gi|548499922|ref|XM_005691196.1|, gi|548518512|ref|XM_005696851.1|, gi|548493855|ref|XM_005689266.1|, gi|548518510|ref|XM_005696850.1|
regulation of intracellular protein transport	biological_process	2 out of 248 genes, 0.8%	81 out of 18547 genes, 0.4%	1	gi|548511197|ref|XM_005694425.1|, gi|548529304|ref|XM_005700221.1|
protein homooligomerization	biological_process	2 out of 248 genes, 0.8%	81 out of 18547 genes, 0.4%	1	gi|548535843|ref|XM_005702087.1|, gi|548476272|ref|XM_005683584.1|
metal ion transport	biological_process	10 out of 248 genes, 4.0%	609 out of 18547 genes, 3.3%	1	gi|548516418|ref|XM_005696134.1|, gi|548452912|ref|XM_005675810.1|, gi|548453027|ref|XM_005675865.1|, gi|548476272|ref|XM_005683584.1|, gi|548500974|ref|XM_005691493.1|, gi|548470034|ref|XM_005681464.1|, gi|548488753|ref|XM_005687693.1|, gi|548453343|ref|XM_005676018.1|, gi|548474937|ref|XM_005683185.1|, gi|548474939|ref|XM_005683186.1|
regulation of cytoskeleton organization	biological_process	3 out of 248 genes, 1.2%	143 out of 18547 genes, 0.8%	1	gi|548518512|ref|XM_005696851.1|, gi|548511549|ref|XM_005694572.1|, gi|548518510|ref|XM_005696850.1|
purine ribonucleoside triphosphate metabolic process	biological_process	9 out of 248 genes, 3.6%	541 out of 18547 genes, 2.9%	1	gi|548513728|ref|XM_005695220.1|, gi|548521044|ref|XM_005697871.1|, gi|548508540|ref|XM_005693642.1|, gi|548510064|ref|XM_005694151.1|, gi|548487160|ref|XM_005687083.1|, gi|548490330|ref|XM_005688304.1|, gi|548482723|ref|XM_005685653.1|, gi|548535729|ref|XM_005702034.1|, gi|548491974|ref|XM_005688740.1|
aminoglycan metabolic process	biological_process	2 out of 248 genes, 0.8%	82 out of 18547 genes, 0.4%	1	gi|548525659|ref|XM_005699168.1|, gi|548495237|ref|XM_005689689.1|
embryonic limb morphogenesis	biological_process	2 out of 248 genes, 0.8%	82 out of 18547 genes, 0.4%	1	gi|548514683|ref|XM_005695574.1|, gi|548490330|ref|XM_005688304.1|
embryonic appendage morphogenesis	biological_process	2 out of 248 genes, 0.8%	82 out of 18547 genes, 0.4%	1	gi|548514683|ref|XM_005695574.1|, gi|548490330|ref|XM_005688304.1|
regulation of nucleocytoplasmic transport	biological_process	2 out of 248 genes, 0.8%	82 out of 18547 genes, 0.4%	1	gi|548511197|ref|XM_005694425.1|, gi|548529304|ref|XM_005700221.1|
cell cycle	biological_process	19 out of 248 genes, 7.7%	1239 out of 18547 genes, 6.7%	1	gi|548514683|ref|XM_005695574.1|, gi|548478386|ref|XM_005684236.1|, gi|548473427|ref|XM_005682746.1|, gi|548509766|ref|XM_005694021.1|, gi|548499858|ref|XM_005691165.1|, gi|548466728|ref|XM_005680476.1|, gi|548523850|ref|XM_005698583.1|, gi|548490100|ref|XM_005688192.1|, gi|548506664|ref|XM_005693134.1|, gi|548458535|ref|XM_005677848.1|, gi|548478005|ref|XM_005684168.1|, gi|548480639|ref|XM_00568…
anatomical structure formation involved in morphogenesis	biological_process	9 out of 248 genes, 3.6%	542 out of 18547 genes, 2.9%	1	gi|548489009|ref|XM_005687814.1|, gi|548514683|ref|XM_005695574.1|, gi|548509272|ref|XM_005693901.1|, gi|548494399|ref|XM_005689450.1|, gi|548518512|ref|XM_005696851.1|, gi|548503877|ref|XM_005692253.1|, gi|548525555|ref|XM_005699119.1|, gi|548491082|ref|XM_005688450.1|, gi|548518510|ref|XM_005696850.1|
limb morphogenesis	biological_process	3 out of 248 genes, 1.2%	144 out of 18547 genes, 0.8%	1	gi|548514683|ref|XM_005695574.1|, gi|548490330|ref|XM_005688304.1|, gi|548471240|ref|XM_005681961.1|
limb development	biological_process	3 out of 248 genes, 1.2%	144 out of 18547 genes, 0.8%	1	gi|548514683|ref|XM_005695574.1|, gi|548490330|ref|XM_005688304.1|, gi|548471240|ref|XM_005681961.1|
positive regulation of protein phosphorylation	biological_process	5 out of 248 genes, 2.0%	274 out of 18547 genes, 1.5%	1	gi|548518512|ref|XM_005696851.1|, gi|548468569|ref|XM_005681085.1|, gi|548506269|ref|XM_005692963.1|, gi|548471568|ref|XM_005682102.1|, gi|548518510|ref|XM_005696850.1|
positive regulation of phosphorylation	biological_process	5 out of 248 genes, 2.0%	274 out of 18547 genes, 1.5%	1	gi|548518512|ref|XM_005696851.1|, gi|548468569|ref|XM_005681085.1|, gi|548506269|ref|XM_005692963.1|, gi|548471568|ref|XM_005682102.1|, gi|548518510|ref|XM_005696850.1|
ribonucleoside triphosphate metabolic process	biological_process	9 out of 248 genes, 3.6%	544 out of 18547 genes, 2.9%	1	gi|548513728|ref|XM_005695220.1|, gi|548521044|ref|XM_005697871.1|, gi|548508540|ref|XM_005693642.1|, gi|548510064|ref|XM_005694151.1|, gi|548487160|ref|XM_005687083.1|, gi|548490330|ref|XM_005688304.1|, gi|548482723|ref|XM_005685653.1|, gi|548535729|ref|XM_005702034.1|, gi|548491974|ref|XM_005688740.1|
chromatin organization	biological_process	10 out of 248 genes, 4.0%	613 out of 18547 genes, 3.3%	1	gi|548491946|ref|XM_005688726.1|, gi|548511087|ref|XM_005694407.1|, gi|548505283|ref|XM_005692731.1|, gi|548529239|ref|XM_005700189.1|, gi|548478005|ref|XM_005684168.1|, gi|548474516|ref|XM_005682984.1|, gi|548473427|ref|XM_005682746.1|, gi|548524367|ref|XM_005698827.1|, gi|548464660|ref|XM_005679816.1|, gi|548482854|ref|XM_005685672.1|
transmembrane receptor protein serine/threonine kinase signaling pathway	biological_process	4 out of 248 genes, 1.6%	209 out of 18547 genes, 1.1%	1	gi|548514683|ref|XM_005695574.1|, gi|548468569|ref|XM_005681085.1|, gi|548471240|ref|XM_005681961.1|, gi|548491082|ref|XM_005688450.1|
cellular calcium ion homeostasis	biological_process	3 out of 248 genes, 1.2%	145 out of 18547 genes, 0.8%	1	gi|548518512|ref|XM_005696851.1|, gi|548478393|ref|XM_005684237.1|, gi|548518510|ref|XM_005696850.1|
calcium ion homeostasis	biological_process	3 out of 248 genes, 1.2%	145 out of 18547 genes, 0.8%	1	gi|548518512|ref|XM_005696851.1|, gi|548478393|ref|XM_005684237.1|, gi|548518510|ref|XM_005696850.1|
nervous system development	biological_process	18 out of 248 genes, 7.3%	1175 out of 18547 genes, 6.3%	1	gi|548511316|ref|XM_005694467.1|, gi|548489009|ref|XM_005687814.1|, gi|548514683|ref|XM_005695574.1|, gi|548526689|ref|XM_005699448.1|, gi|548470743|ref|XM_005681809.1|, gi|548511551|ref|XM_005694573.1|, gi|548463189|ref|XM_005679158.1|, gi|548496259|ref|XM_005690026.1|, gi|548471240|ref|XM_005681961.1|, gi|548472142|ref|XM_005709766.1|, gi|548482009|ref|XM_005685337.1|, gi|548497815|ref|XM_00569…
pallium development	biological_process	2 out of 248 genes, 0.8%	84 out of 18547 genes, 0.5%	1	gi|548489009|ref|XM_005687814.1|, gi|548470743|ref|XM_005681809.1|
carboxylic acid catabolic process	biological_process	3 out of 248 genes, 1.2%	146 out of 18547 genes, 0.8%	1	gi|548469702|ref|XM_005681356.1|, gi|548523844|ref|XM_005698580.1|, gi|548524072|ref|XM_005698686.1|
lipid biosynthetic process	biological_process	4 out of 248 genes, 1.6%	211 out of 18547 genes, 1.1%	1	gi|548468673|ref|XM_005681136.1|, gi|548468569|ref|XM_005681085.1|, gi|548487020|ref|XM_005687044.1|, gi|548534351|ref|XM_005701594.1|
cellular component biogenesis	biological_process	19 out of 248 genes, 7.7%	1249 out of 18547 genes, 6.7%	1	gi|548489009|ref|XM_005687814.1|, gi|548514683|ref|XM_005695574.1|, gi|548535843|ref|XM_005702087.1|, gi|548506553|ref|XM_005693095.1|, gi|548530563|ref|XM_005700651.1|, gi|548476272|ref|XM_005683584.1|, gi|548535759|ref|XR_311356.1|, gi|548519085|ref|XM_005697121.1|, gi|548493527|ref|XM_005689110.1|, gi|548503877|ref|XM_005692253.1|, gi|548474909|ref|XM_005683172.1|, gi|548489033|ref|XM_00568782…
regulation of phosphate metabolic process	biological_process	13 out of 248 genes, 5.2%	827 out of 18547 genes, 4.5%	1	gi|548477233|ref|XM_005683841.1|, gi|548508474|ref|XM_005693631.1|, gi|548468569|ref|XM_005681085.1|, gi|548491057|ref|XM_005688445.1|, gi|548522444|ref|XM_005698234.1|, gi|548518512|ref|XM_005696851.1|, gi|548529304|ref|XM_005700221.1|, gi|548460042|ref|XM_005678275.1|, gi|548506269|ref|XM_005692963.1|, gi|548499320|ref|XM_005690902.1|, gi|548490100|ref|XM_005688192.1|, gi|548518510|ref|XM_00569…
regulation of phosphorus metabolic process	biological_process	13 out of 248 genes, 5.2%	827 out of 18547 genes, 4.5%	1	gi|548477233|ref|XM_005683841.1|, gi|548508474|ref|XM_005693631.1|, gi|548468569|ref|XM_005681085.1|, gi|548491057|ref|XM_005688445.1|, gi|548522444|ref|XM_005698234.1|, gi|548518512|ref|XM_005696851.1|, gi|548529304|ref|XM_005700221.1|, gi|548460042|ref|XM_005678275.1|, gi|548506269|ref|XM_005692963.1|, gi|548499320|ref|XM_005690902.1|, gi|548490100|ref|XM_005688192.1|, gi|548518510|ref|XM_00569…
protein alkylation	biological_process	2 out of 248 genes, 0.8%	85 out of 18547 genes, 0.5%	1	gi|548524367|ref|XM_005698827.1|, gi|548505283|ref|XM_005692731.1|
organic acid biosynthetic process	biological_process	2 out of 248 genes, 0.8%	85 out of 18547 genes, 0.5%	1	gi|548489503|ref|XM_005687943.1|, gi|548487020|ref|XM_005687044.1|
insulin secretion	biological_process	2 out of 248 genes, 0.8%	85 out of 18547 genes, 0.5%	1	gi|548472142|ref|XM_005709766.1|, gi|548490330|ref|XM_005688304.1|
ear morphogenesis	biological_process	2 out of 248 genes, 0.8%	85 out of 18547 genes, 0.5%	1	gi|548518512|ref|XM_005696851.1|, gi|548518510|ref|XM_005696850.1|
carboxylic acid biosynthetic process	biological_process	2 out of 248 genes, 0.8%	85 out of 18547 genes, 0.5%	1	gi|548489503|ref|XM_005687943.1|, gi|548487020|ref|XM_005687044.1|
cellular response to organic substance	biological_process	6 out of 248 genes, 2.4%	346 out of 18547 genes, 1.9%	1	gi|548514683|ref|XM_005695574.1|, gi|548522360|ref|XM_005698194.1|, gi|548468569|ref|XM_005681085.1|, gi|548494460|ref|XM_005689459.1|, gi|548535729|ref|XM_005702034.1|, gi|548499922|ref|XM_005691196.1|
purine nucleoside triphosphate metabolic process	biological_process	9 out of 248 genes, 3.6%	551 out of 18547 genes, 3.0%	1	gi|548513728|ref|XM_005695220.1|, gi|548521044|ref|XM_005697871.1|, gi|548508540|ref|XM_005693642.1|, gi|548510064|ref|XM_005694151.1|, gi|548487160|ref|XM_005687083.1|, gi|548490330|ref|XM_005688304.1|, gi|548482723|ref|XM_005685653.1|, gi|548535729|ref|XM_005702034.1|, gi|548491974|ref|XM_005688740.1|
negative regulation of cellular macromolecule biosynthetic process	biological_process	4 out of 248 genes, 1.6%	213 out of 18547 genes, 1.1%	1	gi|548518512|ref|XM_005696851.1|, gi|548521298|ref|XM_005697927.1|, gi|548529304|ref|XM_005700221.1|, gi|548518510|ref|XM_005696850.1|
multicellular organismal process	biological_process	79 out of 248 genes, 31.9%	5624 out of 18547 genes, 30.3%	1	gi|548511316|ref|XM_005694467.1|, gi|548514683|ref|XM_005695574.1|, gi|548505283|ref|XM_005692731.1|, gi|548509272|ref|XM_005693901.1|, gi|548526689|ref|XM_005699448.1|, gi|548489930|ref|XM_005688107.1|, gi|548530033|ref|XM_005700400.1|, gi|548518512|ref|XM_005696851.1|, gi|548449890|ref|XM_005675039.1|, gi|548487020|ref|XM_005687044.1|, gi|548482723|ref|XM_005685653.1|, gi|548513349|ref|XM_00569…
organic acid catabolic process	biological_process	3 out of 248 genes, 1.2%	149 out of 18547 genes, 0.8%	1	gi|548469702|ref|XM_005681356.1|, gi|548523844|ref|XM_005698580.1|, gi|548524072|ref|XM_005698686.1|
response to metal ion	biological_process	4 out of 248 genes, 1.6%	214 out of 18547 genes, 1.2%	1	gi|548514683|ref|XM_005695574.1|, gi|548514321|ref|XM_005695487.1|, gi|548470842|ref|XM_005681840.1|, gi|548505091|ref|XM_005692641.1|
protein complex assembly	biological_process	9 out of 248 genes, 3.6%	553 out of 18547 genes, 3.0%	1	gi|548514683|ref|XM_005695574.1|, gi|548535843|ref|XM_005702087.1|, gi|548518255|ref|XM_005696730.1|, gi|548489122|ref|XM_005687867.1|, gi|548476272|ref|XM_005683584.1|, gi|548480639|ref|XM_005684923.1|, gi|548519085|ref|XM_005697121.1|, gi|548529304|ref|XM_005700221.1|, gi|548489033|ref|XM_005687824.1|
protein complex biogenesis	biological_process	9 out of 248 genes, 3.6%	553 out of 18547 genes, 3.0%	1	gi|548514683|ref|XM_005695574.1|, gi|548535843|ref|XM_005702087.1|, gi|548518255|ref|XM_005696730.1|, gi|548489122|ref|XM_005687867.1|, gi|548476272|ref|XM_005683584.1|, gi|548480639|ref|XM_005684923.1|, gi|548519085|ref|XM_005697121.1|, gi|548529304|ref|XM_005700221.1|, gi|548489033|ref|XM_005687824.1|
negative regulation of macromolecule metabolic process	biological_process	7 out of 248 genes, 2.8%	416 out of 18547 genes, 2.2%	1	gi|548518512|ref|XM_005696851.1|, gi|548521298|ref|XM_005697927.1|, gi|548477720|ref|XM_005684027.1|, gi|548529304|ref|XM_005700221.1|, gi|548498288|ref|XR_310607.1|, gi|548524289|ref|XM_005698791.1|, gi|548518510|ref|XM_005696850.1|
methylation	biological_process	2 out of 248 genes, 0.8%	87 out of 18547 genes, 0.5%	1	gi|548524367|ref|XM_005698827.1|, gi|548505283|ref|XM_005692731.1|
macromolecule methylation	biological_process	2 out of 248 genes, 0.8%	87 out of 18547 genes, 0.5%	1	gi|548524367|ref|XM_005698827.1|, gi|548505283|ref|XM_005692731.1|
homeostasis of number of cells	biological_process	2 out of 248 genes, 0.8%	87 out of 18547 genes, 0.5%	1	gi|548493527|ref|XM_005689110.1|, gi|548499149|ref|XM_005690823.1|
glycerophospholipid metabolic process	biological_process	3 out of 248 genes, 1.2%	150 out of 18547 genes, 0.8%	1	gi|548499149|ref|XM_005690823.1|, gi|548468569|ref|XM_005681085.1|, gi|548534351|ref|XM_005701594.1|
negative regulation of biosynthetic process	biological_process	5 out of 248 genes, 2.0%	282 out of 18547 genes, 1.5%	1	gi|548518512|ref|XM_005696851.1|, gi|548521298|ref|XM_005697927.1|, gi|548529304|ref|XM_005700221.1|, gi|548498288|ref|XR_310607.1|, gi|548518510|ref|XM_005696850.1|
immune system development	biological_process	7 out of 248 genes, 2.8%	418 out of 18547 genes, 2.3%	1	gi|548524367|ref|XM_005698827.1|, gi|548514683|ref|XM_005695574.1|, gi|548474909|ref|XM_005683172.1|, gi|548508540|ref|XM_005693642.1|, gi|548526689|ref|XM_005699448.1|, gi|548514633|ref|XM_005695563.1|, gi|548506269|ref|XM_005692963.1|
electron transport chain	biological_process	2 out of 248 genes, 0.8%	88 out of 18547 genes, 0.5%	1	gi|548510064|ref|XM_005694151.1|, gi|548476227|ref|XM_005683562.1|
mRNA metabolic process	biological_process	6 out of 248 genes, 2.4%	352 out of 18547 genes, 1.9%	1	gi|548452242|ref|XM_005675650.1|, gi|548506553|ref|XM_005693095.1|, gi|548513600|ref|XR_310911.1|, gi|548452230|ref|XM_005675648.1|, gi|548524289|ref|XM_005698791.1|, gi|548450071|ref|XM_005675078.1|
nucleobase-containing compound catabolic process	biological_process	11 out of 248 genes, 4.4%	698 out of 18547 genes, 3.8%	1	gi|548513728|ref|XM_005695220.1|, gi|548521044|ref|XM_005697871.1|, gi|548464660|ref|XM_005679816.1|, gi|548510064|ref|XM_005694151.1|, gi|548487160|ref|XM_005687083.1|, gi|548490330|ref|XM_005688304.1|, gi|548469018|ref|XM_005681267.1|, gi|548482723|ref|XM_005685653.1|, gi|548524289|ref|XM_005698791.1|, gi|548450071|ref|XM_005675078.1|, gi|548535729|ref|XM_005702034.1|
response to bacterium	biological_process	4 out of 248 genes, 1.6%	218 out of 18547 genes, 1.2%	1	gi|548506664|ref|XM_005693134.1|, gi|548493453|ref|XM_005689073.1|, gi|548518512|ref|XM_005696851.1|, gi|548518510|ref|XM_005696850.1|
regulation of MAPK cascade	biological_process	5 out of 248 genes, 2.0%	285 out of 18547 genes, 1.5%	1	gi|548493005|ref|XM_005689002.1|, gi|548518512|ref|XM_005696851.1|, gi|548468569|ref|XM_005681085.1|, gi|548471568|ref|XM_005682102.1|, gi|548518510|ref|XM_005696850.1|
regulation of cellular biosynthetic process	biological_process	26 out of 248 genes, 10.5%	1768 out of 18547 genes, 9.5%	1	gi|548514683|ref|XM_005695574.1|, gi|548511197|ref|XM_005694425.1|, gi|548518776|ref|XM_005696971.1|, gi|548522381|ref|XM_005698203.1|, gi|548521298|ref|XM_005697927.1|, gi|548509272|ref|XM_005693901.1|, gi|548468569|ref|XM_005681085.1|, gi|548474516|ref|XM_005682984.1|, gi|548470480|ref|XM_005681680.1|, gi|548518512|ref|XM_005696851.1|, gi|548474909|ref|XM_005683172.1|, gi|548501301|ref|XM_00569…
cellular respiration	biological_process	2 out of 248 genes, 0.8%	89 out of 18547 genes, 0.5%	1	gi|548476227|ref|XM_005683562.1|, gi|548463632|ref|XM_005679325.1|
regulation of nucleotide catabolic process	biological_process	4 out of 248 genes, 1.6%	219 out of 18547 genes, 1.2%	1	gi|548477233|ref|XM_005683841.1|, gi|548522444|ref|XM_005698234.1|, gi|548460042|ref|XM_005678275.1|, gi|548499320|ref|XM_005690902.1|
regulation of purine nucleotide catabolic process	biological_process	4 out of 248 genes, 1.6%	219 out of 18547 genes, 1.2%	1	gi|548477233|ref|XM_005683841.1|, gi|548522444|ref|XM_005698234.1|, gi|548460042|ref|XM_005678275.1|, gi|548499320|ref|XM_005690902.1|
muscle structure development	biological_process	4 out of 248 genes, 1.6%	219 out of 18547 genes, 1.2%	1	gi|548514683|ref|XM_005695574.1|, gi|548463189|ref|XM_005679158.1|, gi|548479641|ref|XM_005684610.1|, gi|548449890|ref|XM_005675039.1|
locomotion	biological_process	16 out of 248 genes, 6.5%	1054 out of 18547 genes, 5.7%	1	gi|548514683|ref|XM_005695574.1|, gi|548511197|ref|XM_005694425.1|, gi|548493005|ref|XM_005689002.1|, gi|548468569|ref|XM_005681085.1|, gi|548511551|ref|XM_005694573.1|, gi|548503877|ref|XM_005692253.1|, gi|548463189|ref|XM_005679158.1|, gi|548496259|ref|XM_005690026.1|, gi|548491082|ref|XM_005688450.1|, gi|548506664|ref|XM_005693134.1|, gi|548491732|ref|XM_005688625.1|, gi|548470620|ref|XM_00568…
nucleoside phosphate catabolic process	biological_process	8 out of 248 genes, 3.2%	492 out of 18547 genes, 2.7%	1	gi|548513728|ref|XM_005695220.1|, gi|548521044|ref|XM_005697871.1|, gi|548487160|ref|XM_005687083.1|, gi|548510064|ref|XM_005694151.1|, gi|548490330|ref|XM_005688304.1|, gi|548469018|ref|XM_005681267.1|, gi|548482723|ref|XM_005685653.1|, gi|548535729|ref|XM_005702034.1|
Rho protein signal transduction	biological_process	2 out of 248 genes, 0.8%	90 out of 18547 genes, 0.5%	1	gi|548449289|ref|XM_005674750.1|, gi|548503535|ref|XM_005692135.1|
cellular divalent inorganic cation homeostasis	biological_process	3 out of 248 genes, 1.2%	154 out of 18547 genes, 0.8%	1	gi|548518512|ref|XM_005696851.1|, gi|548478393|ref|XM_005684237.1|, gi|548518510|ref|XM_005696850.1|
organophosphate catabolic process	biological_process	8 out of 248 genes, 3.2%	494 out of 18547 genes, 2.7%	1	gi|548513728|ref|XM_005695220.1|, gi|548521044|ref|XM_005697871.1|, gi|548487160|ref|XM_005687083.1|, gi|548510064|ref|XM_005694151.1|, gi|548490330|ref|XM_005688304.1|, gi|548469018|ref|XM_005681267.1|, gi|548482723|ref|XM_005685653.1|, gi|548535729|ref|XM_005702034.1|
nucleoside triphosphate metabolic process	biological_process	9 out of 248 genes, 3.6%	564 out of 18547 genes, 3.0%	1	gi|548513728|ref|XM_005695220.1|, gi|548521044|ref|XM_005697871.1|, gi|548508540|ref|XM_005693642.1|, gi|548510064|ref|XM_005694151.1|, gi|548487160|ref|XM_005687083.1|, gi|548490330|ref|XM_005688304.1|, gi|548482723|ref|XM_005685653.1|, gi|548535729|ref|XM_005702034.1|, gi|548491974|ref|XM_005688740.1|
positive regulation of cytokine production	biological_process	3 out of 248 genes, 1.2%	155 out of 18547 genes, 0.8%	1	gi|548518567|ref|XM_005696878.1|, gi|548475934|ref|XM_005683429.1|, gi|548494399|ref|XM_005689450.1|
appendage morphogenesis	biological_process	3 out of 248 genes, 1.2%	155 out of 18547 genes, 0.8%	1	gi|548514683|ref|XM_005695574.1|, gi|548490330|ref|XM_005688304.1|, gi|548471240|ref|XM_005681961.1|
small molecule catabolic process	biological_process	3 out of 248 genes, 1.2%	155 out of 18547 genes, 0.8%	1	gi|548469702|ref|XM_005681356.1|, gi|548523844|ref|XM_005698580.1|, gi|548524072|ref|XM_005698686.1|
single-organism catabolic process	biological_process	3 out of 248 genes, 1.2%	155 out of 18547 genes, 0.8%	1	gi|548469702|ref|XM_005681356.1|, gi|548523844|ref|XM_005698580.1|, gi|548524072|ref|XM_005698686.1|
divalent inorganic cation homeostasis	biological_process	3 out of 248 genes, 1.2%	155 out of 18547 genes, 0.8%	1	gi|548518512|ref|XM_005696851.1|, gi|548478393|ref|XM_005684237.1|, gi|548518510|ref|XM_005696850.1|
cellular lipid catabolic process	biological_process	2 out of 248 genes, 0.8%	91 out of 18547 genes, 0.5%	1	gi|548511197|ref|XM_005694425.1|, gi|548469702|ref|XM_005681356.1|
regulation of nucleobase-containing compound metabolic process	biological_process	28 out of 248 genes, 11.3%	1923 out of 18547 genes, 10.4%	1	gi|548511197|ref|XM_005694425.1|, gi|548518776|ref|XM_005696971.1|, gi|548522381|ref|XM_005698203.1|, gi|548521298|ref|XM_005697927.1|, gi|548509272|ref|XM_005693901.1|, gi|548468569|ref|XM_005681085.1|, gi|548474516|ref|XM_005682984.1|, gi|548473427|ref|XM_005682746.1|, gi|548518512|ref|XM_005696851.1|, gi|548522444|ref|XM_005698234.1|, gi|548474909|ref|XM_005683172.1|, gi|548498288|ref|XR_31060…
positive regulation of multicellular organismal process	biological_process	4 out of 248 genes, 1.6%	222 out of 18547 genes, 1.2%	1	gi|548514683|ref|XM_005695574.1|, gi|548518567|ref|XM_005696878.1|, gi|548475934|ref|XM_005683429.1|, gi|548494399|ref|XM_005689450.1|
positive regulation of protein kinase activity	biological_process	3 out of 248 genes, 1.2%	156 out of 18547 genes, 0.8%	1	gi|548518512|ref|XM_005696851.1|, gi|548471568|ref|XM_005682102.1|, gi|548518510|ref|XM_005696850.1|
cellular response to stimulus	biological_process	59 out of 248 genes, 23.8%	4189 out of 18547 genes, 22.6%	1	gi|548511316|ref|XM_005694467.1|, gi|548514683|ref|XM_005695574.1|, gi|548493005|ref|XM_005689002.1|, gi|548478386|ref|XM_005684236.1|, gi|548505283|ref|XM_005692731.1|, gi|548499149|ref|XM_005690823.1|, gi|548529239|ref|XM_005700189.1|, gi|548477675|ref|XM_005684005.1|, gi|548468569|ref|XM_005681085.1|, gi|548454244|ref|XM_005676241.1|, gi|548518512|ref|XM_005696851.1|, gi|548503535|ref|XM_00569…
regulation of developmental process	biological_process	13 out of 248 genes, 5.2%	849 out of 18547 genes, 4.6%	1	gi|548506664|ref|XM_005693134.1|, gi|548514683|ref|XM_005695574.1|, gi|548511197|ref|XM_005694425.1|, gi|548468910|ref|XM_005681246.1|, gi|548470743|ref|XM_005681809.1|, gi|548518567|ref|XM_005696878.1|, gi|548463083|ref|XM_005679142.1|, gi|548487160|ref|XM_005687083.1|, gi|548490330|ref|XM_005688304.1|, gi|548511549|ref|XM_005694572.1|, gi|548509268|ref|XM_005693900.1|, gi|548496259|ref|XM_00569…
MAPK cascade	biological_process	4 out of 248 genes, 1.6%	224 out of 18547 genes, 1.2%	1	gi|548508474|ref|XM_005693631.1|, gi|548463189|ref|XM_005679158.1|, gi|548485377|ref|XM_005686528.1|, gi|548468910|ref|XM_005681246.1|
forebrain development	biological_process	4 out of 248 genes, 1.6%	224 out of 18547 genes, 1.2%	1	gi|548489009|ref|XM_005687814.1|, gi|548511551|ref|XM_005694573.1|, gi|548497815|ref|XM_005690458.1|, gi|548470743|ref|XM_005681809.1|
protein ubiquitination	biological_process	5 out of 248 genes, 2.0%	292 out of 18547 genes, 1.6%	1	gi|548511197|ref|XM_005694425.1|, gi|548521173|ref|XM_005697904.1|, gi|548479641|ref|XM_005684610.1|, gi|548518557|ref|XM_005696873.1|, gi|548464660|ref|XM_005679816.1|
regulation of protein kinase activity	biological_process	5 out of 248 genes, 2.0%	292 out of 18547 genes, 1.6%	1	gi|548518512|ref|XM_005696851.1|, gi|548529304|ref|XM_005700221.1|, gi|548468569|ref|XM_005681085.1|, gi|548471568|ref|XM_005682102.1|, gi|548518510|ref|XM_005696850.1|
in utero embryonic development	biological_process	2 out of 248 genes, 0.8%	93 out of 18547 genes, 0.5%	1	gi|548468569|ref|XM_005681085.1|, gi|548525555|ref|XM_005699119.1|
appendage development	biological_process	3 out of 248 genes, 1.2%	158 out of 18547 genes, 0.9%	1	gi|548514683|ref|XM_005695574.1|, gi|548490330|ref|XM_005688304.1|, gi|548471240|ref|XM_005681961.1|
protein oligomerization	biological_process	5 out of 248 genes, 2.0%	293 out of 18547 genes, 1.6%	1	gi|548514683|ref|XM_005695574.1|, gi|548535843|ref|XM_005702087.1|, gi|548489122|ref|XM_005687867.1|, gi|548476272|ref|XM_005683584.1|, gi|548519085|ref|XM_005697121.1|
cellular response to chemical stimulus	biological_process	7 out of 248 genes, 2.8%	431 out of 18547 genes, 2.3%	1	gi|548514683|ref|XM_005695574.1|, gi|548522360|ref|XM_005698194.1|, gi|548468569|ref|XM_005681085.1|, gi|548494460|ref|XM_005689459.1|, gi|548535729|ref|XM_005702034.1|, gi|548470620|ref|XM_005681749.1|, gi|548499922|ref|XM_005691196.1|
regulation of immune response	biological_process	6 out of 248 genes, 2.4%	362 out of 18547 genes, 2.0%	1	gi|548508474|ref|XM_005693631.1|, gi|548493453|ref|XM_005689073.1|, gi|548464660|ref|XM_005679816.1|, gi|548468910|ref|XM_005681246.1|, gi|548471568|ref|XM_005682102.1|, gi|548519085|ref|XM_005697121.1|
regulation of gene expression	biological_process	27 out of 248 genes, 10.9%	1861 out of 18547 genes, 10.0%	1	gi|548511197|ref|XM_005694425.1|, gi|548518776|ref|XM_005696971.1|, gi|548522381|ref|XM_005698203.1|, gi|548521298|ref|XM_005697927.1|, gi|548509272|ref|XM_005693901.1|, gi|548474516|ref|XM_005682984.1|, gi|548470480|ref|XM_005681680.1|, gi|548518512|ref|XM_005696851.1|, gi|548474909|ref|XM_005683172.1|, gi|548477720|ref|XM_005684027.1|, gi|548501301|ref|XM_005691566.1|, gi|548498288|ref|XR_31060…
nucleoside metabolic process	biological_process	2 out of 248 genes, 0.8%	94 out of 18547 genes, 0.5%	1	gi|548510064|ref|XM_005694151.1|, gi|548457839|ref|XM_005677660.1|
negative regulation of transport	biological_process	2 out of 248 genes, 0.8%	94 out of 18547 genes, 0.5%	1	gi|548529304|ref|XM_005700221.1|, gi|548526689|ref|XM_005699448.1|
regulation of apoptotic process	biological_process	9 out of 248 genes, 3.6%	574 out of 18547 genes, 3.1%	1	gi|548511197|ref|XM_005694425.1|, gi|548449289|ref|XM_005674750.1|, gi|548477675|ref|XM_005684005.1|, gi|548518512|ref|XM_005696851.1|, gi|548529304|ref|XM_005700221.1|, gi|548518762|ref|XM_005696965.1|, gi|548496259|ref|XM_005690026.1|, gi|548471568|ref|XM_005682102.1|, gi|548518510|ref|XM_005696850.1|
cellular component movement	biological_process	11 out of 248 genes, 4.4%	716 out of 18547 genes, 3.9%	1	gi|548506664|ref|XM_005693134.1|, gi|548514683|ref|XM_005695574.1|, gi|548511197|ref|XM_005694425.1|, gi|548493005|ref|XM_005689002.1|, gi|548468569|ref|XM_005681085.1|, gi|548470620|ref|XM_005681749.1|, gi|548511551|ref|XM_005694573.1|, gi|548463083|ref|XM_005679142.1|, gi|548503877|ref|XM_005692253.1|, gi|548463189|ref|XM_005679158.1|, gi|548491082|ref|XM_005688450.1|
positive regulation of phosphorus metabolic process	biological_process	5 out of 248 genes, 2.0%	296 out of 18547 genes, 1.6%	1	gi|548518512|ref|XM_005696851.1|, gi|548468569|ref|XM_005681085.1|, gi|548506269|ref|XM_005692963.1|, gi|548471568|ref|XM_005682102.1|, gi|548518510|ref|XM_005696850.1|
positive regulation of phosphate metabolic process	biological_process	5 out of 248 genes, 2.0%	296 out of 18547 genes, 1.6%	1	gi|548518512|ref|XM_005696851.1|, gi|548468569|ref|XM_005681085.1|, gi|548506269|ref|XM_005692963.1|, gi|548471568|ref|XM_005682102.1|, gi|548518510|ref|XM_005696850.1|
positive regulation of molecular function	biological_process	9 out of 248 genes, 3.6%	575 out of 18547 genes, 3.1%	1	gi|548511197|ref|XM_005694425.1|, gi|548508474|ref|XM_005693631.1|, gi|548470743|ref|XM_005681809.1|, gi|548518512|ref|XM_005696851.1|, gi|548508540|ref|XM_005693642.1|, gi|548464660|ref|XM_005679816.1|, gi|548490100|ref|XM_005688192.1|, gi|548518510|ref|XM_005696850.1|, gi|548471568|ref|XM_005682102.1|
regulation of nitrogen compound metabolic process	biological_process	28 out of 248 genes, 11.3%	1940 out of 18547 genes, 10.5%	1	gi|548511197|ref|XM_005694425.1|, gi|548518776|ref|XM_005696971.1|, gi|548522381|ref|XM_005698203.1|, gi|548521298|ref|XM_005697927.1|, gi|548509272|ref|XM_005693901.1|, gi|548468569|ref|XM_005681085.1|, gi|548474516|ref|XM_005682984.1|, gi|548473427|ref|XM_005682746.1|, gi|548518512|ref|XM_005696851.1|, gi|548522444|ref|XM_005698234.1|, gi|548474909|ref|XM_005683172.1|, gi|548498288|ref|XR_31060…
protein folding	biological_process	2 out of 248 genes, 0.8%	95 out of 18547 genes, 0.5%	1	gi|548511197|ref|XM_005694425.1|, gi|548459956|ref|XM_005678232.1|
aromatic compound catabolic process	biological_process	11 out of 248 genes, 4.4%	717 out of 18547 genes, 3.9%	1	gi|548513728|ref|XM_005695220.1|, gi|548521044|ref|XM_005697871.1|, gi|548464660|ref|XM_005679816.1|, gi|548510064|ref|XM_005694151.1|, gi|548487160|ref|XM_005687083.1|, gi|548490330|ref|XM_005688304.1|, gi|548469018|ref|XM_005681267.1|, gi|548482723|ref|XM_005685653.1|, gi|548524289|ref|XM_005698791.1|, gi|548450071|ref|XM_005675078.1|, gi|548535729|ref|XM_005702034.1|
heterocycle catabolic process	biological_process	11 out of 248 genes, 4.4%	719 out of 18547 genes, 3.9%	1	gi|548513728|ref|XM_005695220.1|, gi|548521044|ref|XM_005697871.1|, gi|548464660|ref|XM_005679816.1|, gi|548510064|ref|XM_005694151.1|, gi|548487160|ref|XM_005687083.1|, gi|548490330|ref|XM_005688304.1|, gi|548469018|ref|XM_005681267.1|, gi|548482723|ref|XM_005685653.1|, gi|548524289|ref|XM_005698791.1|, gi|548450071|ref|XM_005675078.1|, gi|548535729|ref|XM_005702034.1|
hemopoiesis	biological_process	5 out of 248 genes, 2.0%	298 out of 18547 genes, 1.6%	1	gi|548514683|ref|XM_005695574.1|, gi|548474909|ref|XM_005683172.1|, gi|548508540|ref|XM_005693642.1|, gi|548514633|ref|XM_005695563.1|, gi|548506269|ref|XM_005692963.1|
ribonucleoprotein complex assembly	biological_process	2 out of 248 genes, 0.8%	96 out of 18547 genes, 0.5%	1	gi|548506553|ref|XM_005693095.1|, gi|548474909|ref|XM_005683172.1|
regulation of GTPase activity	biological_process	3 out of 248 genes, 1.2%	162 out of 18547 genes, 0.9%	1	gi|548522444|ref|XM_005698234.1|, gi|548460042|ref|XM_005678275.1|, gi|548499320|ref|XM_005690902.1|
signal transduction	biological_process	52 out of 248 genes, 21.0%	3703 out of 18547 genes, 20.0%	1	gi|548511316|ref|XM_005694467.1|, gi|548514683|ref|XM_005695574.1|, gi|548493005|ref|XM_005689002.1|, gi|548478386|ref|XM_005684236.1|, gi|548505283|ref|XM_005692731.1|, gi|548499149|ref|XM_005690823.1|, gi|548477675|ref|XM_005684005.1|, gi|548468569|ref|XM_005681085.1|, gi|548454244|ref|XM_005676241.1|, gi|548518512|ref|XM_005696851.1|, gi|548503535|ref|XM_005692135.1|, gi|548493855|ref|XM_00568…
cellular nitrogen compound catabolic process	biological_process	11 out of 248 genes, 4.4%	721 out of 18547 genes, 3.9%	1	gi|548513728|ref|XM_005695220.1|, gi|548521044|ref|XM_005697871.1|, gi|548464660|ref|XM_005679816.1|, gi|548510064|ref|XM_005694151.1|, gi|548487160|ref|XM_005687083.1|, gi|548490330|ref|XM_005688304.1|, gi|548469018|ref|XM_005681267.1|, gi|548482723|ref|XM_005685653.1|, gi|548524289|ref|XM_005698791.1|, gi|548450071|ref|XM_005675078.1|, gi|548535729|ref|XM_005702034.1|
induction of apoptosis	biological_process	3 out of 248 genes, 1.2%	163 out of 18547 genes, 0.9%	1	gi|548449289|ref|XM_005674750.1|, gi|548477675|ref|XM_005684005.1|, gi|548471568|ref|XM_005682102.1|
cell-cell signaling	biological_process	10 out of 248 genes, 4.0%	651 out of 18547 genes, 3.5%	1	gi|548511316|ref|XM_005694467.1|, gi|548514683|ref|XM_005695574.1|, gi|548493005|ref|XM_005689002.1|, gi|548472142|ref|XM_005709766.1|, gi|548468569|ref|XM_005681085.1|, gi|548463189|ref|XM_005679158.1|, gi|548490330|ref|XM_005688304.1|, gi|548489007|ref|XM_005687813.1|, gi|548496259|ref|XM_005690026.1|, gi|548482723|ref|XM_005685653.1|
glucose catabolic process	biological_process	2 out of 248 genes, 0.8%	97 out of 18547 genes, 0.5%	1	gi|548514321|ref|XM_005695487.1|, gi|548463632|ref|XM_005679325.1|
regulation of phosphorylation	biological_process	9 out of 248 genes, 3.6%	581 out of 18547 genes, 3.1%	1	gi|548508474|ref|XM_005693631.1|, gi|548468569|ref|XM_005681085.1|, gi|548491057|ref|XM_005688445.1|, gi|548518512|ref|XM_005696851.1|, gi|548529304|ref|XM_005700221.1|, gi|548506269|ref|XM_005692963.1|, gi|548490100|ref|XM_005688192.1|, gi|548518510|ref|XM_005696850.1|, gi|548471568|ref|XM_005682102.1|
muscle cell differentiation	biological_process	3 out of 248 genes, 1.2%	164 out of 18547 genes, 0.9%	1	gi|548514683|ref|XM_005695574.1|, gi|548463189|ref|XM_005679158.1|, gi|548479641|ref|XM_005684610.1|
RNA processing	biological_process	11 out of 248 genes, 4.4%	724 out of 18547 genes, 3.9%	1	gi|548452242|ref|XM_005675650.1|, gi|548506553|ref|XM_005693095.1|, gi|548452230|ref|XM_005675648.1|, gi|548493527|ref|XM_005689110.1|, gi|548513857|ref|XM_005695283.1|, gi|548474909|ref|XM_005683172.1|, gi|548513600|ref|XR_310911.1|, gi|548498288|ref|XR_310607.1|, gi|548465749|ref|XM_005680146.1|, gi|548450071|ref|XM_005675078.1|, gi|548524289|ref|XM_005698791.1|
ribonucleoside triphosphate catabolic process	biological_process	7 out of 248 genes, 2.8%	441 out of 18547 genes, 2.4%	1	gi|548513728|ref|XM_005695220.1|, gi|548521044|ref|XM_005697871.1|, gi|548487160|ref|XM_005687083.1|, gi|548510064|ref|XM_005694151.1|, gi|548490330|ref|XM_005688304.1|, gi|548482723|ref|XM_005685653.1|, gi|548535729|ref|XM_005702034.1|
purine ribonucleoside triphosphate catabolic process	biological_process	7 out of 248 genes, 2.8%	441 out of 18547 genes, 2.4%	1	gi|548513728|ref|XM_005695220.1|, gi|548521044|ref|XM_005697871.1|, gi|548487160|ref|XM_005687083.1|, gi|548510064|ref|XM_005694151.1|, gi|548490330|ref|XM_005688304.1|, gi|548482723|ref|XM_005685653.1|, gi|548535729|ref|XM_005702034.1|
regulation of myeloid cell differentiation	biological_process	2 out of 248 genes, 0.8%	98 out of 18547 genes, 0.5%	1	gi|548514683|ref|XM_005695574.1|, gi|548490330|ref|XM_005688304.1|
nucleoside triphosphate catabolic process	biological_process	7 out of 248 genes, 2.8%	443 out of 18547 genes, 2.4%	1	gi|548513728|ref|XM_005695220.1|, gi|548521044|ref|XM_005697871.1|, gi|548487160|ref|XM_005687083.1|, gi|548510064|ref|XM_005694151.1|, gi|548490330|ref|XM_005688304.1|, gi|548482723|ref|XM_005685653.1|, gi|548535729|ref|XM_005702034.1|
purine nucleoside triphosphate catabolic process	biological_process	7 out of 248 genes, 2.8%	443 out of 18547 genes, 2.4%	1	gi|548513728|ref|XM_005695220.1|, gi|548521044|ref|XM_005697871.1|, gi|548487160|ref|XM_005687083.1|, gi|548510064|ref|XM_005694151.1|, gi|548490330|ref|XM_005688304.1|, gi|548482723|ref|XM_005685653.1|, gi|548535729|ref|XM_005702034.1|
cellular macromolecular complex assembly	biological_process	5 out of 248 genes, 2.0%	303 out of 18547 genes, 1.6%	1	gi|548518255|ref|XM_005696730.1|, gi|548506553|ref|XM_005693095.1|, gi|548474909|ref|XM_005683172.1|, gi|548529304|ref|XM_005700221.1|, gi|548489033|ref|XM_005687824.1|
response to DNA damage stimulus	biological_process	7 out of 248 genes, 2.8%	445 out of 18547 genes, 2.4%	1	gi|548509766|ref|XM_005694021.1|, gi|548483741|ref|XM_005685910.1|, gi|548529304|ref|XM_005700221.1|, gi|548464660|ref|XM_005679816.1|, gi|548528745|ref|XM_005700085.1|, gi|548471568|ref|XM_005682102.1|, gi|548473427|ref|XM_005682746.1|
regulation of biosynthetic process	biological_process	26 out of 248 genes, 10.5%	1816 out of 18547 genes, 9.8%	1	gi|548514683|ref|XM_005695574.1|, gi|548511197|ref|XM_005694425.1|, gi|548518776|ref|XM_005696971.1|, gi|548522381|ref|XM_005698203.1|, gi|548521298|ref|XM_005697927.1|, gi|548509272|ref|XM_005693901.1|, gi|548468569|ref|XM_005681085.1|, gi|548474516|ref|XM_005682984.1|, gi|548470480|ref|XM_005681680.1|, gi|548518512|ref|XM_005696851.1|, gi|548474909|ref|XM_005683172.1|, gi|548501301|ref|XM_00569…
regulation of ion transport	biological_process	3 out of 248 genes, 1.2%	167 out of 18547 genes, 0.9%	1	gi|548514683|ref|XM_005695574.1|, gi|548472142|ref|XM_005709766.1|, gi|548500812|ref|XM_005691414.1|
cell-substrate adhesion	biological_process	2 out of 248 genes, 0.8%	100 out of 18547 genes, 0.5%	1	gi|548514683|ref|XM_005695574.1|, gi|548495237|ref|XM_005689689.1|
glycosyl compound metabolic process	biological_process	2 out of 248 genes, 0.8%	100 out of 18547 genes, 0.5%	1	gi|548510064|ref|XM_005694151.1|, gi|548457839|ref|XM_005677660.1|
morphogenesis of a branching epithelium	biological_process	2 out of 248 genes, 0.8%	101 out of 18547 genes, 0.5%	1	gi|548514683|ref|XM_005695574.1|, gi|548468569|ref|XM_005681085.1|
organic cyclic compound catabolic process	biological_process	11 out of 248 genes, 4.4%	734 out of 18547 genes, 4.0%	1	gi|548513728|ref|XM_005695220.1|, gi|548521044|ref|XM_005697871.1|, gi|548464660|ref|XM_005679816.1|, gi|548510064|ref|XM_005694151.1|, gi|548487160|ref|XM_005687083.1|, gi|548490330|ref|XM_005688304.1|, gi|548469018|ref|XM_005681267.1|, gi|548482723|ref|XM_005685653.1|, gi|548524289|ref|XM_005698791.1|, gi|548450071|ref|XM_005675078.1|, gi|548535729|ref|XM_005702034.1|
phospholipid metabolic process	biological_process	4 out of 248 genes, 1.6%	238 out of 18547 genes, 1.3%	1	gi|548519248|ref|XM_005697191.1|, gi|548499149|ref|XM_005690823.1|, gi|548468569|ref|XM_005681085.1|, gi|548534351|ref|XM_005701594.1|
cellular component organization	biological_process	48 out of 248 genes, 19.4%	3440 out of 18547 genes, 18.5%	1	gi|548489009|ref|XM_005687814.1|, gi|548514683|ref|XM_005695574.1|, gi|548535843|ref|XM_005702087.1|, gi|548493005|ref|XM_005689002.1|, gi|548478386|ref|XM_005684236.1|, gi|548506553|ref|XM_005693095.1|, gi|548505283|ref|XM_005692731.1|, gi|548529239|ref|XM_005700189.1|, gi|548476272|ref|XM_005683584.1|, gi|548468569|ref|XM_005681085.1|, gi|548526689|ref|XM_005699448.1|, gi|548518512|ref|XM_00569…
cell cycle checkpoint	biological_process	2 out of 248 genes, 0.8%	102 out of 18547 genes, 0.5%	1	gi|548523850|ref|XM_005698583.1|, gi|548473427|ref|XM_005682746.1|
detection of stimulus	biological_process	2 out of 248 genes, 0.8%	102 out of 18547 genes, 0.5%	1	gi|548493453|ref|XM_005689073.1|, gi|548495577|ref|XM_005689855.1|
glycoprotein metabolic process	biological_process	4 out of 248 genes, 1.6%	240 out of 18547 genes, 1.3%	1	gi|548515366|ref|XM_005695851.1|, gi|548525822|ref|XM_005699217.1|, gi|548499464|ref|XM_005690973.1|, gi|548470842|ref|XM_005681840.1|
RNA metabolic process	biological_process	30 out of 248 genes, 12.1%	2126 out of 18547 genes, 11.5%	1	gi|548506553|ref|XM_005693095.1|, gi|548489930|ref|XM_005688107.1|, gi|548481065|ref|XM_005685128.1|, gi|548509766|ref|XM_005694021.1|, gi|548493527|ref|XM_005689110.1|, gi|548468662|ref|XM_005681131.1|, gi|548515243|ref|XM_005695790.1|, gi|548474909|ref|XM_005683172.1|, gi|548464304|ref|XM_005679644.1|, gi|548498288|ref|XR_310607.1|, gi|548465749|ref|XM_005680146.1|, gi|548505091|ref|XM_00569264…
developmental process involved in reproduction	biological_process	6 out of 248 genes, 2.4%	384 out of 18547 genes, 2.1%	1	gi|548489009|ref|XM_005687814.1|, gi|548506664|ref|XM_005693134.1|, gi|548514683|ref|XM_005695574.1|, gi|548511087|ref|XM_005694407.1|, gi|548480639|ref|XM_005684923.1|, gi|548490100|ref|XM_005688192.1|
alpha-amino acid metabolic process	biological_process	3 out of 248 genes, 1.2%	173 out of 18547 genes, 0.9%	1	gi|548489503|ref|XM_005687943.1|, gi|548524072|ref|XM_005698686.1|, gi|548463632|ref|XM_005679325.1|
hexose catabolic process	biological_process	2 out of 248 genes, 0.8%	105 out of 18547 genes, 0.6%	1	gi|548514321|ref|XM_005695487.1|, gi|548463632|ref|XM_005679325.1|
regulation of T cell activation	biological_process	2 out of 248 genes, 0.8%	105 out of 18547 genes, 0.6%	1	gi|548518567|ref|XM_005696878.1|, gi|548494399|ref|XM_005689450.1|
single-organism cellular process	biological_process	127 out of 248 genes, 51.2%	9329 out of 18547 genes, 50.3%	1	gi|548511316|ref|XM_005694467.1|, gi|548514683|ref|XM_005695574.1|, gi|548493005|ref|XM_005689002.1|, gi|548505283|ref|XM_005692731.1|, gi|548499149|ref|XM_005690823.1|, gi|548529239|ref|XM_005700189.1|, gi|548526689|ref|XM_005699448.1|, gi|548470034|ref|XM_005681464.1|, gi|548518512|ref|XM_005696851.1|, gi|548477720|ref|XM_005684027.1|, gi|548510064|ref|XM_005694151.1|, gi|548503535|ref|XM_00569…
pattern specification process	biological_process	5 out of 248 genes, 2.0%	315 out of 18547 genes, 1.7%	1	gi|548489009|ref|XM_005687814.1|, gi|548514683|ref|XM_005695574.1|, gi|548518512|ref|XM_005696851.1|, gi|548509272|ref|XM_005693901.1|, gi|548518510|ref|XM_005696850.1|
lipid catabolic process	biological_process	2 out of 248 genes, 0.8%	106 out of 18547 genes, 0.6%	1	gi|548511197|ref|XM_005694425.1|, gi|548469702|ref|XM_005681356.1|
ear development	biological_process	2 out of 248 genes, 0.8%	106 out of 18547 genes, 0.6%	1	gi|548518512|ref|XM_005696851.1|, gi|548518510|ref|XM_005696850.1|
striated muscle cell differentiation	biological_process	2 out of 248 genes, 0.8%	106 out of 18547 genes, 0.6%	1	gi|548463189|ref|XM_005679158.1|, gi|548479641|ref|XM_005684610.1|
regulation of GTP catabolic process	biological_process	3 out of 248 genes, 1.2%	175 out of 18547 genes, 0.9%	1	gi|548522444|ref|XM_005698234.1|, gi|548460042|ref|XM_005678275.1|, gi|548499320|ref|XM_005690902.1|
hydrogen transport	biological_process	2 out of 248 genes, 0.8%	107 out of 18547 genes, 0.6%	1	gi|548493855|ref|XM_005689266.1|, gi|548464946|ref|XM_005679869.1|
ribonucleoprotein complex subunit organization	biological_process	2 out of 248 genes, 0.8%	107 out of 18547 genes, 0.6%	1	gi|548506553|ref|XM_005693095.1|, gi|548474909|ref|XM_005683172.1|
regulation of purine nucleotide metabolic process	biological_process	4 out of 248 genes, 1.6%	247 out of 18547 genes, 1.3%	1	gi|548477233|ref|XM_005683841.1|, gi|548522444|ref|XM_005698234.1|, gi|548460042|ref|XM_005678275.1|, gi|548499320|ref|XM_005690902.1|
chromosome organization	biological_process	11 out of 248 genes, 4.4%	755 out of 18547 genes, 4.1%	1	gi|548491946|ref|XM_005688726.1|, gi|548511087|ref|XM_005694407.1|, gi|548505283|ref|XM_005692731.1|, gi|548529239|ref|XM_005700189.1|, gi|548478005|ref|XM_005684168.1|, gi|548474516|ref|XM_005682984.1|, gi|548473427|ref|XM_005682746.1|, gi|548524367|ref|XM_005698827.1|, gi|548464660|ref|XM_005679816.1|, gi|548523850|ref|XM_005698583.1|, gi|548482854|ref|XM_005685672.1|
amino acid transport	biological_process	2 out of 248 genes, 0.8%	109 out of 18547 genes, 0.6%	1	gi|548516418|ref|XM_005696134.1|, gi|548502689|ref|XM_005691915.1|
monosaccharide catabolic process	biological_process	2 out of 248 genes, 0.8%	110 out of 18547 genes, 0.6%	1	gi|548514321|ref|XM_005695487.1|, gi|548463632|ref|XM_005679325.1|
organelle organization	biological_process	27 out of 248 genes, 10.9%	1934 out of 18547 genes, 10.4%	1	gi|548514683|ref|XM_005695574.1|, gi|548493005|ref|XM_005689002.1|, gi|548478386|ref|XM_005684236.1|, gi|548505283|ref|XM_005692731.1|, gi|548529239|ref|XM_005700189.1|, gi|548456541|ref|XM_005677224.1|, gi|548468569|ref|XM_005681085.1|, gi|548526689|ref|XM_005699448.1|, gi|548474516|ref|XM_005682984.1|, gi|548473427|ref|XM_005682746.1|, gi|548503877|ref|XM_005692253.1|, gi|548477720|ref|XM_00568…
embryonic organ morphogenesis	biological_process	3 out of 248 genes, 1.2%	181 out of 18547 genes, 1.0%	1	gi|548518512|ref|XM_005696851.1|, gi|548490330|ref|XM_005688304.1|, gi|548518510|ref|XM_005696850.1|
divalent metal ion transport	biological_process	3 out of 248 genes, 1.2%	181 out of 18547 genes, 1.0%	1	gi|548452912|ref|XM_005675810.1|, gi|548474937|ref|XM_005683185.1|, gi|548474939|ref|XM_005683186.1|
divalent inorganic cation transport	biological_process	3 out of 248 genes, 1.2%	181 out of 18547 genes, 1.0%	1	gi|548452912|ref|XM_005675810.1|, gi|548474937|ref|XM_005683185.1|, gi|548474939|ref|XM_005683186.1|
cellular protein modification process	biological_process	33 out of 248 genes, 13.3%	2380 out of 18547 genes, 12.8%	1	gi|548511197|ref|XM_005694425.1|, gi|548529334|ref|XM_005700235.1|, gi|548515398|ref|XM_005695866.1|, gi|548505283|ref|XM_005692731.1|, gi|548499149|ref|XM_005690823.1|, gi|548515366|ref|XM_005695851.1|, gi|548474516|ref|XM_005682984.1|, gi|548473427|ref|XM_005682746.1|, gi|548453343|ref|XM_005676018.1|, gi|548473280|ref|XM_005709746.1|, gi|548463189|ref|XM_005679158.1|, gi|548449890|ref|XM_00567…
protein modification process	biological_process	33 out of 248 genes, 13.3%	2380 out of 18547 genes, 12.8%	1	gi|548511197|ref|XM_005694425.1|, gi|548529334|ref|XM_005700235.1|, gi|548515398|ref|XM_005695866.1|, gi|548505283|ref|XM_005692731.1|, gi|548499149|ref|XM_005690823.1|, gi|548515366|ref|XM_005695851.1|, gi|548474516|ref|XM_005682984.1|, gi|548473427|ref|XM_005682746.1|, gi|548453343|ref|XM_005676018.1|, gi|548473280|ref|XM_005709746.1|, gi|548463189|ref|XM_005679158.1|, gi|548449890|ref|XM_00567…
response to inorganic substance	biological_process	4 out of 248 genes, 1.6%	254 out of 18547 genes, 1.4%	1	gi|548514683|ref|XM_005695574.1|, gi|548514321|ref|XM_005695487.1|, gi|548470842|ref|XM_005681840.1|, gi|548505091|ref|XM_005692641.1|
chemical homeostasis	biological_process	11 out of 248 genes, 4.4%	763 out of 18547 genes, 4.1%	1	gi|548514683|ref|XM_005695574.1|, gi|548478393|ref|XM_005684237.1|, gi|548472142|ref|XM_005709766.1|, gi|548453027|ref|XM_005675865.1|, gi|548476272|ref|XM_005683584.1|, gi|548469702|ref|XM_005681356.1|, gi|548499922|ref|XM_005691196.1|, gi|548519248|ref|XM_005697191.1|, gi|548518512|ref|XM_005696851.1|, gi|548493855|ref|XM_005689266.1|, gi|548518510|ref|XM_005696850.1|
regulation of nucleotide metabolic process	biological_process	4 out of 248 genes, 1.6%	255 out of 18547 genes, 1.4%	1	gi|548477233|ref|XM_005683841.1|, gi|548522444|ref|XM_005698234.1|, gi|548460042|ref|XM_005678275.1|, gi|548499320|ref|XM_005690902.1|
protein modification by small protein conjugation or removal	biological_process	8 out of 248 genes, 3.2%	546 out of 18547 genes, 2.9%	1	gi|548458121|ref|XM_005677699.1|, gi|548511197|ref|XM_005694425.1|, gi|548479641|ref|XM_005684610.1|, gi|548518557|ref|XM_005696873.1|, gi|548497815|ref|XM_005690458.1|, gi|548473427|ref|XM_005682746.1|, gi|548521173|ref|XM_005697904.1|, gi|548464660|ref|XM_005679816.1|
negative regulation of biological process	biological_process	24 out of 248 genes, 9.7%	1722 out of 18547 genes, 9.3%	1	gi|548514683|ref|XM_005695574.1|, gi|548511197|ref|XM_005694425.1|, gi|548521298|ref|XM_005697927.1|, gi|548526689|ref|XM_005699448.1|, gi|548491057|ref|XM_005688445.1|, gi|548511551|ref|XM_005694573.1|, gi|548518512|ref|XM_005696851.1|, gi|548477720|ref|XM_005684027.1|, gi|548518762|ref|XM_005696965.1|, gi|548498288|ref|XR_310607.1|, gi|548523850|ref|XM_005698583.1|, gi|548496259|ref|XM_00569002…
negative regulation of response to stimulus	biological_process	5 out of 248 genes, 2.0%	328 out of 18547 genes, 1.8%	1	gi|548506664|ref|XM_005693134.1|, gi|548511551|ref|XM_005694573.1|, gi|548529304|ref|XM_005700221.1|, gi|548522360|ref|XM_005698194.1|, gi|548466770|ref|XM_005680497.1|
learning or memory	biological_process	2 out of 248 genes, 0.8%	113 out of 18547 genes, 0.6%	1	gi|548506664|ref|XM_005693134.1|, gi|548489007|ref|XM_005687813.1|
carbohydrate catabolic process	biological_process	2 out of 248 genes, 0.8%	113 out of 18547 genes, 0.6%	1	gi|548514321|ref|XM_005695487.1|, gi|548463632|ref|XM_005679325.1|
single-organism carbohydrate catabolic process	biological_process	2 out of 248 genes, 0.8%	113 out of 18547 genes, 0.6%	1	gi|548514321|ref|XM_005695487.1|, gi|548463632|ref|XM_005679325.1|
DNA metabolic process	biological_process	12 out of 248 genes, 4.8%	840 out of 18547 genes, 4.5%	1	gi|548491946|ref|XM_005688726.1|, gi|548529239|ref|XM_005700189.1|, gi|548482173|ref|XM_005685417.1|, gi|548504449|ref|XM_005692518.1|, gi|548509489|ref|XM_005693955.1|, gi|548464068|ref|XM_005679536.1|, gi|548464660|ref|XM_005679816.1|, gi|548499858|ref|XM_005691165.1|, gi|548525555|ref|XM_005699119.1|, gi|548471568|ref|XM_005682102.1|, gi|548482854|ref|XM_005685672.1|, gi|548476416|ref|XM_00568…
homeostatic process	biological_process	15 out of 248 genes, 6.0%	1061 out of 18547 genes, 5.7%	1	gi|548514683|ref|XM_005695574.1|, gi|548522372|ref|XM_005698199.1|, gi|548499149|ref|XM_005690823.1|, gi|548478393|ref|XM_005684237.1|, gi|548472142|ref|XM_005709766.1|, gi|548453027|ref|XM_005675865.1|, gi|548476272|ref|XM_005683584.1|, gi|548469702|ref|XM_005681356.1|, gi|548530033|ref|XM_005700400.1|, gi|548499922|ref|XM_005691196.1|, gi|548519248|ref|XM_005697191.1|, gi|548493527|ref|XM_00568…
cellular protein complex assembly	biological_process	3 out of 248 genes, 1.2%	186 out of 18547 genes, 1.0%	1	gi|548518255|ref|XM_005696730.1|, gi|548529304|ref|XM_005700221.1|, gi|548489033|ref|XM_005687824.1|
antigen receptor-mediated signaling pathway	biological_process	2 out of 248 genes, 0.8%	115 out of 18547 genes, 0.6%	1	gi|548464660|ref|XM_005679816.1|, gi|548471568|ref|XM_005682102.1|
negative regulation of signal transduction	biological_process	4 out of 248 genes, 1.6%	260 out of 18547 genes, 1.4%	1	gi|548506664|ref|XM_005693134.1|, gi|548511551|ref|XM_005694573.1|, gi|548529304|ref|XM_005700221.1|, gi|548466770|ref|XM_005680497.1|
regulation of endocytosis	biological_process	2 out of 248 genes, 0.8%	116 out of 18547 genes, 0.6%	1	gi|548526689|ref|XM_005699448.1|, gi|548466770|ref|XM_005680497.1|
behavior	biological_process	6 out of 248 genes, 2.4%	408 out of 18547 genes, 2.2%	1	gi|548489009|ref|XM_005687814.1|, gi|548506664|ref|XM_005693134.1|, gi|548463189|ref|XM_005679158.1|, gi|548489007|ref|XM_005687813.1|, gi|548530033|ref|XM_005700400.1|, gi|548496259|ref|XM_005690026.1|
cytokine production	biological_process	2 out of 248 genes, 0.8%	117 out of 18547 genes, 0.6%	1	gi|548478393|ref|XM_005684237.1|, gi|548494399|ref|XM_005689450.1|
immune response	biological_process	4 out of 248 genes, 1.6%	262 out of 18547 genes, 1.4%	1	gi|548518567|ref|XM_005696878.1|, gi|548522360|ref|XM_005698194.1|, gi|548494399|ref|XM_005689450.1|, gi|548470743|ref|XM_005681809.1|
regulation of RNA biosynthetic process	biological_process	21 out of 248 genes, 8.5%	1518 out of 18547 genes, 8.2%	1	gi|548511197|ref|XM_005694425.1|, gi|548518776|ref|XM_005696971.1|, gi|548522381|ref|XM_005698203.1|, gi|548521298|ref|XM_005697927.1|, gi|548509272|ref|XM_005693901.1|, gi|548474516|ref|XM_005682984.1|, gi|548518512|ref|XM_005696851.1|, gi|548474909|ref|XM_005683172.1|, gi|548498288|ref|XR_310607.1|, gi|548491082|ref|XM_005688450.1|, gi|548518510|ref|XM_005696850.1|, gi|548508474|ref|XM_00569363…
tissue development	biological_process	13 out of 248 genes, 5.2%	926 out of 18547 genes, 5.0%	1	gi|548489009|ref|XM_005687814.1|, gi|548514683|ref|XM_005695574.1|, gi|548479641|ref|XM_005684610.1|, gi|548468569|ref|XM_005681085.1|, gi|548518512|ref|XM_005696851.1|, gi|548463189|ref|XM_005679158.1|, gi|548449890|ref|XM_005675039.1|, gi|548490330|ref|XM_005688304.1|, gi|548525271|ref|XM_005699021.1|, gi|548509268|ref|XM_005693900.1|, gi|548493980|ref|XM_005689323.1|, gi|548491082|ref|XM_00568…
regulation of neurotransmitter levels	biological_process	2 out of 248 genes, 0.8%	118 out of 18547 genes, 0.6%	1	gi|548472142|ref|XM_005709766.1|, gi|548489007|ref|XM_005687813.1|
regulation of cellular component size	biological_process	2 out of 248 genes, 0.8%	118 out of 18547 genes, 0.6%	1	gi|548518512|ref|XM_005696851.1|, gi|548518510|ref|XM_005696850.1|
cognition	biological_process	2 out of 248 genes, 0.8%	118 out of 18547 genes, 0.6%	1	gi|548506664|ref|XM_005693134.1|, gi|548489007|ref|XM_005687813.1|
anatomical structure homeostasis	biological_process	2 out of 248 genes, 0.8%	120 out of 18547 genes, 0.6%	1	gi|548514683|ref|XM_005695574.1|, gi|548522372|ref|XM_005698199.1|
tissue morphogenesis	biological_process	5 out of 248 genes, 2.0%	341 out of 18547 genes, 1.8%	1	gi|548489009|ref|XM_005687814.1|, gi|548514683|ref|XM_005695574.1|, gi|548449890|ref|XM_005675039.1|, gi|548468569|ref|XM_005681085.1|, gi|548493980|ref|XM_005689323.1|
morphogenesis of a branching structure	biological_process	2 out of 248 genes, 0.8%	121 out of 18547 genes, 0.7%	1	gi|548514683|ref|XM_005695574.1|, gi|548468569|ref|XM_005681085.1|
peptide hormone secretion	biological_process	2 out of 248 genes, 0.8%	121 out of 18547 genes, 0.7%	1	gi|548472142|ref|XM_005709766.1|, gi|548490330|ref|XM_005688304.1|
respiratory tube development	biological_process	2 out of 248 genes, 0.8%	121 out of 18547 genes, 0.7%	1	gi|548514683|ref|XM_005695574.1|, gi|548522372|ref|XM_005698199.1|
negative regulation of signaling	biological_process	4 out of 248 genes, 1.6%	268 out of 18547 genes, 1.4%	1	gi|548506664|ref|XM_005693134.1|, gi|548511551|ref|XM_005694573.1|, gi|548529304|ref|XM_005700221.1|, gi|548466770|ref|XM_005680497.1|
positive regulation of cellular metabolic process	biological_process	8 out of 248 genes, 3.2%	565 out of 18547 genes, 3.0%	1	gi|548514683|ref|XM_005695574.1|, gi|548518512|ref|XM_005696851.1|, gi|548529304|ref|XM_005700221.1|, gi|548464660|ref|XM_005679816.1|, gi|548468569|ref|XM_005681085.1|, gi|548506269|ref|XM_005692963.1|, gi|548471568|ref|XM_005682102.1|, gi|548518510|ref|XM_005696850.1|
regulation of cellular catabolic process	biological_process	5 out of 248 genes, 2.0%	343 out of 18547 genes, 1.8%	1	gi|548477233|ref|XM_005683841.1|, gi|548522444|ref|XM_005698234.1|, gi|548529304|ref|XM_005700221.1|, gi|548460042|ref|XM_005678275.1|, gi|548499320|ref|XM_005690902.1|
single organism signaling	biological_process	55 out of 248 genes, 22.2%	4066 out of 18547 genes, 21.9%	1	gi|548511316|ref|XM_005694467.1|, gi|548514683|ref|XM_005695574.1|, gi|548493005|ref|XM_005689002.1|, gi|548478386|ref|XM_005684236.1|, gi|548505283|ref|XM_005692731.1|, gi|548499149|ref|XM_005690823.1|, gi|548477675|ref|XM_005684005.1|, gi|548468569|ref|XM_005681085.1|, gi|548454244|ref|XM_005676241.1|, gi|548518512|ref|XM_005696851.1|, gi|548503535|ref|XM_005692135.1|, gi|548493855|ref|XM_00568…
epithelial cell proliferation	biological_process	2 out of 248 genes, 0.8%	122 out of 18547 genes, 0.7%	1	gi|548468569|ref|XM_005681085.1|, gi|548509268|ref|XM_005693900.1|
regulation of RNA metabolic process	biological_process	21 out of 248 genes, 8.5%	1533 out of 18547 genes, 8.3%	1	gi|548511197|ref|XM_005694425.1|, gi|548518776|ref|XM_005696971.1|, gi|548522381|ref|XM_005698203.1|, gi|548521298|ref|XM_005697927.1|, gi|548509272|ref|XM_005693901.1|, gi|548474516|ref|XM_005682984.1|, gi|548518512|ref|XM_005696851.1|, gi|548474909|ref|XM_005683172.1|, gi|548498288|ref|XR_310607.1|, gi|548491082|ref|XM_005688450.1|, gi|548518510|ref|XM_005696850.1|, gi|548508474|ref|XM_00569363…
regulation of multicellular organismal development	biological_process	7 out of 248 genes, 2.8%	492 out of 18547 genes, 2.7%	1	gi|548506664|ref|XM_005693134.1|, gi|548514683|ref|XM_005695574.1|, gi|548511197|ref|XM_005694425.1|, gi|548518567|ref|XM_005696878.1|, gi|548487160|ref|XM_005687083.1|, gi|548490330|ref|XM_005688304.1|, gi|548470743|ref|XM_005681809.1|
RNA splicing, via transesterification reactions	biological_process	5 out of 248 genes, 2.0%	344 out of 18547 genes, 1.9%	1	gi|548452242|ref|XM_005675650.1|, gi|548506553|ref|XM_005693095.1|, gi|548513600|ref|XR_310911.1|, gi|548452230|ref|XM_005675648.1|, gi|548450071|ref|XM_005675078.1|
RNA splicing, via transesterification reactions with bulged adenosine as nucleophile	biological_process	5 out of 248 genes, 2.0%	344 out of 18547 genes, 1.9%	1	gi|548452242|ref|XM_005675650.1|, gi|548506553|ref|XM_005693095.1|, gi|548513600|ref|XR_310911.1|, gi|548452230|ref|XM_005675648.1|, gi|548450071|ref|XM_005675078.1|
regionalization	biological_process	4 out of 248 genes, 1.6%	270 out of 18547 genes, 1.5%	1	gi|548514683|ref|XM_005695574.1|, gi|548518512|ref|XM_005696851.1|, gi|548509272|ref|XM_005693901.1|, gi|548518510|ref|XM_005696850.1|
alcohol metabolic process	biological_process	4 out of 248 genes, 1.6%	270 out of 18547 genes, 1.5%	1	gi|548522372|ref|XM_005698199.1|, gi|548511197|ref|XM_005694425.1|, gi|548468673|ref|XM_005681136.1|, gi|548534351|ref|XM_005701594.1|
fatty acid metabolic process	biological_process	4 out of 248 genes, 1.6%	270 out of 18547 genes, 1.5%	1	gi|548518512|ref|XM_005696851.1|, gi|548469702|ref|XM_005681356.1|, gi|548487020|ref|XM_005687044.1|, gi|548518510|ref|XM_005696850.1|
protein complex subunit organization	biological_process	10 out of 248 genes, 4.0%	717 out of 18547 genes, 3.9%	1	gi|548514683|ref|XM_005695574.1|, gi|548535843|ref|XM_005702087.1|, gi|548518255|ref|XM_005696730.1|, gi|548489122|ref|XM_005687867.1|, gi|548476272|ref|XM_005683584.1|, gi|548480639|ref|XM_005684923.1|, gi|548519085|ref|XM_005697121.1|, gi|548529304|ref|XM_005700221.1|, gi|548511549|ref|XM_005694572.1|, gi|548489033|ref|XM_005687824.1|
negative regulation of cell communication	biological_process	4 out of 248 genes, 1.6%	271 out of 18547 genes, 1.5%	1	gi|548506664|ref|XM_005693134.1|, gi|548511551|ref|XM_005694573.1|, gi|548529304|ref|XM_005700221.1|, gi|548466770|ref|XM_005680497.1|
immune response-activating cell surface receptor signaling pathway	biological_process	2 out of 248 genes, 0.8%	124 out of 18547 genes, 0.7%	1	gi|548464660|ref|XM_005679816.1|, gi|548471568|ref|XM_005682102.1|
immune response-regulating cell surface receptor signaling pathway	biological_process	2 out of 248 genes, 0.8%	124 out of 18547 genes, 0.7%	1	gi|548464660|ref|XM_005679816.1|, gi|548471568|ref|XM_005682102.1|
protein localization	biological_process	13 out of 248 genes, 5.2%	945 out of 18547 genes, 5.1%	1	gi|548477806|ref|XM_005684069.1|, gi|548514683|ref|XM_005695574.1|, gi|548493005|ref|XM_005689002.1|, gi|548513703|ref|XM_005695208.1|, gi|548456541|ref|XM_005677224.1|, gi|548526689|ref|XM_005699448.1|, gi|548529199|ref|XM_005700170.1|, gi|548529304|ref|XM_005700221.1|, gi|548490330|ref|XM_005688304.1|, gi|548493855|ref|XM_005689266.1|, gi|548525822|ref|XM_005699217.1|, gi|548499320|ref|XM_00569…
regulation of hydrolase activity	biological_process	8 out of 248 genes, 3.2%	573 out of 18547 genes, 3.1%	1	gi|548504449|ref|XM_005692518.1|, gi|548497815|ref|XM_005690458.1|, gi|548464068|ref|XM_005679536.1|, gi|548522444|ref|XM_005698234.1|, gi|548460042|ref|XM_005678275.1|, gi|548518762|ref|XM_005696965.1|, gi|548522360|ref|XM_005698194.1|, gi|548499320|ref|XM_005690902.1|
phosphorylation	biological_process	6 out of 248 genes, 2.4%	424 out of 18547 genes, 2.3%	1	gi|548493005|ref|XM_005689002.1|, gi|548478386|ref|XM_005684236.1|, gi|548463189|ref|XM_005679158.1|, gi|548493294|ref|XM_005689042.1|, gi|548530033|ref|XM_005700400.1|, gi|548471568|ref|XM_005682102.1|
skeletal system development	biological_process	2 out of 248 genes, 0.8%	126 out of 18547 genes, 0.7%	1	gi|548514683|ref|XM_005695574.1|, gi|548490330|ref|XM_005688304.1|
regulation of Ras GTPase activity	biological_process	2 out of 248 genes, 0.8%	126 out of 18547 genes, 0.7%	1	gi|548522444|ref|XM_005698234.1|, gi|548499320|ref|XM_005690902.1|
response to biotic stimulus	biological_process	6 out of 248 genes, 2.4%	426 out of 18547 genes, 2.3%	1	gi|548506664|ref|XM_005693134.1|, gi|548493453|ref|XM_005689073.1|, gi|548518512|ref|XM_005696851.1|, gi|548454122|ref|XM_005676183.1|, gi|548475934|ref|XM_005683429.1|, gi|548518510|ref|XM_005696850.1|
negative regulation of metabolic process	biological_process	7 out of 248 genes, 2.8%	501 out of 18547 genes, 2.7%	1	gi|548518512|ref|XM_005696851.1|, gi|548521298|ref|XM_005697927.1|, gi|548477720|ref|XM_005684027.1|, gi|548529304|ref|XM_005700221.1|, gi|548498288|ref|XR_310607.1|, gi|548524289|ref|XM_005698791.1|, gi|548518510|ref|XM_005696850.1|
cellular homeostasis	biological_process	9 out of 248 genes, 3.6%	654 out of 18547 genes, 3.5%	1	gi|548514683|ref|XM_005695574.1|, gi|548478393|ref|XM_005684237.1|, gi|548472142|ref|XM_005709766.1|, gi|548453027|ref|XM_005675865.1|, gi|548476272|ref|XM_005683584.1|, gi|548499922|ref|XM_005691196.1|, gi|548518512|ref|XM_005696851.1|, gi|548493855|ref|XM_005689266.1|, gi|548518510|ref|XM_005696850.1|
positive regulation of metabolic process	biological_process	9 out of 248 genes, 3.6%	655 out of 18547 genes, 3.5%	1	gi|548514683|ref|XM_005695574.1|, gi|548468569|ref|XM_005681085.1|, gi|548470743|ref|XM_005681809.1|, gi|548518512|ref|XM_005696851.1|, gi|548464660|ref|XM_005679816.1|, gi|548529304|ref|XM_005700221.1|, gi|548506269|ref|XM_005692963.1|, gi|548518510|ref|XM_005696850.1|, gi|548471568|ref|XM_005682102.1|
negative regulation of cellular process	biological_process	19 out of 248 genes, 7.7%	1406 out of 18547 genes, 7.6%	1	gi|548514683|ref|XM_005695574.1|, gi|548511197|ref|XM_005694425.1|, gi|548521298|ref|XM_005697927.1|, gi|548526689|ref|XM_005699448.1|, gi|548491057|ref|XM_005688445.1|, gi|548511551|ref|XM_005694573.1|, gi|548518512|ref|XM_005696851.1|, gi|548518762|ref|XM_005696965.1|, gi|548498288|ref|XR_310607.1|, gi|548523850|ref|XM_005698583.1|, gi|548496259|ref|XM_005690026.1|, gi|548491082|ref|XM_00568845…
ncRNA metabolic process	biological_process	4 out of 248 genes, 1.6%	281 out of 18547 genes, 1.5%	1	gi|548493527|ref|XM_005689110.1|, gi|548515243|ref|XM_005695790.1|, gi|548474909|ref|XM_005683172.1|, gi|548524289|ref|XM_005698791.1|
negative regulation of cellular metabolic process	biological_process	5 out of 248 genes, 2.0%	358 out of 18547 genes, 1.9%	1	gi|548518512|ref|XM_005696851.1|, gi|548521298|ref|XM_005697927.1|, gi|548529304|ref|XM_005700221.1|, gi|548498288|ref|XR_310607.1|, gi|548518510|ref|XM_005696850.1|
lipid transport	biological_process	2 out of 248 genes, 0.8%	131 out of 18547 genes, 0.7%	1	gi|548519248|ref|XM_005697191.1|, gi|548491974|ref|XM_005688740.1|
exocytosis	biological_process	3 out of 248 genes, 1.2%	207 out of 18547 genes, 1.1%	1	gi|548468569|ref|XM_005681085.1|, gi|548489007|ref|XM_005687813.1|, gi|548463876|ref|XM_005679444.1|
sensory organ development	biological_process	4 out of 248 genes, 1.6%	284 out of 18547 genes, 1.5%	1	gi|548514683|ref|XM_005695574.1|, gi|548518512|ref|XM_005696851.1|, gi|548482009|ref|XM_005685337.1|, gi|548518510|ref|XM_005696850.1|
positive regulation of apoptotic process	biological_process	3 out of 248 genes, 1.2%	209 out of 18547 genes, 1.1%	1	gi|548449289|ref|XM_005674750.1|, gi|548477675|ref|XM_005684005.1|, gi|548471568|ref|XM_005682102.1|
cell communication	biological_process	56 out of 248 genes, 22.6%	4199 out of 18547 genes, 22.6%	1	gi|548511316|ref|XM_005694467.1|, gi|548514683|ref|XM_005695574.1|, gi|548493005|ref|XM_005689002.1|, gi|548478386|ref|XM_005684236.1|, gi|548505283|ref|XM_005692731.1|, gi|548499149|ref|XM_005690823.1|, gi|548477675|ref|XM_005684005.1|, gi|548468569|ref|XM_005681085.1|, gi|548454244|ref|XM_005676241.1|, gi|548518512|ref|XM_005696851.1|, gi|548503535|ref|XM_005692135.1|, gi|548493855|ref|XM_00568…
lipid localization	biological_process	3 out of 248 genes, 1.2%	210 out of 18547 genes, 1.1%	1	gi|548519248|ref|XM_005697191.1|, gi|548469858|ref|XM_005681379.1|, gi|548491974|ref|XM_005688740.1|
sulfur compound metabolic process	biological_process	2 out of 248 genes, 0.8%	134 out of 18547 genes, 0.7%	1	gi|548535843|ref|XM_005702087.1|, gi|548458718|ref|XM_005677937.1|
cell fate commitment	biological_process	2 out of 248 genes, 0.8%	134 out of 18547 genes, 0.7%	1	gi|548491946|ref|XM_005688726.1|, gi|548514683|ref|XM_005695574.1|
embryonic organ development	biological_process	3 out of 248 genes, 1.2%	211 out of 18547 genes, 1.1%	1	gi|548518512|ref|XM_005696851.1|, gi|548490330|ref|XM_005688304.1|, gi|548518510|ref|XM_005696850.1|
macromolecule modification	biological_process	34 out of 248 genes, 13.7%	2554 out of 18547 genes, 13.8%	1	gi|548505283|ref|XM_005692731.1|, gi|548499149|ref|XM_005690823.1|, gi|548515366|ref|XM_005695851.1|, gi|548449890|ref|XM_005675039.1|, gi|548459956|ref|XM_005678232.1|, gi|548485377|ref|XM_005686528.1|, gi|548499464|ref|XM_005690973.1|, gi|548497815|ref|XM_005690458.1|, gi|548521173|ref|XM_005697904.1|, gi|548525822|ref|XM_005699217.1|, gi|548471568|ref|XM_005682102.1|, gi|548482854|ref|XM_00568…
cellular protein localization	biological_process	7 out of 248 genes, 2.8%	517 out of 18547 genes, 2.8%	1	gi|548477806|ref|XM_005684069.1|, gi|548514683|ref|XM_005695574.1|, gi|548493005|ref|XM_005689002.1|, gi|548529304|ref|XM_005700221.1|, gi|548456541|ref|XM_005677224.1|, gi|548529199|ref|XM_005700170.1|, gi|548491082|ref|XM_005688450.1|
cellular macromolecule localization	biological_process	7 out of 248 genes, 2.8%	517 out of 18547 genes, 2.8%	1	gi|548477806|ref|XM_005684069.1|, gi|548514683|ref|XM_005695574.1|, gi|548493005|ref|XM_005689002.1|, gi|548529304|ref|XM_005700221.1|, gi|548456541|ref|XM_005677224.1|, gi|548529199|ref|XM_005700170.1|, gi|548491082|ref|XM_005688450.1|
regulation of nucleoside metabolic process	biological_process	3 out of 248 genes, 1.2%	212 out of 18547 genes, 1.1%	1	gi|548522444|ref|XM_005698234.1|, gi|548460042|ref|XM_005678275.1|, gi|548499320|ref|XM_005690902.1|
RNA splicing	biological_process	5 out of 248 genes, 2.0%	367 out of 18547 genes, 2.0%	1	gi|548452242|ref|XM_005675650.1|, gi|548506553|ref|XM_005693095.1|, gi|548513600|ref|XR_310911.1|, gi|548452230|ref|XM_005675648.1|, gi|548450071|ref|XM_005675078.1|
regulation of transcription, DNA-dependent	biological_process	20 out of 248 genes, 8.1%	1506 out of 18547 genes, 8.1%	1	gi|548511197|ref|XM_005694425.1|, gi|548518776|ref|XM_005696971.1|, gi|548522381|ref|XM_005698203.1|, gi|548521298|ref|XM_005697927.1|, gi|548509272|ref|XM_005693901.1|, gi|548474516|ref|XM_005682984.1|, gi|548518512|ref|XM_005696851.1|, gi|548474909|ref|XM_005683172.1|, gi|548491082|ref|XM_005688450.1|, gi|548518510|ref|XM_005696850.1|, gi|548508474|ref|XM_005693631.1|, gi|548466887|ref|XM_00568…
regulation of cellular component biogenesis	biological_process	2 out of 248 genes, 0.8%	138 out of 18547 genes, 0.7%	1	gi|548489007|ref|XM_005687813.1|, gi|548512729|ref|XM_005694900.1|
hormone secretion	biological_process	2 out of 248 genes, 0.8%	138 out of 18547 genes, 0.7%	1	gi|548472142|ref|XM_005709766.1|, gi|548490330|ref|XM_005688304.1|
gland development	biological_process	2 out of 248 genes, 0.8%	138 out of 18547 genes, 0.7%	1	gi|548525271|ref|XM_005699021.1|, gi|548509268|ref|XM_005693900.1|
cellular component assembly	biological_process	14 out of 248 genes, 5.6%	1058 out of 18547 genes, 5.7%	1	gi|548489009|ref|XM_005687814.1|, gi|548514683|ref|XM_005695574.1|, gi|548535843|ref|XM_005702087.1|, gi|548453315|ref|XM_005676004.1|, gi|548518255|ref|XM_005696730.1|, gi|548506553|ref|XM_005693095.1|, gi|548489122|ref|XM_005687867.1|, gi|548476272|ref|XM_005683584.1|, gi|548480639|ref|XM_005684923.1|, gi|548519085|ref|XM_005697121.1|, gi|548503877|ref|XM_005692253.1|, gi|548474909|ref|XM_00568…
regulation of intracellular transport	biological_process	2 out of 248 genes, 0.8%	139 out of 18547 genes, 0.7%	1	gi|548511197|ref|XM_005694425.1|, gi|548529304|ref|XM_005700221.1|
transmembrane receptor protein tyrosine kinase signaling pathway	biological_process	8 out of 248 genes, 3.2%	602 out of 18547 genes, 3.2%	1	gi|548506664|ref|XM_005693134.1|, gi|548463189|ref|XM_005679158.1|, gi|548449289|ref|XM_005674750.1|, gi|548493855|ref|XM_005689266.1|, gi|548468569|ref|XM_005681085.1|, gi|548468910|ref|XM_005681246.1|, gi|548487989|ref|XM_005687457.1|, gi|548471568|ref|XM_005682102.1|
sensory perception of light stimulus	biological_process	3 out of 248 genes, 1.2%	218 out of 18547 genes, 1.2%	1	gi|548529334|ref|XM_005700235.1|, gi|548485405|ref|XM_005686536.1|, gi|548482009|ref|XM_005685337.1|
cell growth	biological_process	4 out of 248 genes, 1.6%	297 out of 18547 genes, 1.6%	1	gi|548511197|ref|XM_005694425.1|, gi|548511551|ref|XM_005694573.1|, gi|548529239|ref|XM_005700189.1|, gi|548529304|ref|XM_005700221.1|
eye development	biological_process	2 out of 248 genes, 0.8%	141 out of 18547 genes, 0.8%	1	gi|548514683|ref|XM_005695574.1|, gi|548482009|ref|XM_005685337.1|
regulation of vesicle-mediated transport	biological_process	2 out of 248 genes, 0.8%	141 out of 18547 genes, 0.8%	1	gi|548526689|ref|XM_005699448.1|, gi|548466770|ref|XM_005680497.1|
cellular lipid metabolic process	biological_process	10 out of 248 genes, 4.0%	760 out of 18547 genes, 4.1%	1	gi|548511197|ref|XM_005694425.1|, gi|548499149|ref|XM_005690823.1|, gi|548489122|ref|XM_005687867.1|, gi|548468569|ref|XM_005681085.1|, gi|548469702|ref|XM_005681356.1|, gi|548519248|ref|XM_005697191.1|, gi|548518512|ref|XM_005696851.1|, gi|548487020|ref|XM_005687044.1|, gi|548518510|ref|XM_005696850.1|, gi|548534351|ref|XM_005701594.1|
epithelium development	biological_process	5 out of 248 genes, 2.0%	376 out of 18547 genes, 2.0%	1	gi|548489009|ref|XM_005687814.1|, gi|548514683|ref|XM_005695574.1|, gi|548468569|ref|XM_005681085.1|, gi|548509268|ref|XM_005693900.1|, gi|548491082|ref|XM_005688450.1|
secretion by cell	biological_process	5 out of 248 genes, 2.0%	379 out of 18547 genes, 2.0%	1	gi|548472142|ref|XM_005709766.1|, gi|548490330|ref|XM_005688304.1|, gi|548468569|ref|XM_005681085.1|, gi|548489007|ref|XM_005687813.1|, gi|548463876|ref|XM_005679444.1|
nuclear-transcribed mRNA catabolic process	biological_process	2 out of 248 genes, 0.8%	144 out of 18547 genes, 0.8%	1	gi|548524289|ref|XM_005698791.1|, gi|548450071|ref|XM_005675078.1|
mRNA catabolic process	biological_process	2 out of 248 genes, 0.8%	145 out of 18547 genes, 0.8%	1	gi|548524289|ref|XM_005698791.1|, gi|548450071|ref|XM_005675078.1|
epithelial cell differentiation	biological_process	2 out of 248 genes, 0.8%	145 out of 18547 genes, 0.8%	1	gi|548514683|ref|XM_005695574.1|, gi|548491082|ref|XM_005688450.1|
cytoskeleton organization	biological_process	8 out of 248 genes, 3.2%	615 out of 18547 genes, 3.3%	1	gi|548514683|ref|XM_005695574.1|, gi|548493005|ref|XM_005689002.1|, gi|548478386|ref|XM_005684236.1|, gi|548468569|ref|XM_005681085.1|, gi|548512729|ref|XM_005694900.1|, gi|548480639|ref|XM_005684923.1|, gi|548503877|ref|XM_005692253.1|, gi|548511549|ref|XM_005694572.1|
macromolecular complex assembly	biological_process	11 out of 248 genes, 4.4%	848 out of 18547 genes, 4.6%	1	gi|548514683|ref|XM_005695574.1|, gi|548535843|ref|XM_005702087.1|, gi|548518255|ref|XM_005696730.1|, gi|548506553|ref|XM_005693095.1|, gi|548489122|ref|XM_005687867.1|, gi|548476272|ref|XM_005683584.1|, gi|548480639|ref|XM_005684923.1|, gi|548519085|ref|XM_005697121.1|, gi|548474909|ref|XM_005683172.1|, gi|548529304|ref|XM_005700221.1|, gi|548489033|ref|XM_005687824.1|
response to nutrient levels	biological_process	3 out of 248 genes, 1.2%	226 out of 18547 genes, 1.2%	1	gi|548519248|ref|XM_005697191.1|, gi|548506664|ref|XM_005693134.1|, gi|548511549|ref|XM_005694572.1|
Golgi vesicle transport	biological_process	3 out of 248 genes, 1.2%	226 out of 18547 genes, 1.2%	1	gi|548475034|ref|XM_005683231.1|, gi|548525822|ref|XM_005699217.1|, gi|548470842|ref|XM_005681840.1|
protein targeting	biological_process	4 out of 248 genes, 1.6%	308 out of 18547 genes, 1.7%	1	gi|548477806|ref|XM_005684069.1|, gi|548493005|ref|XM_005689002.1|, gi|548456541|ref|XM_005677224.1|, gi|548529199|ref|XM_005700170.1|
tube development	biological_process	4 out of 248 genes, 1.6%	308 out of 18547 genes, 1.7%	1	gi|548489009|ref|XM_005687814.1|, gi|548514683|ref|XM_005695574.1|, gi|548522372|ref|XM_005698199.1|, gi|548496259|ref|XM_005690026.1|
single-organism carbohydrate metabolic process	biological_process	6 out of 248 genes, 2.4%	466 out of 18547 genes, 2.5%	1	gi|548515366|ref|XM_005695851.1|, gi|548525822|ref|XM_005699217.1|, gi|548514321|ref|XM_005695487.1|, gi|548499464|ref|XM_005690973.1|, gi|548470842|ref|XM_005681840.1|, gi|548463632|ref|XM_005679325.1|
regulation of programmed cell death	biological_process	10 out of 248 genes, 4.0%	777 out of 18547 genes, 4.2%	1	gi|548511197|ref|XM_005694425.1|, gi|548449289|ref|XM_005674750.1|, gi|548477675|ref|XM_005684005.1|, gi|548518512|ref|XM_005696851.1|, gi|548477720|ref|XM_005684027.1|, gi|548529304|ref|XM_005700221.1|, gi|548518762|ref|XM_005696965.1|, gi|548496259|ref|XM_005690026.1|, gi|548471568|ref|XM_005682102.1|, gi|548518510|ref|XM_005696850.1|
DNA recombination	biological_process	2 out of 248 genes, 0.8%	149 out of 18547 genes, 0.8%	1	gi|548464660|ref|XM_005679816.1|, gi|548476416|ref|XM_005683653.1|
hormone transport	biological_process	2 out of 248 genes, 0.8%	149 out of 18547 genes, 0.8%	1	gi|548472142|ref|XM_005709766.1|, gi|548490330|ref|XM_005688304.1|
RNA catabolic process	biological_process	2 out of 248 genes, 0.8%	150 out of 18547 genes, 0.8%	1	gi|548524289|ref|XM_005698791.1|, gi|548450071|ref|XM_005675078.1|
organic hydroxy compound metabolic process	biological_process	4 out of 248 genes, 1.6%	311 out of 18547 genes, 1.7%	1	gi|548522372|ref|XM_005698199.1|, gi|548511197|ref|XM_005694425.1|, gi|548468673|ref|XM_005681136.1|, gi|548534351|ref|XM_005701594.1|
ion transport	biological_process	14 out of 248 genes, 5.6%	1091 out of 18547 genes, 5.9%	1	gi|548516418|ref|XM_005696134.1|, gi|548452912|ref|XM_005675810.1|, gi|548502689|ref|XM_005691915.1|, gi|548453027|ref|XM_005675865.1|, gi|548476272|ref|XM_005683584.1|, gi|548500974|ref|XM_005691493.1|, gi|548470034|ref|XM_005681464.1|, gi|548488753|ref|XM_005687693.1|, gi|548453343|ref|XM_005676018.1|, gi|548474937|ref|XM_005683185.1|, gi|548464946|ref|XM_005679869.1|, gi|548493855|ref|XM_00568…
positive regulation of catalytic activity	biological_process	5 out of 248 genes, 2.0%	393 out of 18547 genes, 2.1%	1	gi|548508474|ref|XM_005693631.1|, gi|548518512|ref|XM_005696851.1|, gi|548490100|ref|XM_005688192.1|, gi|548471568|ref|XM_005682102.1|, gi|548518510|ref|XM_005696850.1|
glucose metabolic process	biological_process	2 out of 248 genes, 0.8%	153 out of 18547 genes, 0.8%	1	gi|548514321|ref|XM_005695487.1|, gi|548463632|ref|XM_005679325.1|
cell proliferation	biological_process	13 out of 248 genes, 5.2%	1021 out of 18547 genes, 5.5%	1	gi|548514683|ref|XM_005695574.1|, gi|548478393|ref|XM_005684237.1|, gi|548468569|ref|XM_005681085.1|, gi|548530033|ref|XM_005700400.1|, gi|548496169|ref|XM_005690006.1|, gi|548524367|ref|XM_005698827.1|, gi|548463189|ref|XM_005679158.1|, gi|548506269|ref|XM_005692963.1|, gi|548487020|ref|XM_005687044.1|, gi|548509268|ref|XM_005693900.1|, gi|548496259|ref|XM_005690026.1|, gi|548471240|ref|XM_00568…
M phase	biological_process	6 out of 248 genes, 2.4%	475 out of 18547 genes, 2.6%	1	gi|548478386|ref|XM_005684236.1|, gi|548478005|ref|XM_005684168.1|, gi|548528745|ref|XM_005700085.1|, gi|548480639|ref|XM_005684923.1|, gi|548466728|ref|XM_005680476.1|, gi|548490100|ref|XM_005688192.1|
negative regulation of peptidase activity	biological_process	2 out of 248 genes, 0.8%	155 out of 18547 genes, 0.8%	1	gi|548518762|ref|XM_005696965.1|, gi|548497815|ref|XM_005690458.1|
development of primary sexual characteristics	biological_process	2 out of 248 genes, 0.8%	155 out of 18547 genes, 0.8%	1	gi|548489009|ref|XM_005687814.1|, gi|548514683|ref|XM_005695574.1|
signaling	biological_process	63 out of 248 genes, 25.4%	4833 out of 18547 genes, 26.1%	1	gi|548511316|ref|XM_005694467.1|, gi|548514683|ref|XM_005695574.1|, gi|548493005|ref|XM_005689002.1|, gi|548478386|ref|XM_005684236.1|, gi|548505283|ref|XM_005692731.1|, gi|548499149|ref|XM_005690823.1|, gi|548477675|ref|XM_005684005.1|, gi|548468569|ref|XM_005681085.1|, gi|548454244|ref|XM_005676241.1|, gi|548496169|ref|XM_005690006.1|, gi|548518512|ref|XM_005696851.1|, gi|548503535|ref|XM_00569…
regulation of cell death	biological_process	10 out of 248 genes, 4.0%	795 out of 18547 genes, 4.3%	1	gi|548511197|ref|XM_005694425.1|, gi|548449289|ref|XM_005674750.1|, gi|548477675|ref|XM_005684005.1|, gi|548518512|ref|XM_005696851.1|, gi|548477720|ref|XM_005684027.1|, gi|548529304|ref|XM_005700221.1|, gi|548518762|ref|XM_005696965.1|, gi|548496259|ref|XM_005690026.1|, gi|548471568|ref|XM_005682102.1|, gi|548518510|ref|XM_005696850.1|
response to other organism	biological_process	5 out of 248 genes, 2.0%	403 out of 18547 genes, 2.2%	1	gi|548506664|ref|XM_005693134.1|, gi|548493453|ref|XM_005689073.1|, gi|548518512|ref|XM_005696851.1|, gi|548475934|ref|XM_005683429.1|, gi|548518510|ref|XM_005696850.1|
regulation of cell differentiation	biological_process	8 out of 248 genes, 3.2%	642 out of 18547 genes, 3.5%	1	gi|548514683|ref|XM_005695574.1|, gi|548468910|ref|XM_005681246.1|, gi|548518567|ref|XM_005696878.1|, gi|548463083|ref|XM_005679142.1|, gi|548490330|ref|XM_005688304.1|, gi|548511549|ref|XM_005694572.1|, gi|548496259|ref|XM_005690026.1|, gi|548491082|ref|XM_005688450.1|
lipid metabolic process	biological_process	14 out of 248 genes, 5.6%	1114 out of 18547 genes, 6.0%	1	gi|548522372|ref|XM_005698199.1|, gi|548511197|ref|XM_005694425.1|, gi|548522381|ref|XM_005698203.1|, gi|548499149|ref|XM_005690823.1|, gi|548485405|ref|XM_005686536.1|, gi|548489122|ref|XM_005687867.1|, gi|548468569|ref|XM_005681085.1|, gi|548469702|ref|XM_005681356.1|, gi|548519248|ref|XM_005697191.1|, gi|548468673|ref|XM_005681136.1|, gi|548518512|ref|XM_005696851.1|, gi|548487020|ref|XM_00568…
enzyme linked receptor protein signaling pathway	biological_process	11 out of 248 genes, 4.4%	882 out of 18547 genes, 4.8%	1	gi|548506664|ref|XM_005693134.1|, gi|548514683|ref|XM_005695574.1|, gi|548449289|ref|XM_005674750.1|, gi|548468569|ref|XM_005681085.1|, gi|548468910|ref|XM_005681246.1|, gi|548487989|ref|XM_005687457.1|, gi|548463189|ref|XM_005679158.1|, gi|548493855|ref|XM_005689266.1|, gi|548471240|ref|XM_005681961.1|, gi|548471568|ref|XM_005682102.1|, gi|548491082|ref|XM_005688450.1|
cell adhesion	biological_process	6 out of 248 genes, 2.4%	489 out of 18547 genes, 2.6%	1	gi|548514683|ref|XM_005695574.1|, gi|548463083|ref|XM_005679142.1|, gi|548494460|ref|XM_005689459.1|, gi|548495237|ref|XM_005689689.1|, gi|548494399|ref|XM_005689450.1|, gi|548470620|ref|XM_005681749.1|
biological adhesion	biological_process	6 out of 248 genes, 2.4%	491 out of 18547 genes, 2.6%	1	gi|548514683|ref|XM_005695574.1|, gi|548463083|ref|XM_005679142.1|, gi|548494460|ref|XM_005689459.1|, gi|548495237|ref|XM_005689689.1|, gi|548494399|ref|XM_005689450.1|, gi|548470620|ref|XM_005681749.1|
growth	biological_process	7 out of 248 genes, 2.8%	575 out of 18547 genes, 3.1%	1	gi|548511197|ref|XM_005694425.1|, gi|548511551|ref|XM_005694573.1|, gi|548518512|ref|XM_005696851.1|, gi|548529239|ref|XM_005700189.1|, gi|548529304|ref|XM_005700221.1|, gi|548468569|ref|XM_005681085.1|, gi|548518510|ref|XM_005696850.1|
epidermis development	biological_process	2 out of 248 genes, 0.8%	166 out of 18547 genes, 0.9%	1	gi|548514683|ref|XM_005695574.1|, gi|548525271|ref|XM_005699021.1|
regulation of catabolic process	biological_process	5 out of 248 genes, 2.0%	416 out of 18547 genes, 2.2%	1	gi|548477233|ref|XM_005683841.1|, gi|548522444|ref|XM_005698234.1|, gi|548529304|ref|XM_005700221.1|, gi|548460042|ref|XM_005678275.1|, gi|548499320|ref|XM_005690902.1|
response to extracellular stimulus	biological_process	3 out of 248 genes, 1.2%	252 out of 18547 genes, 1.4%	1	gi|548519248|ref|XM_005697191.1|, gi|548506664|ref|XM_005693134.1|, gi|548511549|ref|XM_005694572.1|
glycerolipid metabolic process	biological_process	3 out of 248 genes, 1.2%	252 out of 18547 genes, 1.4%	1	gi|548499149|ref|XM_005690823.1|, gi|548468569|ref|XM_005681085.1|, gi|548534351|ref|XM_005701594.1|
cofactor metabolic process	biological_process	3 out of 248 genes, 1.2%	258 out of 18547 genes, 1.4%	1	gi|548489122|ref|XM_005687867.1|, gi|548514633|ref|XM_005695563.1|, gi|548469702|ref|XM_005681356.1|
tube morphogenesis	biological_process	2 out of 248 genes, 0.8%	173 out of 18547 genes, 0.9%	1	gi|548489009|ref|XM_005687814.1|, gi|548514683|ref|XM_005695574.1|
morphogenesis of an epithelium	biological_process	3 out of 248 genes, 1.2%	260 out of 18547 genes, 1.4%	1	gi|548489009|ref|XM_005687814.1|, gi|548514683|ref|XM_005695574.1|, gi|548468569|ref|XM_005681085.1|
embryonic morphogenesis	biological_process	5 out of 248 genes, 2.0%	428 out of 18547 genes, 2.3%	1	gi|548489009|ref|XM_005687814.1|, gi|548514683|ref|XM_005695574.1|, gi|548518512|ref|XM_005696851.1|, gi|548490330|ref|XM_005688304.1|, gi|548518510|ref|XM_005696850.1|
regulation of protein phosphorylation	biological_process	6 out of 248 genes, 2.4%	511 out of 18547 genes, 2.8%	1	gi|548518512|ref|XM_005696851.1|, gi|548529304|ref|XM_005700221.1|, gi|548468569|ref|XM_005681085.1|, gi|548506269|ref|XM_005692963.1|, gi|548471568|ref|XM_005682102.1|, gi|548518510|ref|XM_005696850.1|
negative regulation of molecular function	biological_process	5 out of 248 genes, 2.0%	429 out of 18547 genes, 2.3%	1	gi|548521298|ref|XM_005697927.1|, gi|548529304|ref|XM_005700221.1|, gi|548518762|ref|XM_005696965.1|, gi|548497815|ref|XM_005690458.1|, gi|548491082|ref|XM_005688450.1|
macromolecular complex subunit organization	biological_process	14 out of 248 genes, 5.6%	1153 out of 18547 genes, 6.2%	1	gi|548514683|ref|XM_005695574.1|, gi|548535843|ref|XM_005702087.1|, gi|548518255|ref|XM_005696730.1|, gi|548506553|ref|XM_005693095.1|, gi|548489122|ref|XM_005687867.1|, gi|548476272|ref|XM_005683584.1|, gi|548478005|ref|XM_005684168.1|, gi|548480639|ref|XM_005684923.1|, gi|548519085|ref|XM_005697121.1|, gi|548519248|ref|XM_005697191.1|, gi|548474909|ref|XM_005683172.1|, gi|548529304|ref|XM_00570…
sex differentiation	biological_process	2 out of 248 genes, 0.8%	177 out of 18547 genes, 1.0%	1	gi|548489009|ref|XM_005687814.1|, gi|548514683|ref|XM_005695574.1|
negative regulation of cellular component organization	biological_process	2 out of 248 genes, 0.8%	177 out of 18547 genes, 1.0%	1	gi|548526689|ref|XM_005699448.1|, gi|548523850|ref|XM_005698583.1|
transmission of nerve impulse	biological_process	3 out of 248 genes, 1.2%	265 out of 18547 genes, 1.4%	1	gi|548514683|ref|XM_005695574.1|, gi|548472142|ref|XM_005709766.1|, gi|548489007|ref|XM_005687813.1|
multicellular organismal signaling	biological_process	3 out of 248 genes, 1.2%	265 out of 18547 genes, 1.4%	1	gi|548514683|ref|XM_005695574.1|, gi|548472142|ref|XM_005709766.1|, gi|548489007|ref|XM_005687813.1|
regulation of cell activation	biological_process	3 out of 248 genes, 1.2%	266 out of 18547 genes, 1.4%	1	gi|548518567|ref|XM_005696878.1|, gi|548468569|ref|XM_005681085.1|, gi|548494399|ref|XM_005689450.1|
negative regulation of hydrolase activity	biological_process	2 out of 248 genes, 0.8%	180 out of 18547 genes, 1.0%	1	gi|548518762|ref|XM_005696965.1|, gi|548497815|ref|XM_005690458.1|
multicellular organismal reproductive process	biological_process	6 out of 248 genes, 2.4%	519 out of 18547 genes, 2.8%	1	gi|548511316|ref|XM_005694467.1|, gi|548489009|ref|XM_005687814.1|, gi|548514683|ref|XM_005695574.1|, gi|548518512|ref|XM_005696851.1|, gi|548514321|ref|XM_005695487.1|, gi|548518510|ref|XM_005696850.1|
organic acid transport	biological_process	2 out of 248 genes, 0.8%	181 out of 18547 genes, 1.0%	1	gi|548516418|ref|XM_005696134.1|, gi|548502689|ref|XM_005691915.1|
carboxylic acid transport	biological_process	2 out of 248 genes, 0.8%	181 out of 18547 genes, 1.0%	1	gi|548516418|ref|XM_005696134.1|, gi|548502689|ref|XM_005691915.1|
multicellular organism reproduction	biological_process	6 out of 248 genes, 2.4%	521 out of 18547 genes, 2.8%	1	gi|548511316|ref|XM_005694467.1|, gi|548489009|ref|XM_005687814.1|, gi|548514683|ref|XM_005695574.1|, gi|548518512|ref|XM_005696851.1|, gi|548514321|ref|XM_005695487.1|, gi|548518510|ref|XM_005696850.1|
regulation of hormone levels	biological_process	2 out of 248 genes, 0.8%	182 out of 18547 genes, 1.0%	1	gi|548472142|ref|XM_005709766.1|, gi|548490330|ref|XM_005688304.1|
regulation of transcription from RNA polymerase II promoter	biological_process	10 out of 248 genes, 4.0%	852 out of 18547 genes, 4.6%	1	gi|548521298|ref|XM_005697927.1|, gi|548509272|ref|XM_005693901.1|, gi|548482009|ref|XM_005685337.1|, gi|548518512|ref|XM_005696851.1|, gi|548474909|ref|XM_005683172.1|, gi|548529304|ref|XM_005700221.1|, gi|548486182|ref|XM_005686750.1|, gi|548506269|ref|XM_005692963.1|, gi|548491082|ref|XM_005688450.1|, gi|548518510|ref|XM_005696850.1|
G-protein coupled receptor signaling pathway	biological_process	5 out of 248 genes, 2.0%	444 out of 18547 genes, 2.4%	1	gi|548511316|ref|XM_005694467.1|, gi|548503877|ref|XM_005692253.1|, gi|548478393|ref|XM_005684237.1|, gi|548490330|ref|XM_005688304.1|, gi|548454244|ref|XM_005676241.1|
regulation of Ras protein signal transduction	biological_process	2 out of 248 genes, 0.8%	189 out of 18547 genes, 1.0%	1	gi|548522444|ref|XM_005698234.1|, gi|548499320|ref|XM_005690902.1|
defense response	biological_process	7 out of 248 genes, 2.8%	620 out of 18547 genes, 3.3%	1	gi|548522372|ref|XM_005698199.1|, gi|548478393|ref|XM_005684237.1|, gi|548522360|ref|XM_005698194.1|, gi|548457839|ref|XM_005677660.1|, gi|548455068|ref|XM_005676645.1|, gi|548470620|ref|XM_005681749.1|, gi|548470743|ref|XM_005681809.1|
intracellular protein transport	biological_process	4 out of 248 genes, 1.6%	370 out of 18547 genes, 2.0%	1	gi|548477806|ref|XM_005684069.1|, gi|548493005|ref|XM_005689002.1|, gi|548456541|ref|XM_005677224.1|, gi|548529199|ref|XM_005700170.1|
regulation of small GTPase mediated signal transduction	biological_process	2 out of 248 genes, 0.8%	193 out of 18547 genes, 1.0%	1	gi|548522444|ref|XM_005698234.1|, gi|548499320|ref|XM_005690902.1|
protein transport	biological_process	8 out of 248 genes, 3.2%	711 out of 18547 genes, 3.8%	1	gi|548477806|ref|XM_005684069.1|, gi|548493005|ref|XM_005689002.1|, gi|548513703|ref|XM_005695208.1|, gi|548456541|ref|XM_005677224.1|, gi|548529199|ref|XM_005700170.1|, gi|548493855|ref|XM_005689266.1|, gi|548490330|ref|XM_005688304.1|, gi|548525822|ref|XM_005699217.1|
establishment of protein localization	biological_process	8 out of 248 genes, 3.2%	713 out of 18547 genes, 3.8%	1	gi|548477806|ref|XM_005684069.1|, gi|548493005|ref|XM_005689002.1|, gi|548513703|ref|XM_005695208.1|, gi|548456541|ref|XM_005677224.1|, gi|548529199|ref|XM_005700170.1|, gi|548493855|ref|XM_005689266.1|, gi|548490330|ref|XM_005688304.1|, gi|548525822|ref|XM_005699217.1|
nuclear division	biological_process	2 out of 248 genes, 0.8%	198 out of 18547 genes, 1.1%	1	gi|548478005|ref|XM_005684168.1|, gi|548480639|ref|XM_005684923.1|
mitosis	biological_process	2 out of 248 genes, 0.8%	198 out of 18547 genes, 1.1%	1	gi|548478005|ref|XM_005684168.1|, gi|548480639|ref|XM_005684923.1|
protein modification by small protein conjugation	biological_process	5 out of 248 genes, 2.0%	464 out of 18547 genes, 2.5%	1	gi|548511197|ref|XM_005694425.1|, gi|548521173|ref|XM_005697904.1|, gi|548479641|ref|XM_005684610.1|, gi|548518557|ref|XM_005696873.1|, gi|548464660|ref|XM_005679816.1|
leukocyte activation	biological_process	4 out of 248 genes, 1.6%	378 out of 18547 genes, 2.0%	1	gi|548514683|ref|XM_005695574.1|, gi|548499149|ref|XM_005690823.1|, gi|548470620|ref|XM_005681749.1|, gi|548470743|ref|XM_005681809.1|
response to oxygen-containing compound	biological_process	5 out of 248 genes, 2.0%	466 out of 18547 genes, 2.5%	1	gi|548511316|ref|XM_005694467.1|, gi|548506664|ref|XM_005693134.1|, gi|548490330|ref|XM_005688304.1|, gi|548468569|ref|XM_005681085.1|, gi|548482723|ref|XM_005685653.1|
heart development	biological_process	2 out of 248 genes, 0.8%	201 out of 18547 genes, 1.1%	1	gi|548489009|ref|XM_005687814.1|, gi|548479641|ref|XM_005684610.1|
regulation of peptidase activity	biological_process	2 out of 248 genes, 0.8%	202 out of 18547 genes, 1.1%	1	gi|548518762|ref|XM_005696965.1|, gi|548497815|ref|XM_005690458.1|
carbohydrate metabolic process	biological_process	6 out of 248 genes, 2.4%	559 out of 18547 genes, 3.0%	1	gi|548515366|ref|XM_005695851.1|, gi|548525822|ref|XM_005699217.1|, gi|548514321|ref|XM_005695487.1|, gi|548499464|ref|XM_005690973.1|, gi|548470842|ref|XM_005681840.1|, gi|548463632|ref|XM_005679325.1|
organic anion transport	biological_process	2 out of 248 genes, 0.8%	205 out of 18547 genes, 1.1%	1	gi|548516418|ref|XM_005696134.1|, gi|548502689|ref|XM_005691915.1|
positive regulation of transport	biological_process	2 out of 248 genes, 0.8%	206 out of 18547 genes, 1.1%	1	gi|548500812|ref|XM_005691414.1|, gi|548530033|ref|XM_005700400.1|
synaptic transmission	biological_process	2 out of 248 genes, 0.8%	207 out of 18547 genes, 1.1%	1	gi|548472142|ref|XM_005709766.1|, gi|548489007|ref|XM_005687813.1|
induction of programmed cell death	biological_process	4 out of 248 genes, 1.6%	390 out of 18547 genes, 2.1%	1	gi|548477720|ref|XM_005684027.1|, gi|548449289|ref|XM_005674750.1|, gi|548477675|ref|XM_005684005.1|, gi|548471568|ref|XM_005682102.1|
organelle fission	biological_process	2 out of 248 genes, 0.8%	212 out of 18547 genes, 1.1%	1	gi|548478005|ref|XM_005684168.1|, gi|548480639|ref|XM_005684923.1|
M phase of mitotic cell cycle	biological_process	4 out of 248 genes, 1.6%	398 out of 18547 genes, 2.1%	1	gi|548478005|ref|XM_005684168.1|, gi|548480639|ref|XM_005684923.1|, gi|548466728|ref|XM_005680476.1|, gi|548490100|ref|XM_005688192.1|
striated muscle tissue development	biological_process	2 out of 248 genes, 0.8%	214 out of 18547 genes, 1.2%	1	gi|548463189|ref|XM_005679158.1|, gi|548479641|ref|XM_005684610.1|
regulation of immune effector process	biological_process	2 out of 248 genes, 0.8%	216 out of 18547 genes, 1.2%	1	gi|548521173|ref|XM_005697904.1|, gi|548522360|ref|XM_005698194.1|
negative regulation of cell differentiation	biological_process	2 out of 248 genes, 0.8%	219 out of 18547 genes, 1.2%	1	gi|548514683|ref|XM_005695574.1|, gi|548491082|ref|XM_005688450.1|
regulation of lymphocyte activation	biological_process	2 out of 248 genes, 0.8%	219 out of 18547 genes, 1.2%	1	gi|548518567|ref|XM_005696878.1|, gi|548494399|ref|XM_005689450.1|
immune effector process	biological_process	2 out of 248 genes, 0.8%	220 out of 18547 genes, 1.2%	1	gi|548477720|ref|XM_005684027.1|, gi|548470743|ref|XM_005681809.1|
single-organism behavior	biological_process	2 out of 248 genes, 0.8%	220 out of 18547 genes, 1.2%	1	gi|548506664|ref|XM_005693134.1|, gi|548489007|ref|XM_005687813.1|
leukocyte differentiation	biological_process	2 out of 248 genes, 0.8%	223 out of 18547 genes, 1.2%	1	gi|548514683|ref|XM_005695574.1|, gi|548508540|ref|XM_005693642.1|
muscle tissue development	biological_process	2 out of 248 genes, 0.8%	235 out of 18547 genes, 1.3%	1	gi|548463189|ref|XM_005679158.1|, gi|548479641|ref|XM_005684610.1|
gamete generation	biological_process	4 out of 248 genes, 1.6%	429 out of 18547 genes, 2.3%	1	gi|548511316|ref|XM_005694467.1|, gi|548489009|ref|XM_005687814.1|, gi|548514683|ref|XM_005695574.1|, gi|548514321|ref|XM_005695487.1|
positive regulation of programmed cell death	biological_process	4 out of 248 genes, 1.6%	435 out of 18547 genes, 2.3%	1	gi|548477720|ref|XM_005684027.1|, gi|548449289|ref|XM_005674750.1|, gi|548477675|ref|XM_005684005.1|, gi|548471568|ref|XM_005682102.1|
positive regulation of cell death	biological_process	4 out of 248 genes, 1.6%	438 out of 18547 genes, 2.4%	1	gi|548477720|ref|XM_005684027.1|, gi|548449289|ref|XM_005674750.1|, gi|548477675|ref|XM_005684005.1|, gi|548471568|ref|XM_005682102.1|
negative regulation of developmental process	biological_process	2 out of 248 genes, 0.8%	249 out of 18547 genes, 1.3%	1	gi|548514683|ref|XM_005695574.1|, gi|548491082|ref|XM_005688450.1|
neurological system process	biological_process	10 out of 248 genes, 4.0%	983 out of 18547 genes, 5.3%	1	gi|548489009|ref|XM_005687814.1|, gi|548506664|ref|XM_005693134.1|, gi|548514683|ref|XM_005695574.1|, gi|548529334|ref|XM_005700235.1|, gi|548472142|ref|XM_005709766.1|, gi|548485405|ref|XM_005686536.1|, gi|548482009|ref|XM_005685337.1|, gi|548463083|ref|XM_005679142.1|, gi|548490330|ref|XM_005688304.1|, gi|548489007|ref|XM_005687813.1|
regulation of leukocyte activation	biological_process	2 out of 248 genes, 0.8%	253 out of 18547 genes, 1.4%	1	gi|548518567|ref|XM_005696878.1|, gi|548494399|ref|XM_005689450.1|
sensory perception of chemical stimulus	biological_process	2 out of 248 genes, 0.8%	256 out of 18547 genes, 1.4%	1	gi|548489009|ref|XM_005687814.1|, gi|548490330|ref|XM_005688304.1|
steroid metabolic process	biological_process	2 out of 248 genes, 0.8%	263 out of 18547 genes, 1.4%	1	gi|548468673|ref|XM_005681136.1|, gi|548485405|ref|XM_005686536.1|
peptidyl-amino acid modification	biological_process	2 out of 248 genes, 0.8%	265 out of 18547 genes, 1.4%	1	gi|548505283|ref|XM_005692731.1|, gi|548474516|ref|XM_005682984.1|
response to wounding	biological_process	2 out of 248 genes, 0.8%	274 out of 18547 genes, 1.5%	1	gi|548525659|ref|XM_005699168.1|, gi|548511549|ref|XM_005694572.1|
hexose metabolic process	biological_process	2 out of 248 genes, 0.8%	290 out of 18547 genes, 1.6%	1	gi|548514321|ref|XM_005695487.1|, gi|548463632|ref|XM_005679325.1|
response to abiotic stimulus	biological_process	4 out of 248 genes, 1.6%	505 out of 18547 genes, 2.7%	1	gi|548476272|ref|XM_005683584.1|, gi|548477675|ref|XM_005684005.1|, gi|548454122|ref|XM_005676183.1|, gi|548473427|ref|XM_005682746.1|
negative regulation of catalytic activity	biological_process	2 out of 248 genes, 0.8%	306 out of 18547 genes, 1.6%	1	gi|548518762|ref|XM_005696965.1|, gi|548497815|ref|XM_005690458.1|
sensory perception	biological_process	5 out of 248 genes, 2.0%	621 out of 18547 genes, 3.3%	1	gi|548489009|ref|XM_005687814.1|, gi|548529334|ref|XM_005700235.1|, gi|548485405|ref|XM_005686536.1|, gi|548490330|ref|XM_005688304.1|, gi|548482009|ref|XM_005685337.1|
monosaccharide metabolic process	biological_process	2 out of 248 genes, 0.8%	310 out of 18547 genes, 1.7%	1	gi|548514321|ref|XM_005695487.1|, gi|548463632|ref|XM_005679325.1|
sexual reproduction	biological_process	4 out of 248 genes, 1.6%	531 out of 18547 genes, 2.9%	1	gi|548511316|ref|XM_005694467.1|, gi|548489009|ref|XM_005687814.1|, gi|548514683|ref|XM_005695574.1|, gi|548514321|ref|XM_005695487.1|
lymphocyte activation	biological_process	2 out of 248 genes, 0.8%	319 out of 18547 genes, 1.7%	1	gi|548514683|ref|XM_005695574.1|, gi|548499149|ref|XM_005690823.1|
cell surface receptor signaling pathway	biological_process	23 out of 248 genes, 9.3%	2252 out of 18547 genes, 12.1%	1	gi|548511316|ref|XM_005694467.1|, gi|548514683|ref|XM_005695574.1|, gi|548449289|ref|XM_005674750.1|, gi|548468569|ref|XM_005681085.1|, gi|548454244|ref|XM_005676241.1|, gi|548503877|ref|XM_005692253.1|, gi|548463189|ref|XM_005679158.1|, gi|548493855|ref|XM_005689266.1|, gi|548482723|ref|XM_005685653.1|, gi|548471240|ref|XM_005681961.1|, gi|548535729|ref|XM_005702034.1|, gi|548491082|ref|XM_00568…
male gamete generation	biological_process	2 out of 248 genes, 0.8%	334 out of 18547 genes, 1.8%	1	gi|548511316|ref|XM_005694467.1|, gi|548514321|ref|XM_005695487.1|
anion transport	biological_process	2 out of 248 genes, 0.8%	352 out of 18547 genes, 1.9%	1	gi|548516418|ref|XM_005696134.1|, gi|548502689|ref|XM_005691915.1|
protein phosphorylation	biological_process	2 out of 248 genes, 0.8%	353 out of 18547 genes, 1.9%	1	gi|548463189|ref|XM_005679158.1|, gi|548471568|ref|XM_005682102.1|
single organism reproductive process	biological_process	4 out of 248 genes, 1.6%	595 out of 18547 genes, 3.2%	1	gi|548511316|ref|XM_005694467.1|, gi|548489009|ref|XM_005687814.1|, gi|548514683|ref|XM_005695574.1|, gi|548514321|ref|XM_005695487.1|
mitochondrial envelope	cellular_component	12 out of 274 genes, 4.4%	413 out of 20129 genes, 2.1%	1	gi|548506664|ref|XM_005693134.1|, gi|548535843|ref|XM_005702087.1|, gi|548455045|ref|XM_005676634.1|, gi|548476227|ref|XM_005683562.1|, gi|548463632|ref|XM_005679325.1|, gi|548468673|ref|XM_005681136.1|, gi|548483987|ref|XM_005686028.1|, gi|548521044|ref|XM_005697871.1|, gi|548477720|ref|XM_005684027.1|, gi|548510064|ref|XM_005694151.1|, gi|548464946|ref|XM_005679869.1|, gi|548489033|ref|XM_00568…
mitochondrial membrane	cellular_component	10 out of 274 genes, 3.6%	316 out of 20129 genes, 1.6%	1	gi|548506664|ref|XM_005693134.1|, gi|548535843|ref|XM_005702087.1|, gi|548455045|ref|XM_005676634.1|, gi|548476227|ref|XM_005683562.1|, gi|548468673|ref|XM_005681136.1|, gi|548521044|ref|XM_005697871.1|, gi|548477720|ref|XM_005684027.1|, gi|548510064|ref|XM_005694151.1|, gi|548464946|ref|XM_005679869.1|, gi|548489033|ref|XM_005687824.1|
ribonucleoprotein complex	cellular_component	21 out of 274 genes, 7.7%	904 out of 20129 genes, 4.5%	1	gi|548506553|ref|XM_005693095.1|, gi|548530563|ref|XM_005700651.1|, gi|548451098|ref|XM_005675281.1|, gi|548493527|ref|XM_005689110.1|, gi|548474909|ref|XM_005683172.1|, gi|548465749|ref|XM_005680146.1|, gi|548477806|ref|XM_005684069.1|, gi|548513349|ref|XM_005695110.1|, gi|548452242|ref|XM_005675650.1|, gi|548535480|ref|XM_005701933.1|, gi|548463666|ref|XM_005679342.1|, gi|548489035|ref|XM_00568…
mitochondrion	cellular_component	17 out of 274 genes, 6.2%	682 out of 20129 genes, 3.4%	1	gi|548535843|ref|XM_005702087.1|, gi|548530563|ref|XM_005700651.1|, gi|548529199|ref|XM_005700170.1|, gi|548455045|ref|XM_005676634.1|, gi|548463632|ref|XM_005679325.1|, gi|548458804|ref|XM_005677979.1|, gi|548483987|ref|XM_005686028.1|, gi|548468673|ref|XM_005681136.1|, gi|548521044|ref|XM_005697871.1|, gi|548477720|ref|XM_005684027.1|, gi|548510064|ref|XM_005694151.1|, gi|548489033|ref|XM_00568…
proton-transporting two-sector ATPase complex	cellular_component	4 out of 274 genes, 1.5%	68 out of 20129 genes, 0.3%	1	gi|548521044|ref|XM_005697871.1|, gi|548510064|ref|XM_005694151.1|, gi|548493855|ref|XM_005689266.1|, gi|548464946|ref|XM_005679869.1|
mitochondrial part	cellular_component	16 out of 274 genes, 5.8%	668 out of 20129 genes, 3.3%	1	gi|548506664|ref|XM_005693134.1|, gi|548535843|ref|XM_005702087.1|, gi|548530563|ref|XM_005700651.1|, gi|548455045|ref|XM_005676634.1|, gi|548523844|ref|XM_005698580.1|, gi|548476227|ref|XM_005683562.1|, gi|548463632|ref|XM_005679325.1|, gi|548458804|ref|XM_005677979.1|, gi|548483987|ref|XM_005686028.1|, gi|548468673|ref|XM_005681136.1|, gi|548464068|ref|XM_005679536.1|, gi|548521044|ref|XM_00569…
organelle inner membrane	cellular_component	13 out of 274 genes, 4.7%	530 out of 20129 genes, 2.6%	1	gi|548535843|ref|XM_005702087.1|, gi|548514633|ref|XM_005695563.1|, gi|548529199|ref|XM_005700170.1|, gi|548468654|ref|XM_005681127.1|, gi|548476227|ref|XM_005683562.1|, gi|548526283|ref|XM_005699301.1|, gi|548481364|ref|XM_005685209.1|, gi|548468673|ref|XM_005681136.1|, gi|548521044|ref|XM_005697871.1|, gi|548510064|ref|XM_005694151.1|, gi|548464946|ref|XM_005679869.1|, gi|548526288|ref|XM_00569…
ER to Golgi transport vesicle membrane	cellular_component	2 out of 274 genes, 0.7%	23 out of 20129 genes, 0.1%	1	gi|548525822|ref|XM_005699217.1|, gi|548470842|ref|XM_005681840.1|
mitochondrial proton-transporting ATP synthase complex	cellular_component	2 out of 274 genes, 0.7%	25 out of 20129 genes, 0.1%	1	gi|548521044|ref|XM_005697871.1|, gi|548510064|ref|XM_005694151.1|
proton-transporting ATP synthase complex	cellular_component	2 out of 274 genes, 0.7%	25 out of 20129 genes, 0.1%	1	gi|548521044|ref|XM_005697871.1|, gi|548510064|ref|XM_005694151.1|
ribosome	cellular_component	8 out of 274 genes, 2.9%	292 out of 20129 genes, 1.5%	1	gi|548513349|ref|XM_005695110.1|, gi|548493527|ref|XM_005689110.1|, gi|548535480|ref|XM_005701933.1|, gi|548474909|ref|XM_005683172.1|, gi|548463666|ref|XM_005679342.1|, gi|548488464|ref|XM_005687553.1|, gi|548516924|ref|XM_005696246.1|, gi|548451098|ref|XM_005675281.1|
organelle envelope	cellular_component	19 out of 274 genes, 6.9%	928 out of 20129 genes, 4.6%	1	gi|548535843|ref|XM_005702087.1|, gi|548457313|ref|XM_005677436.1|, gi|548529199|ref|XM_005700170.1|, gi|548455045|ref|XM_005676634.1|, gi|548468654|ref|XM_005681127.1|, gi|548481364|ref|XM_005685209.1|, gi|548463632|ref|XM_005679325.1|, gi|548483987|ref|XM_005686028.1|, gi|548468673|ref|XM_005681136.1|, gi|548521044|ref|XM_005697871.1|, gi|548477720|ref|XM_005684027.1|, gi|548510064|ref|XM_00569…
envelope	cellular_component	19 out of 274 genes, 6.9%	937 out of 20129 genes, 4.7%	1	gi|548535843|ref|XM_005702087.1|, gi|548457313|ref|XM_005677436.1|, gi|548529199|ref|XM_005700170.1|, gi|548455045|ref|XM_005676634.1|, gi|548468654|ref|XM_005681127.1|, gi|548481364|ref|XM_005685209.1|, gi|548463632|ref|XM_005679325.1|, gi|548483987|ref|XM_005686028.1|, gi|548468673|ref|XM_005681136.1|, gi|548521044|ref|XM_005697871.1|, gi|548477720|ref|XM_005684027.1|, gi|548510064|ref|XM_00569…
ER to Golgi transport vesicle	cellular_component	2 out of 274 genes, 0.7%	30 out of 20129 genes, 0.1%	1	gi|548525822|ref|XM_005699217.1|, gi|548470842|ref|XM_005681840.1|
endocytic vesicle membrane	cellular_component	2 out of 274 genes, 0.7%	30 out of 20129 genes, 0.1%	1	gi|548526689|ref|XM_005699448.1|, gi|548470743|ref|XM_005681809.1|
organelle part	cellular_component	107 out of 274 genes, 39.1%	6944 out of 20129 genes, 34.5%	1	gi|548514683|ref|XM_005695574.1|, gi|548493005|ref|XM_005689002.1|, gi|548529239|ref|XM_005700189.1|, gi|548526689|ref|XM_005699448.1|, gi|548481364|ref|XM_005685209.1|, gi|548493853|ref|XM_005689265.1|, gi|548483987|ref|XM_005686028.1|, gi|548477720|ref|XM_005684027.1|, gi|548510064|ref|XM_005694151.1|, gi|548493855|ref|XM_005689266.1|, gi|548465749|ref|XM_005680146.1|, gi|548487020|ref|XM_00568…
pigment granule	cellular_component	4 out of 274 genes, 1.5%	113 out of 20129 genes, 0.6%	1	gi|548474937|ref|XM_005683185.1|, gi|548493005|ref|XM_005689002.1|, gi|548474939|ref|XM_005683186.1|, gi|548463876|ref|XM_005679444.1|
organelle membrane	cellular_component	36 out of 274 genes, 13.1%	2063 out of 20129 genes, 10.2%	1	gi|548459254|ref|XM_005678095.1|, gi|548535843|ref|XM_005702087.1|, gi|548493005|ref|XM_005689002.1|, gi|548526689|ref|XM_005699448.1|, gi|548455045|ref|XM_005676634.1|, gi|548481364|ref|XM_005685209.1|, gi|548470743|ref|XM_005681809.1|, gi|548521044|ref|XM_005697871.1|, gi|548477720|ref|XM_005684027.1|, gi|548510064|ref|XM_005694151.1|, gi|548493855|ref|XM_005689266.1|, gi|548487020|ref|XM_00568…
mitochondrial inner membrane	cellular_component	5 out of 274 genes, 1.8%	164 out of 20129 genes, 0.8%	1	gi|548521044|ref|XM_005697871.1|, gi|548510064|ref|XM_005694151.1|, gi|548464946|ref|XM_005679869.1|, gi|548476227|ref|XM_005683562.1|, gi|548489033|ref|XM_005687824.1|
large ribosomal subunit	cellular_component	4 out of 274 genes, 1.5%	120 out of 20129 genes, 0.6%	1	gi|548513349|ref|XM_005695110.1|, gi|548535480|ref|XM_005701933.1|, gi|548488464|ref|XM_005687553.1|, gi|548516924|ref|XM_005696246.1|
intracellular organelle part	cellular_component	95 out of 274 genes, 34.7%	6164 out of 20129 genes, 30.6%	1	gi|548514683|ref|XM_005695574.1|, gi|548529239|ref|XM_005700189.1|, gi|548526689|ref|XM_005699448.1|, gi|548481364|ref|XM_005685209.1|, gi|548493853|ref|XM_005689265.1|, gi|548483987|ref|XM_005686028.1|, gi|548477720|ref|XM_005684027.1|, gi|548510064|ref|XM_005694151.1|, gi|548493855|ref|XM_005689266.1|, gi|548465749|ref|XM_005680146.1|, gi|548523850|ref|XM_005698583.1|, gi|548513349|ref|XM_00569…
extrinsic to plasma membrane	cellular_component	3 out of 274 genes, 1.1%	76 out of 20129 genes, 0.4%	1	gi|548514683|ref|XM_005695574.1|, gi|548490330|ref|XM_005688304.1|, gi|548482723|ref|XM_005685653.1|
spliceosomal complex	cellular_component	5 out of 274 genes, 1.8%	176 out of 20129 genes, 0.9%	1	gi|548452242|ref|XM_005675650.1|, gi|548506553|ref|XM_005693095.1|, gi|548513600|ref|XR_310911.1|, gi|548452230|ref|XM_005675648.1|, gi|548465749|ref|XM_005680146.1|
cytoplasmic membrane-bounded vesicle	cellular_component	15 out of 274 genes, 5.5%	768 out of 20129 genes, 3.8%	1	gi|548493005|ref|XM_005689002.1|, gi|548453027|ref|XM_005675865.1|, gi|548475034|ref|XM_005683231.1|, gi|548468569|ref|XM_005681085.1|, gi|548526689|ref|XM_005699448.1|, gi|548470743|ref|XM_005681809.1|, gi|548463876|ref|XM_005679444.1|, gi|548474937|ref|XM_005683185.1|, gi|548490330|ref|XM_005688304.1|, gi|548472470|ref|XM_005682372.1|, gi|548525822|ref|XM_005699217.1|, gi|548466770|ref|XM_00568…
coated vesicle membrane	cellular_component	3 out of 274 genes, 1.1%	85 out of 20129 genes, 0.4%	1	gi|548526689|ref|XM_005699448.1|, gi|548525822|ref|XM_005699217.1|, gi|548470842|ref|XM_005681840.1|
cell	cellular_component	231 out of 274 genes, 84.3%	16361 out of 20129 genes, 81.3%	1	gi|548514683|ref|XM_005695574.1|, gi|548506090|ref|XM_005709434.1|, gi|548505283|ref|XM_005692731.1|, gi|548529239|ref|XM_005700189.1|, gi|548522428|ref|XM_005698226.1|, gi|548502324|ref|XM_005691745.1|, gi|548470034|ref|XM_005681464.1|, gi|548481364|ref|XM_005685209.1|, gi|548530033|ref|XM_005700400.1|, gi|548496169|ref|XM_005690006.1|, gi|548477012|ref|XM_005683805.1|, gi|548477720|ref|XM_00568…
cell part	cellular_component	231 out of 274 genes, 84.3%	16361 out of 20129 genes, 81.3%	1	gi|548514683|ref|XM_005695574.1|, gi|548506090|ref|XM_005709434.1|, gi|548505283|ref|XM_005692731.1|, gi|548529239|ref|XM_005700189.1|, gi|548522428|ref|XM_005698226.1|, gi|548502324|ref|XM_005691745.1|, gi|548470034|ref|XM_005681464.1|, gi|548481364|ref|XM_005685209.1|, gi|548530033|ref|XM_005700400.1|, gi|548496169|ref|XM_005690006.1|, gi|548477012|ref|XM_005683805.1|, gi|548477720|ref|XM_00568…
intracellular	cellular_component	216 out of 274 genes, 78.8%	15214 out of 20129 genes, 75.6%	1	gi|548514683|ref|XM_005695574.1|, gi|548506090|ref|XM_005709434.1|, gi|548505283|ref|XM_005692731.1|, gi|548529239|ref|XM_005700189.1|, gi|548522428|ref|XM_005698226.1|, gi|548502324|ref|XM_005691745.1|, gi|548481364|ref|XM_005685209.1|, gi|548530033|ref|XM_005700400.1|, gi|548496169|ref|XM_005690006.1|, gi|548477012|ref|XM_005683805.1|, gi|548477720|ref|XM_005684027.1|, gi|548486530|ref|XM_00568…
intracellular part	cellular_component	215 out of 274 genes, 78.5%	15142 out of 20129 genes, 75.2%	1	gi|548514683|ref|XM_005695574.1|, gi|548505283|ref|XM_005692731.1|, gi|548529239|ref|XM_005700189.1|, gi|548522428|ref|XM_005698226.1|, gi|548502324|ref|XM_005691745.1|, gi|548481364|ref|XM_005685209.1|, gi|548530033|ref|XM_005700400.1|, gi|548496169|ref|XM_005690006.1|, gi|548477012|ref|XM_005683805.1|, gi|548477720|ref|XM_005684027.1|, gi|548486530|ref|XM_005686920.1|, gi|548472470|ref|XM_00568…
endocytic vesicle	cellular_component	3 out of 274 genes, 1.1%	92 out of 20129 genes, 0.5%	1	gi|548526689|ref|XM_005699448.1|, gi|548471568|ref|XM_005682102.1|, gi|548470743|ref|XM_005681809.1|
ribosomal subunit	cellular_component	6 out of 274 genes, 2.2%	258 out of 20129 genes, 1.3%	1	gi|548513349|ref|XM_005695110.1|, gi|548493527|ref|XM_005689110.1|, gi|548535480|ref|XM_005701933.1|, gi|548474909|ref|XM_005683172.1|, gi|548488464|ref|XM_005687553.1|, gi|548516924|ref|XM_005696246.1|
transport vesicle membrane	cellular_component	2 out of 274 genes, 0.7%	50 out of 20129 genes, 0.2%	1	gi|548525822|ref|XM_005699217.1|, gi|548470842|ref|XM_005681840.1|
extrinsic to membrane	cellular_component	3 out of 274 genes, 1.1%	99 out of 20129 genes, 0.5%	1	gi|548514683|ref|XM_005695574.1|, gi|548490330|ref|XM_005688304.1|, gi|548482723|ref|XM_005685653.1|
cytoplasmic vesicle	cellular_component	16 out of 274 genes, 5.8%	895 out of 20129 genes, 4.4%	1	gi|548493005|ref|XM_005689002.1|, gi|548453027|ref|XM_005675865.1|, gi|548475034|ref|XM_005683231.1|, gi|548468569|ref|XM_005681085.1|, gi|548526689|ref|XM_005699448.1|, gi|548470743|ref|XM_005681809.1|, gi|548463876|ref|XM_005679444.1|, gi|548474937|ref|XM_005683185.1|, gi|548490330|ref|XM_005688304.1|, gi|548472470|ref|XM_005682372.1|, gi|548525822|ref|XM_005699217.1|, gi|548466770|ref|XM_00568…
membrane-bounded vesicle	cellular_component	15 out of 274 genes, 5.5%	835 out of 20129 genes, 4.1%	1	gi|548493005|ref|XM_005689002.1|, gi|548453027|ref|XM_005675865.1|, gi|548475034|ref|XM_005683231.1|, gi|548468569|ref|XM_005681085.1|, gi|548526689|ref|XM_005699448.1|, gi|548470743|ref|XM_005681809.1|, gi|548463876|ref|XM_005679444.1|, gi|548474937|ref|XM_005683185.1|, gi|548490330|ref|XM_005688304.1|, gi|548472470|ref|XM_005682372.1|, gi|548525822|ref|XM_005699217.1|, gi|548466770|ref|XM_00568…
cytoplasmic vesicle membrane	cellular_component	4 out of 274 genes, 1.5%	160 out of 20129 genes, 0.8%	1	gi|548526689|ref|XM_005699448.1|, gi|548525822|ref|XM_005699217.1|, gi|548470842|ref|XM_005681840.1|, gi|548470743|ref|XM_005681809.1|
cytoplasmic vesicle part	cellular_component	4 out of 274 genes, 1.5%	160 out of 20129 genes, 0.8%	1	gi|548526689|ref|XM_005699448.1|, gi|548525822|ref|XM_005699217.1|, gi|548470842|ref|XM_005681840.1|, gi|548470743|ref|XM_005681809.1|
mitochondrial membrane part	cellular_component	3 out of 274 genes, 1.1%	110 out of 20129 genes, 0.5%	1	gi|548521044|ref|XM_005697871.1|, gi|548510064|ref|XM_005694151.1|, gi|548476227|ref|XM_005683562.1|
extrinsic to internal side of plasma membrane	cellular_component	2 out of 274 genes, 0.7%	59 out of 20129 genes, 0.3%	1	gi|548490330|ref|XM_005688304.1|, gi|548482723|ref|XM_005685653.1|
cell leading edge	cellular_component	6 out of 274 genes, 2.2%	296 out of 20129 genes, 1.5%	1	gi|548514683|ref|XM_005695574.1|, gi|548457313|ref|XM_005677436.1|, gi|548453315|ref|XM_005676004.1|, gi|548503877|ref|XM_005692253.1|, gi|548490330|ref|XM_005688304.1|, gi|548489007|ref|XM_005687813.1|
organellar ribosome	cellular_component	2 out of 274 genes, 0.7%	69 out of 20129 genes, 0.3%	1	gi|548463666|ref|XM_005679342.1|, gi|548451098|ref|XM_005675281.1|
endosome	cellular_component	7 out of 274 genes, 2.6%	372 out of 20129 genes, 1.8%	1	gi|548467936|ref|XM_005680885.1|, gi|548452912|ref|XM_005675810.1|, gi|548503877|ref|XM_005692253.1|, gi|548487160|ref|XM_005687083.1|, gi|548493855|ref|XM_005689266.1|, gi|548499320|ref|XM_005690902.1|, gi|548484871|ref|XM_005686282.1|
sarcomere	cellular_component	3 out of 274 genes, 1.1%	126 out of 20129 genes, 0.6%	1	gi|548514683|ref|XM_005695574.1|, gi|548477233|ref|XM_005683841.1|, gi|548522381|ref|XM_005698203.1|
contractile fiber part	cellular_component	3 out of 274 genes, 1.1%	127 out of 20129 genes, 0.6%	1	gi|548514683|ref|XM_005695574.1|, gi|548477233|ref|XM_005683841.1|, gi|548522381|ref|XM_005698203.1|
coated vesicle	cellular_component	5 out of 274 genes, 1.8%	249 out of 20129 genes, 1.2%	1	gi|548453027|ref|XM_005675865.1|, gi|548526689|ref|XM_005699448.1|, gi|548466770|ref|XM_005680497.1|, gi|548525822|ref|XM_005699217.1|, gi|548470842|ref|XM_005681840.1|
intracellular membrane-bounded organelle	cellular_component	163 out of 274 genes, 59.5%	11553 out of 20129 genes, 57.4%	1	gi|548514683|ref|XM_005695574.1|, gi|548505283|ref|XM_005692731.1|, gi|548529239|ref|XM_005700189.1|, gi|548522428|ref|XM_005698226.1|, gi|548502324|ref|XM_005691745.1|, gi|548481364|ref|XM_005685209.1|, gi|548496169|ref|XM_005690006.1|, gi|548477720|ref|XM_005684027.1|, gi|548472470|ref|XM_005682372.1|, gi|548449628|ref|XM_005674913.1|, gi|548453027|ref|XM_005675865.1|, gi|548463876|ref|XM_00567…
internal side of plasma membrane	cellular_component	2 out of 274 genes, 0.7%	74 out of 20129 genes, 0.4%	1	gi|548490330|ref|XM_005688304.1|, gi|548482723|ref|XM_005685653.1|
intrinsic to endoplasmic reticulum membrane	cellular_component	2 out of 274 genes, 0.7%	76 out of 20129 genes, 0.4%	1	gi|548495577|ref|XM_005689855.1|, gi|548459956|ref|XM_005678232.1|
membrane-bounded organelle	cellular_component	164 out of 274 genes, 59.9%	11675 out of 20129 genes, 58.0%	1	gi|548514683|ref|XM_005695574.1|, gi|548505283|ref|XM_005692731.1|, gi|548529239|ref|XM_005700189.1|, gi|548522428|ref|XM_005698226.1|, gi|548502324|ref|XM_005691745.1|, gi|548481364|ref|XM_005685209.1|, gi|548496169|ref|XM_005690006.1|, gi|548477720|ref|XM_005684027.1|, gi|548472470|ref|XM_005682372.1|, gi|548449628|ref|XM_005674913.1|, gi|548453027|ref|XM_005675865.1|, gi|548463876|ref|XM_00567…
microtubule cytoskeleton	cellular_component	14 out of 274 genes, 5.1%	878 out of 20129 genes, 4.4%	1	gi|548489009|ref|XM_005687814.1|, gi|548514683|ref|XM_005695574.1|, gi|548502485|ref|XM_005691820.1|, gi|548453315|ref|XM_005676004.1|, gi|548530563|ref|XM_005700651.1|, gi|548495577|ref|XM_005689855.1|, gi|548512729|ref|XM_005694900.1|, gi|548480639|ref|XM_005684923.1|, gi|548493853|ref|XM_005689265.1|, gi|548491288|ref|XM_005688490.1|, gi|548508540|ref|XM_005693642.1|, gi|548511549|ref|XM_00569…
intracellular organelle lumen	cellular_component	46 out of 274 genes, 16.8%	3133 out of 20129 genes, 15.6%	1	gi|548506553|ref|XM_005693095.1|, gi|548530563|ref|XM_005700651.1|, gi|548529239|ref|XM_005700189.1|, gi|548493527|ref|XM_005689110.1|, gi|548474909|ref|XM_005683172.1|, gi|548523850|ref|XM_005698583.1|, gi|548463638|ref|XM_005679328.1|, gi|548453315|ref|XM_005676004.1|, gi|548452242|ref|XM_005675650.1|, gi|548506171|ref|XM_005692916.1|, gi|548504449|ref|XM_005692518.1|, gi|548475934|ref|XM_00568…
organelle lumen	cellular_component	46 out of 274 genes, 16.8%	3136 out of 20129 genes, 15.6%	1	gi|548506553|ref|XM_005693095.1|, gi|548530563|ref|XM_005700651.1|, gi|548529239|ref|XM_005700189.1|, gi|548493527|ref|XM_005689110.1|, gi|548474909|ref|XM_005683172.1|, gi|548523850|ref|XM_005698583.1|, gi|548463638|ref|XM_005679328.1|, gi|548453315|ref|XM_005676004.1|, gi|548452242|ref|XM_005675650.1|, gi|548506171|ref|XM_005692916.1|, gi|548504449|ref|XM_005692518.1|, gi|548475934|ref|XM_00568…
membrane-enclosed lumen	cellular_component	46 out of 274 genes, 16.8%	3144 out of 20129 genes, 15.6%	1	gi|548506553|ref|XM_005693095.1|, gi|548530563|ref|XM_005700651.1|, gi|548529239|ref|XM_005700189.1|, gi|548493527|ref|XM_005689110.1|, gi|548474909|ref|XM_005683172.1|, gi|548523850|ref|XM_005698583.1|, gi|548463638|ref|XM_005679328.1|, gi|548453315|ref|XM_005676004.1|, gi|548452242|ref|XM_005675650.1|, gi|548506171|ref|XM_005692916.1|, gi|548504449|ref|XM_005692518.1|, gi|548475934|ref|XM_00568…
cullin-RING ubiquitin ligase complex	cellular_component	2 out of 274 genes, 0.7%	85 out of 20129 genes, 0.4%	1	gi|548458535|ref|XM_005677848.1|, gi|548534511|ref|XM_005701669.1|
macromolecular complex	cellular_component	58 out of 274 genes, 21.2%	4020 out of 20129 genes, 20.0%	1	gi|548514683|ref|XM_005695574.1|, gi|548506553|ref|XM_005693095.1|, gi|548505283|ref|XM_005692731.1|, gi|548530563|ref|XM_005700651.1|, gi|548499149|ref|XM_005690823.1|, gi|548526689|ref|XM_005699448.1|, gi|548534511|ref|XM_005701669.1|, gi|548493527|ref|XM_005689110.1|, gi|548521044|ref|XM_005697871.1|, gi|548474909|ref|XM_005683172.1|, gi|548510064|ref|XM_005694151.1|, gi|548493855|ref|XM_00568…
nuclear lumen	cellular_component	45 out of 274 genes, 16.4%	3087 out of 20129 genes, 15.3%	1	gi|548506553|ref|XM_005693095.1|, gi|548530563|ref|XM_005700651.1|, gi|548529239|ref|XM_005700189.1|, gi|548493527|ref|XM_005689110.1|, gi|548474909|ref|XM_005683172.1|, gi|548523850|ref|XM_005698583.1|, gi|548463638|ref|XM_005679328.1|, gi|548453315|ref|XM_005676004.1|, gi|548452242|ref|XM_005675650.1|, gi|548506171|ref|XM_005692916.1|, gi|548504449|ref|XM_005692518.1|, gi|548475934|ref|XM_00568…
vesicle	cellular_component	16 out of 274 genes, 5.8%	1039 out of 20129 genes, 5.2%	1	gi|548493005|ref|XM_005689002.1|, gi|548453027|ref|XM_005675865.1|, gi|548475034|ref|XM_005683231.1|, gi|548468569|ref|XM_005681085.1|, gi|548526689|ref|XM_005699448.1|, gi|548470743|ref|XM_005681809.1|, gi|548463876|ref|XM_005679444.1|, gi|548474937|ref|XM_005683185.1|, gi|548490330|ref|XM_005688304.1|, gi|548472470|ref|XM_005682372.1|, gi|548525822|ref|XM_005699217.1|, gi|548466770|ref|XM_00568…
nuclear part	cellular_component	48 out of 274 genes, 17.5%	3340 out of 20129 genes, 16.6%	1	gi|548514683|ref|XM_005695574.1|, gi|548506553|ref|XM_005693095.1|, gi|548530563|ref|XM_005700651.1|, gi|548529239|ref|XM_005700189.1|, gi|548493527|ref|XM_005689110.1|, gi|548474909|ref|XM_005683172.1|, gi|548465749|ref|XM_005680146.1|, gi|548523850|ref|XM_005698583.1|, gi|548463638|ref|XM_005679328.1|, gi|548453315|ref|XM_005676004.1|, gi|548452242|ref|XM_005675650.1|, gi|548506171|ref|XM_00569…
transport vesicle	cellular_component	2 out of 274 genes, 0.7%	95 out of 20129 genes, 0.5%	1	gi|548525822|ref|XM_005699217.1|, gi|548470842|ref|XM_005681840.1|
endoplasmic reticulum part	cellular_component	5 out of 274 genes, 1.8%	301 out of 20129 genes, 1.5%	1	gi|548468569|ref|XM_005681085.1|, gi|548495577|ref|XM_005689855.1|, gi|548459956|ref|XM_005678232.1|, gi|548499464|ref|XM_005690973.1|, gi|548463876|ref|XM_005679444.1|
vesicle membrane	cellular_component	4 out of 274 genes, 1.5%	239 out of 20129 genes, 1.2%	1	gi|548526689|ref|XM_005699448.1|, gi|548525822|ref|XM_005699217.1|, gi|548470842|ref|XM_005681840.1|, gi|548470743|ref|XM_005681809.1|
intracellular organelle	cellular_component	176 out of 274 genes, 64.2%	12761 out of 20129 genes, 63.4%	1	gi|548514683|ref|XM_005695574.1|, gi|548505283|ref|XM_005692731.1|, gi|548529239|ref|XM_005700189.1|, gi|548522428|ref|XM_005698226.1|, gi|548502324|ref|XM_005691745.1|, gi|548481364|ref|XM_005685209.1|, gi|548496169|ref|XM_005690006.1|, gi|548477720|ref|XM_005684027.1|, gi|548472470|ref|XM_005682372.1|, gi|548513349|ref|XM_005695110.1|, gi|548449628|ref|XM_005674913.1|, gi|548453027|ref|XM_00567…
myofibril	cellular_component	3 out of 274 genes, 1.1%	172 out of 20129 genes, 0.9%	1	gi|548514683|ref|XM_005695574.1|, gi|548477233|ref|XM_005683841.1|, gi|548522381|ref|XM_005698203.1|
nucleus	cellular_component	48 out of 274 genes, 17.5%	3402 out of 20129 genes, 16.9%	1	gi|548514683|ref|XM_005695574.1|, gi|548506553|ref|XM_005693095.1|, gi|548530563|ref|XM_005700651.1|, gi|548529239|ref|XM_005700189.1|, gi|548493527|ref|XM_005689110.1|, gi|548474909|ref|XM_005683172.1|, gi|548465749|ref|XM_005680146.1|, gi|548523850|ref|XM_005698583.1|, gi|548463638|ref|XM_005679328.1|, gi|548453315|ref|XM_005676004.1|, gi|548452242|ref|XM_005675650.1|, gi|548506171|ref|XM_00569…
cell body	cellular_component	5 out of 274 genes, 1.8%	314 out of 20129 genes, 1.6%	1	gi|548489007|ref|XM_005687813.1|, gi|548494460|ref|XM_005689459.1|, gi|548511549|ref|XM_005694572.1|, gi|548470034|ref|XM_005681464.1|, gi|548470743|ref|XM_005681809.1|
cell surface	cellular_component	3 out of 274 genes, 1.1%	175 out of 20129 genes, 0.9%	1	gi|548463083|ref|XM_005679142.1|, gi|548518567|ref|XM_005696878.1|, gi|548494460|ref|XM_005689459.1|
endoplasmic reticulum	cellular_component	6 out of 274 genes, 2.2%	386 out of 20129 genes, 1.9%	1	gi|548457313|ref|XM_005677436.1|, gi|548468569|ref|XM_005681085.1|, gi|548495577|ref|XM_005689855.1|, gi|548459956|ref|XM_005678232.1|, gi|548499464|ref|XM_005690973.1|, gi|548463876|ref|XM_005679444.1|
late endosome	cellular_component	2 out of 274 genes, 0.7%	110 out of 20129 genes, 0.5%	1	gi|548487160|ref|XM_005687083.1|, gi|548484871|ref|XM_005686282.1|
organelle	cellular_component	177 out of 274 genes, 64.6%	12883 out of 20129 genes, 64.0%	1	gi|548514683|ref|XM_005695574.1|, gi|548505283|ref|XM_005692731.1|, gi|548529239|ref|XM_005700189.1|, gi|548522428|ref|XM_005698226.1|, gi|548502324|ref|XM_005691745.1|, gi|548481364|ref|XM_005685209.1|, gi|548496169|ref|XM_005690006.1|, gi|548477720|ref|XM_005684027.1|, gi|548472470|ref|XM_005682372.1|, gi|548513349|ref|XM_005695110.1|, gi|548449628|ref|XM_005674913.1|, gi|548453027|ref|XM_00567…
neuron projection	cellular_component	8 out of 274 genes, 2.9%	538 out of 20129 genes, 2.7%	1	gi|548514683|ref|XM_005695574.1|, gi|548470034|ref|XM_005681464.1|, gi|548502225|ref|XM_005691715.1|, gi|548470743|ref|XM_005681809.1|, gi|548463083|ref|XM_005679142.1|, gi|548511549|ref|XM_005694572.1|, gi|548494460|ref|XM_005689459.1|, gi|548489007|ref|XM_005687813.1|
neuron part	cellular_component	8 out of 274 genes, 2.9%	552 out of 20129 genes, 2.7%	1	gi|548514683|ref|XM_005695574.1|, gi|548470034|ref|XM_005681464.1|, gi|548502225|ref|XM_005691715.1|, gi|548470743|ref|XM_005681809.1|, gi|548463083|ref|XM_005679142.1|, gi|548511549|ref|XM_005694572.1|, gi|548494460|ref|XM_005689459.1|, gi|548489007|ref|XM_005687813.1|
cytoskeleton	cellular_component	22 out of 274 genes, 8.0%	1610 out of 20129 genes, 8.0%	1	gi|548489009|ref|XM_005687814.1|, gi|548514683|ref|XM_005695574.1|, gi|548457313|ref|XM_005677436.1|, gi|548530563|ref|XM_005700651.1|, gi|548526689|ref|XM_005699448.1|, gi|548495577|ref|XM_005689855.1|, gi|548493853|ref|XM_005689265.1|, gi|548503877|ref|XM_005692253.1|, gi|548491288|ref|XM_005688490.1|, gi|548508540|ref|XM_005693642.1|, gi|548466728|ref|XM_005680476.1|, gi|548490100|ref|XM_00568…
site of polarized growth	cellular_component	2 out of 274 genes, 0.7%	130 out of 20129 genes, 0.6%	1	gi|548489007|ref|XM_005687813.1|, gi|548511549|ref|XM_005694572.1|
non-membrane-bounded organelle	cellular_component	40 out of 274 genes, 14.6%	2943 out of 20129 genes, 14.6%	1	gi|548489009|ref|XM_005687814.1|, gi|548514683|ref|XM_005695574.1|, gi|548493005|ref|XM_005689002.1|, gi|548530563|ref|XM_005700651.1|, gi|548526689|ref|XM_005699448.1|, gi|548493527|ref|XM_005689110.1|, gi|548493853|ref|XM_005689265.1|, gi|548474909|ref|XM_005683172.1|, gi|548523850|ref|XM_005698583.1|, gi|548513349|ref|XM_005695110.1|, gi|548453315|ref|XM_005676004.1|, gi|548535480|ref|XM_00570…
intracellular non-membrane-bounded organelle	cellular_component	40 out of 274 genes, 14.6%	2943 out of 20129 genes, 14.6%	1	gi|548489009|ref|XM_005687814.1|, gi|548514683|ref|XM_005695574.1|, gi|548493005|ref|XM_005689002.1|, gi|548530563|ref|XM_005700651.1|, gi|548526689|ref|XM_005699448.1|, gi|548493527|ref|XM_005689110.1|, gi|548493853|ref|XM_005689265.1|, gi|548474909|ref|XM_005683172.1|, gi|548523850|ref|XM_005698583.1|, gi|548513349|ref|XM_005695110.1|, gi|548453315|ref|XM_005676004.1|, gi|548535480|ref|XM_00570…
small ribosomal subunit	cellular_component	2 out of 274 genes, 0.7%	139 out of 20129 genes, 0.7%	1	gi|548493527|ref|XM_005689110.1|, gi|548474909|ref|XM_005683172.1|
contractile fiber	cellular_component	3 out of 274 genes, 1.1%	218 out of 20129 genes, 1.1%	1	gi|548514683|ref|XM_005695574.1|, gi|548477233|ref|XM_005683841.1|, gi|548522381|ref|XM_005698203.1|
integral to membrane	cellular_component	19 out of 274 genes, 6.9%	1437 out of 20129 genes, 7.1%	1	gi|548516418|ref|XM_005696134.1|, gi|548493005|ref|XM_005689002.1|, gi|548476272|ref|XM_005683584.1|, gi|548479092|ref|XM_005684350.1|, gi|548495577|ref|XM_005689855.1|, gi|548488753|ref|XM_005687693.1|, gi|548467936|ref|XM_005680885.1|, gi|548491288|ref|XM_005688490.1|, gi|548500812|ref|XM_005691414.1|, gi|548459956|ref|XM_005678232.1|, gi|548495237|ref|XM_005689689.1|, gi|548519618|ref|XM_00570…
nucleoplasm	cellular_component	9 out of 274 genes, 3.3%	689 out of 20129 genes, 3.4%	1	gi|548452242|ref|XM_005675650.1|, gi|548506553|ref|XM_005693095.1|, gi|548521298|ref|XM_005697927.1|, gi|548466887|ref|XM_005680555.1|, gi|548474516|ref|XM_005682984.1|, gi|548452230|ref|XM_005675648.1|, gi|548475934|ref|XM_005683429.1|, gi|548524367|ref|XM_005698827.1|, gi|548509489|ref|XM_005693955.1|
ubiquitin ligase complex	cellular_component	2 out of 274 genes, 0.7%	151 out of 20129 genes, 0.8%	1	gi|548458535|ref|XM_005677848.1|, gi|548534511|ref|XM_005701669.1|
microtubule organizing center	cellular_component	5 out of 274 genes, 1.8%	399 out of 20129 genes, 2.0%	1	gi|548514683|ref|XM_005695574.1|, gi|548453315|ref|XM_005676004.1|, gi|548491288|ref|XM_005688490.1|, gi|548508540|ref|XM_005693642.1|, gi|548466728|ref|XM_005680476.1|
integral to plasma membrane	cellular_component	3 out of 274 genes, 1.1%	254 out of 20129 genes, 1.3%	1	gi|548493005|ref|XM_005689002.1|, gi|548489007|ref|XM_005687813.1|, gi|548488753|ref|XM_005687693.1|
vacuole	cellular_component	5 out of 274 genes, 1.8%	423 out of 20129 genes, 2.1%	1	gi|548467936|ref|XM_005680885.1|, gi|548522372|ref|XM_005698199.1|, gi|548479641|ref|XM_005684610.1|, gi|548493855|ref|XM_005689266.1|, gi|548524072|ref|XM_005698686.1|
extracellular region part	cellular_component	11 out of 274 genes, 4.0%	903 out of 20129 genes, 4.5%	1	gi|548493453|ref|XM_005689073.1|, gi|548479092|ref|XM_005684350.1|, gi|548530033|ref|XM_005700400.1|, gi|548494399|ref|XM_005689450.1|, gi|548470620|ref|XM_005681749.1|, gi|548519248|ref|XM_005697191.1|, gi|548511551|ref|XM_005694573.1|, gi|548518512|ref|XM_005696851.1|, gi|548518762|ref|XM_005696965.1|, gi|548518510|ref|XM_005696850.1|, gi|548455068|ref|XM_005676645.1|
intrinsic to plasma membrane	cellular_component	3 out of 274 genes, 1.1%	260 out of 20129 genes, 1.3%	1	gi|548493005|ref|XM_005689002.1|, gi|548489007|ref|XM_005687813.1|, gi|548488753|ref|XM_005687693.1|
nuclear body	cellular_component	4 out of 274 genes, 1.5%	344 out of 20129 genes, 1.7%	1	gi|548509489|ref|XM_005693955.1|, gi|548452242|ref|XM_005675650.1|, gi|548521298|ref|XM_005697927.1|, gi|548452230|ref|XM_005675648.1|
adherens junction	cellular_component	2 out of 274 genes, 0.7%	176 out of 20129 genes, 0.9%	1	gi|548514683|ref|XM_005695574.1|, gi|548493005|ref|XM_005689002.1|
intrinsic to organelle membrane	cellular_component	2 out of 274 genes, 0.7%	178 out of 20129 genes, 0.9%	1	gi|548495577|ref|XM_005689855.1|, gi|548459956|ref|XM_005678232.1|
protein complex	cellular_component	36 out of 274 genes, 13.1%	2840 out of 20129 genes, 14.1%	1	gi|548514683|ref|XM_005695574.1|, gi|548499149|ref|XM_005690823.1|, gi|548526689|ref|XM_005699448.1|, gi|548534511|ref|XM_005701669.1|, gi|548521044|ref|XM_005697871.1|, gi|548510064|ref|XM_005694151.1|, gi|548493855|ref|XM_005689266.1|, gi|548523850|ref|XM_005698583.1|, gi|548497815|ref|XM_005690458.1|, gi|548529304|ref|XM_005700221.1|, gi|548489007|ref|XM_005687813.1|, gi|548479451|ref|XM_00568…
endoplasmic reticulum membrane	cellular_component	2 out of 274 genes, 0.7%	180 out of 20129 genes, 0.9%	1	gi|548495577|ref|XM_005689855.1|, gi|548459956|ref|XM_005678232.1|
clathrin-coated vesicle	cellular_component	2 out of 274 genes, 0.7%	180 out of 20129 genes, 0.9%	1	gi|548453027|ref|XM_005675865.1|, gi|548526689|ref|XM_005699448.1|
nucleoplasm part	cellular_component	8 out of 274 genes, 2.9%	678 out of 20129 genes, 3.4%	1	gi|548452242|ref|XM_005675650.1|, gi|548521298|ref|XM_005697927.1|, gi|548466887|ref|XM_005680555.1|, gi|548474516|ref|XM_005682984.1|, gi|548452230|ref|XM_005675648.1|, gi|548475934|ref|XM_005683429.1|, gi|548524367|ref|XM_005698827.1|, gi|548509489|ref|XM_005693955.1|
nuclear outer membrane-endoplasmic reticulum membrane network	cellular_component	2 out of 274 genes, 0.7%	182 out of 20129 genes, 0.9%	1	gi|548495577|ref|XM_005689855.1|, gi|548459956|ref|XM_005678232.1|
Golgi apparatus part	cellular_component	4 out of 274 genes, 1.5%	377 out of 20129 genes, 1.9%	1	gi|548513703|ref|XM_005695208.1|, gi|548475034|ref|XM_005683231.1|, gi|548490330|ref|XM_005688304.1|, gi|548489007|ref|XM_005687813.1|
Golgi apparatus	cellular_component	4 out of 274 genes, 1.5%	386 out of 20129 genes, 1.9%	1	gi|548513703|ref|XM_005695208.1|, gi|548475034|ref|XM_005683231.1|, gi|548490330|ref|XM_005688304.1|, gi|548489007|ref|XM_005687813.1|
chromatin	cellular_component	2 out of 274 genes, 0.7%	208 out of 20129 genes, 1.0%	1	gi|548497815|ref|XM_005690458.1|, gi|548482854|ref|XM_005685672.1|
extracellular region	cellular_component	11 out of 274 genes, 4.0%	978 out of 20129 genes, 4.9%	1	gi|548493453|ref|XM_005689073.1|, gi|548479092|ref|XM_005684350.1|, gi|548530033|ref|XM_005700400.1|, gi|548494399|ref|XM_005689450.1|, gi|548470620|ref|XM_005681749.1|, gi|548519248|ref|XM_005697191.1|, gi|548511551|ref|XM_005694573.1|, gi|548518512|ref|XM_005696851.1|, gi|548518762|ref|XM_005696965.1|, gi|548518510|ref|XM_005696850.1|, gi|548455068|ref|XM_005676645.1|
anchoring junction	cellular_component	2 out of 274 genes, 0.7%	216 out of 20129 genes, 1.1%	1	gi|548514683|ref|XM_005695574.1|, gi|548493005|ref|XM_005689002.1|
endomembrane system	cellular_component	14 out of 274 genes, 5.1%	1241 out of 20129 genes, 6.2%	1	gi|548457313|ref|XM_005677436.1|, gi|548513703|ref|XM_005695208.1|, gi|548468569|ref|XM_005681085.1|, gi|548526689|ref|XM_005699448.1|, gi|548495577|ref|XM_005689855.1|, gi|548516173|ref|XM_005696085.1|, gi|548470743|ref|XM_005681809.1|, gi|548525659|ref|XM_005699168.1|, gi|548477720|ref|XM_005684027.1|, gi|548490330|ref|XM_005688304.1|, gi|548494460|ref|XM_005689459.1|, gi|548525822|ref|XM_00569…
secretory granule	cellular_component	2 out of 274 genes, 0.7%	229 out of 20129 genes, 1.1%	1	gi|548468569|ref|XM_005681085.1|, gi|548470743|ref|XM_005681809.1|
plasma membrane part	cellular_component	13 out of 274 genes, 4.7%	1193 out of 20129 genes, 5.9%	1	gi|548516418|ref|XM_005696134.1|, gi|548506664|ref|XM_005693134.1|, gi|548514683|ref|XM_005695574.1|, gi|548502689|ref|XM_005691915.1|, gi|548493005|ref|XM_005689002.1|, gi|548488753|ref|XM_005687693.1|, gi|548453343|ref|XM_005676018.1|, gi|548491288|ref|XM_005688490.1|, gi|548527899|ref|XM_005699874.1|, gi|548490330|ref|XM_005688304.1|, gi|548493855|ref|XM_005689266.1|, gi|548489007|ref|XM_00568…
cytoskeletal part	cellular_component	10 out of 274 genes, 3.6%	957 out of 20129 genes, 4.8%	1	gi|548514683|ref|XM_005695574.1|, gi|548477233|ref|XM_005683841.1|, gi|548502485|ref|XM_005691820.1|, gi|548453315|ref|XM_005676004.1|, gi|548526689|ref|XM_005699448.1|, gi|548493853|ref|XM_005689265.1|, gi|548491288|ref|XM_005688490.1|, gi|548508540|ref|XM_005693642.1|, gi|548511549|ref|XM_005694572.1|, gi|548466728|ref|XM_005680476.1|
cell projection	cellular_component	11 out of 274 genes, 4.0%	1056 out of 20129 genes, 5.2%	1	gi|548489009|ref|XM_005687814.1|, gi|548514683|ref|XM_005695574.1|, gi|548453315|ref|XM_005676004.1|, gi|548456541|ref|XM_005677224.1|, gi|548470034|ref|XM_005681464.1|, gi|548502225|ref|XM_005691715.1|, gi|548470743|ref|XM_005681809.1|, gi|548463083|ref|XM_005679142.1|, gi|548489007|ref|XM_005687813.1|, gi|548511549|ref|XM_005694572.1|, gi|548494460|ref|XM_005689459.1|
membrane	cellular_component	105 out of 274 genes, 38.3%	8354 out of 20129 genes, 41.5%	1	gi|548511316|ref|XM_005694467.1|, gi|548514683|ref|XM_005695574.1|, gi|548493005|ref|XM_005689002.1|, gi|548499149|ref|XM_005690823.1|, gi|548520894|ref|XM_005697798.1|, gi|548526689|ref|XM_005699448.1|, gi|548470034|ref|XM_005681464.1|, gi|548481364|ref|XM_005685209.1|, gi|548483987|ref|XM_005686028.1|, gi|548477720|ref|XM_005684027.1|, gi|548510064|ref|XM_005694151.1|, gi|548493855|ref|XM_00568…
lytic vacuole	cellular_component	3 out of 274 genes, 1.1%	368 out of 20129 genes, 1.8%	1	gi|548467936|ref|XM_005680885.1|, gi|548522372|ref|XM_005698199.1|, gi|548524072|ref|XM_005698686.1|
plasma membrane	cellular_component	13 out of 274 genes, 4.7%	1296 out of 20129 genes, 6.4%	1	gi|548516418|ref|XM_005696134.1|, gi|548506664|ref|XM_005693134.1|, gi|548514683|ref|XM_005695574.1|, gi|548502689|ref|XM_005691915.1|, gi|548493005|ref|XM_005689002.1|, gi|548488753|ref|XM_005687693.1|, gi|548453343|ref|XM_005676018.1|, gi|548491288|ref|XM_005688490.1|, gi|548527899|ref|XM_005699874.1|, gi|548490330|ref|XM_005688304.1|, gi|548493855|ref|XM_005689266.1|, gi|548489007|ref|XM_00568…
cell periphery	cellular_component	13 out of 274 genes, 4.7%	1318 out of 20129 genes, 6.5%	1	gi|548516418|ref|XM_005696134.1|, gi|548506664|ref|XM_005693134.1|, gi|548514683|ref|XM_005695574.1|, gi|548502689|ref|XM_005691915.1|, gi|548493005|ref|XM_005689002.1|, gi|548488753|ref|XM_005687693.1|, gi|548453343|ref|XM_005676018.1|, gi|548491288|ref|XM_005688490.1|, gi|548527899|ref|XM_005699874.1|, gi|548490330|ref|XM_005688304.1|, gi|548493855|ref|XM_005689266.1|, gi|548489007|ref|XM_00568…
intrinsic to membrane	cellular_component	64 out of 274 genes, 23.4%	5416 out of 20129 genes, 26.9%	1	gi|548511316|ref|XM_005694467.1|, gi|548459254|ref|XM_005678095.1|, gi|548516418|ref|XM_005696134.1|, gi|548502689|ref|XM_005691915.1|, gi|548535843|ref|XM_005702087.1|, gi|548493005|ref|XM_005689002.1|, gi|548515366|ref|XM_005695851.1|, gi|548476272|ref|XM_005683584.1|, gi|548520894|ref|XM_005697798.1|, gi|548455045|ref|XM_005676634.1|, gi|548455027|ref|XM_005676625.1|, gi|548483987|ref|XM_00568…
extracellular matrix	cellular_component	2 out of 274 genes, 0.7%	315 out of 20129 genes, 1.6%	1	gi|548522125|ref|XM_005698084.1|, gi|548535541|ref|XM_005701943.1|
membrane part	cellular_component	75 out of 274 genes, 27.4%	6314 out of 20129 genes, 31.4%	1	gi|548511316|ref|XM_005694467.1|, gi|548514683|ref|XM_005695574.1|, gi|548493005|ref|XM_005689002.1|, gi|548520894|ref|XM_005697798.1|, gi|548526689|ref|XM_005699448.1|, gi|548483987|ref|XM_005686028.1|, gi|548477720|ref|XM_005684027.1|, gi|548510064|ref|XM_005694151.1|, gi|548493855|ref|XM_005689266.1|, gi|548471079|ref|XM_005709603.1|, gi|548472470|ref|XM_005682372.1|, gi|548487020|ref|XM_00568…
chromosomal part	cellular_component	4 out of 274 genes, 1.5%	565 out of 20129 genes, 2.8%	1	gi|548478005|ref|XM_005684168.1|, gi|548523850|ref|XM_005698583.1|, gi|548497815|ref|XM_005690458.1|, gi|548482854|ref|XM_005685672.1|
cell junction	cellular_component	3 out of 274 genes, 1.1%	478 out of 20129 genes, 2.4%	1	gi|548514683|ref|XM_005695574.1|, gi|548493005|ref|XM_005689002.1|, gi|548449289|ref|XM_005674750.1|
chromosome	cellular_component	4 out of 274 genes, 1.5%	652 out of 20129 genes, 3.2%	1	gi|548478005|ref|XM_005684168.1|, gi|548523850|ref|XM_005698583.1|, gi|548497815|ref|XM_005690458.1|, gi|548482854|ref|XM_005685672.1|
transferase activity, transferring alkyl or aryl (other than methyl) groups	Molecular_function	4 out of 246 genes, 1.6%	68 out of 19390 genes, 0.4%	1	gi|548535779|ref|XM_005702057.1|, gi|548535843|ref|XM_005702087.1|, gi|548458718|ref|XM_005677937.1|, gi|548489122|ref|XM_005687867.1|
structural molecule activity	Molecular_function	15 out of 246 genes, 6.1%	630 out of 19390 genes, 3.2%	1	gi|548477806|ref|XM_005684069.1|, gi|548513349|ref|XM_005695110.1|, gi|548477233|ref|XM_005683841.1|, gi|548535480|ref|XM_005701933.1|, gi|548489035|ref|XM_005687825.1|, gi|548463666|ref|XM_005679342.1|, gi|548457103|ref|XM_005677334.1|, gi|548516924|ref|XM_005696246.1|, gi|548451098|ref|XM_005675281.1|, gi|548493527|ref|XM_005689110.1|, gi|548474909|ref|XM_005683172.1|, gi|548488464|ref|XM_00568…
cyclase activity	Molecular_function	3 out of 246 genes, 1.2%	42 out of 19390 genes, 0.2%	1	gi|548529334|ref|XM_005700235.1|, gi|548500974|ref|XM_005691493.1|, gi|548490330|ref|XM_005688304.1|
mRNA binding	Molecular_function	4 out of 246 genes, 1.6%	88 out of 19390 genes, 0.5%	1	gi|548474909|ref|XM_005683172.1|, gi|548498288|ref|XR_310607.1|, gi|548524289|ref|XM_005698791.1|, gi|548470795|ref|XR_310090.1|
neurotransmitter transporter activity	Molecular_function	2 out of 246 genes, 0.8%	21 out of 19390 genes, 0.1%	1	gi|548516418|ref|XM_005696134.1|, gi|548534624|ref|XM_005701724.1|
histone methyltransferase activity	Molecular_function	2 out of 246 genes, 0.8%	26 out of 19390 genes, 0.1%	1	gi|548524367|ref|XM_005698827.1|, gi|548505283|ref|XM_005692731.1|
binding	Molecular_function	206 out of 246 genes, 83.7%	15357 out of 19390 genes, 79.2%	1	gi|548514683|ref|XM_005695574.1|, gi|548506090|ref|XM_005709434.1|, gi|548505283|ref|XM_005692731.1|, gi|548529239|ref|XM_005700189.1|, gi|548522428|ref|XM_005698226.1|, gi|548470034|ref|XM_005681464.1|, gi|548530033|ref|XM_005700400.1|, gi|548496169|ref|XM_005690006.1|, gi|548477012|ref|XM_005683805.1|, gi|548466041|ref|XM_005680287.1|, gi|548477720|ref|XM_005684027.1|, gi|548457839|ref|XM_00567…
glutamate receptor binding	Molecular_function	2 out of 246 genes, 0.8%	28 out of 19390 genes, 0.1%	1	gi|548514683|ref|XM_005695574.1|, gi|548490330|ref|XM_005688304.1|
transferase activity, transferring one-carbon groups	Molecular_function	7 out of 246 genes, 2.8%	281 out of 19390 genes, 1.4%	1	gi|548448900|ref|XM_005674673.1|, gi|548524367|ref|XM_005698827.1|, gi|548498161|ref|XM_005690627.1|, gi|548505283|ref|XM_005692731.1|, gi|548454122|ref|XM_005676183.1|, gi|548489033|ref|XM_005687824.1|, gi|548503828|ref|XM_005692231.1|
N-methyltransferase activity	Molecular_function	3 out of 246 genes, 1.2%	82 out of 19390 genes, 0.4%	1	gi|548524367|ref|XM_005698827.1|, gi|548505283|ref|XM_005692731.1|, gi|548454122|ref|XM_005676183.1|
carbon-oxygen lyase activity	Molecular_function	3 out of 246 genes, 1.2%	83 out of 19390 genes, 0.4%	1	gi|548489503|ref|XM_005687943.1|, gi|548482890|ref|XM_005685677.1|, gi|548493980|ref|XM_005689323.1|
DNA binding	Molecular_function	18 out of 246 genes, 7.3%	1006 out of 19390 genes, 5.2%	1	gi|548514683|ref|XM_005695574.1|, gi|548530563|ref|XM_005700651.1|, gi|548521298|ref|XM_005697927.1|, gi|548509272|ref|XM_005693901.1|, gi|548489930|ref|XM_005688107.1|, gi|548497751|ref|XM_005690429.1|, gi|548498288|ref|XR_310607.1|, gi|548525555|ref|XM_005699119.1|, gi|548505091|ref|XM_005692641.1|, gi|548466887|ref|XM_005680555.1|, gi|548482009|ref|XM_005685337.1|, gi|548499922|ref|XM_00569119…
structure-specific DNA binding	Molecular_function	7 out of 246 genes, 2.8%	302 out of 19390 genes, 1.6%	1	gi|548514683|ref|XM_005695574.1|, gi|548464068|ref|XM_005679536.1|, gi|548530563|ref|XM_005700651.1|, gi|548513600|ref|XR_310911.1|, gi|548498288|ref|XR_310607.1|, gi|548505091|ref|XM_005692641.1|, gi|548470795|ref|XR_310090.1|
lipid binding	Molecular_function	10 out of 246 genes, 4.1%	486 out of 19390 genes, 2.5%	1	gi|548493453|ref|XM_005689073.1|, gi|548449289|ref|XM_005674750.1|, gi|548526689|ref|XM_005699448.1|, gi|548470743|ref|XM_005681809.1|, gi|548499922|ref|XM_005691196.1|, gi|548474937|ref|XM_005683185.1|, gi|548509468|ref|XM_005693950.1|, gi|548511549|ref|XM_005694572.1|, gi|548474939|ref|XM_005683186.1|, gi|548459956|ref|XM_005678232.1|
transferase activity, transferring phosphorus-containing groups	Molecular_function	24 out of 246 genes, 9.8%	1425 out of 19390 genes, 7.3%	1	gi|548511197|ref|XM_005694425.1|, gi|548529334|ref|XM_005700235.1|, gi|548515398|ref|XM_005695866.1|, gi|548478386|ref|XM_005684236.1|, gi|548499149|ref|XM_005690823.1|, gi|548496169|ref|XM_005690006.1|, gi|548477012|ref|XM_005683805.1|, gi|548453343|ref|XM_005676018.1|, gi|548473280|ref|XM_005709746.1|, gi|548463189|ref|XM_005679158.1|, gi|548449890|ref|XM_005675039.1|, gi|548508540|ref|XM_00569…
3',5'-cyclic-nucleotide phosphodiesterase activity	Molecular_function	2 out of 246 genes, 0.8%	41 out of 19390 genes, 0.2%	1	gi|548512959|ref|XM_005695005.1|, gi|548469018|ref|XM_005681267.1|
cyclic-nucleotide phosphodiesterase activity	Molecular_function	2 out of 246 genes, 0.8%	42 out of 19390 genes, 0.2%	1	gi|548512959|ref|XM_005695005.1|, gi|548469018|ref|XM_005681267.1|
cytokine activity	Molecular_function	2 out of 246 genes, 0.8%	44 out of 19390 genes, 0.2%	1	gi|548455068|ref|XM_005676645.1|, gi|548470620|ref|XM_005681749.1|
lyase activity	Molecular_function	5 out of 246 genes, 2.0%	198 out of 19390 genes, 1.0%	1	gi|548529334|ref|XM_005700235.1|, gi|548489503|ref|XM_005687943.1|, gi|548500974|ref|XM_005691493.1|, gi|548482890|ref|XM_005685677.1|, gi|548493980|ref|XM_005689323.1|
inorganic cation transmembrane transporter activity	Molecular_function	8 out of 246 genes, 3.3%	378 out of 19390 genes, 1.9%	1	gi|548534624|ref|XM_005701724.1|, gi|548472142|ref|XM_005709766.1|, gi|548453027|ref|XM_005675865.1|, gi|548488753|ref|XM_005687693.1|, gi|548510064|ref|XM_005694151.1|, gi|548493855|ref|XM_005689266.1|, gi|548500812|ref|XM_005691414.1|, gi|548489007|ref|XM_005687813.1|
monosaccharide binding	Molecular_function	2 out of 246 genes, 0.8%	48 out of 19390 genes, 0.2%	1	gi|548467936|ref|XM_005680885.1|, gi|548519085|ref|XM_005697121.1|
SNARE binding	Molecular_function	2 out of 246 genes, 0.8%	49 out of 19390 genes, 0.3%	1	gi|548472142|ref|XM_005709766.1|, gi|548489007|ref|XM_005687813.1|
tubulin binding	Molecular_function	4 out of 246 genes, 1.6%	155 out of 19390 genes, 0.8%	1	gi|548508540|ref|XM_005693642.1|, gi|548495577|ref|XM_005689855.1|, gi|548511549|ref|XM_005694572.1|, gi|548512729|ref|XM_005694900.1|
calcium channel activity	Molecular_function	2 out of 246 genes, 0.8%	52 out of 19390 genes, 0.3%	1	gi|548472142|ref|XM_005709766.1|, gi|548500812|ref|XM_005691414.1|
calcium ion transmembrane transporter activity	Molecular_function	2 out of 246 genes, 0.8%	53 out of 19390 genes, 0.3%	1	gi|548472142|ref|XM_005709766.1|, gi|548500812|ref|XM_005691414.1|
cytokine receptor binding	Molecular_function	4 out of 246 genes, 1.6%	160 out of 19390 genes, 0.8%	1	gi|548493005|ref|XM_005689002.1|, gi|548479092|ref|XM_005684350.1|, gi|548506269|ref|XM_005692963.1|, gi|548470620|ref|XM_005681749.1|
divalent inorganic cation transmembrane transporter activity	Molecular_function	2 out of 246 genes, 0.8%	54 out of 19390 genes, 0.3%	1	gi|548472142|ref|XM_005709766.1|, gi|548500812|ref|XM_005691414.1|
phospholipid binding	Molecular_function	5 out of 246 genes, 2.0%	221 out of 19390 genes, 1.1%	1	gi|548474937|ref|XM_005683185.1|, gi|548526689|ref|XM_005699448.1|, gi|548459956|ref|XM_005678232.1|, gi|548474939|ref|XM_005683186.1|, gi|548470743|ref|XM_005681809.1|
ribonucleoprotein complex binding	Molecular_function	2 out of 246 genes, 0.8%	55 out of 19390 genes, 0.3%	1	gi|548505283|ref|XM_005692731.1|, gi|548524289|ref|XM_005698791.1|
kinase activity	Molecular_function	18 out of 246 genes, 7.3%	1101 out of 19390 genes, 5.7%	1	gi|548511197|ref|XM_005694425.1|, gi|548529334|ref|XM_005700235.1|, gi|548515398|ref|XM_005695866.1|, gi|548499149|ref|XM_005690823.1|, gi|548477012|ref|XM_005683805.1|, gi|548453343|ref|XM_005676018.1|, gi|548473280|ref|XM_005709746.1|, gi|548463189|ref|XM_005679158.1|, gi|548449890|ref|XM_005675039.1|, gi|548534351|ref|XM_005701594.1|, gi|548506664|ref|XM_005693134.1|, gi|548508474|ref|XM_00569…
hydro-lyase activity	Molecular_function	2 out of 246 genes, 0.8%	57 out of 19390 genes, 0.3%	1	gi|548482890|ref|XM_005685677.1|, gi|548493980|ref|XM_005689323.1|
transferase activity	Molecular_function	38 out of 246 genes, 15.4%	2555 out of 19390 genes, 13.2%	1	gi|548535843|ref|XM_005702087.1|, gi|548478386|ref|XM_005684236.1|, gi|548505283|ref|XM_005692731.1|, gi|548499149|ref|XM_005690823.1|, gi|548458718|ref|XM_005677937.1|, gi|548496169|ref|XM_005690006.1|, gi|548477012|ref|XM_005683805.1|, gi|548449890|ref|XM_005675039.1|, gi|548486530|ref|XM_005686920.1|, gi|548534351|ref|XM_005701594.1|, gi|548485377|ref|XM_005686528.1|, gi|548487562|ref|XM_00568…
Ras GTPase activator activity	Molecular_function	3 out of 246 genes, 1.2%	116 out of 19390 genes, 0.6%	1	gi|548513728|ref|XM_005695220.1|, gi|548522444|ref|XM_005698234.1|, gi|548499320|ref|XM_005690902.1|
GTPase activator activity	Molecular_function	3 out of 246 genes, 1.2%	117 out of 19390 genes, 0.6%	1	gi|548513728|ref|XM_005695220.1|, gi|548522444|ref|XM_005698234.1|, gi|548499320|ref|XM_005690902.1|
small conjugating protein-specific protease activity	Molecular_function	2 out of 246 genes, 0.8%	64 out of 19390 genes, 0.3%	1	gi|548497815|ref|XM_005690458.1|, gi|548482854|ref|XM_005685672.1|
methyltransferase activity	Molecular_function	4 out of 246 genes, 1.6%	183 out of 19390 genes, 0.9%	1	gi|548524367|ref|XM_005698827.1|, gi|548498161|ref|XM_005690627.1|, gi|548505283|ref|XM_005692731.1|, gi|548454122|ref|XM_005676183.1|
receptor binding	Molecular_function	17 out of 246 genes, 6.9%	1079 out of 19390 genes, 5.6%	1	gi|548514683|ref|XM_005695574.1|, gi|548493005|ref|XM_005689002.1|, gi|548449289|ref|XM_005674750.1|, gi|548479092|ref|XM_005684350.1|, gi|548468569|ref|XM_005681085.1|, gi|548530033|ref|XM_005700400.1|, gi|548494399|ref|XM_005689450.1|, gi|548511551|ref|XM_005694573.1|, gi|548518512|ref|XM_005696851.1|, gi|548466041|ref|XM_005680287.1|, gi|548496259|ref|XM_005690026.1|, gi|548455068|ref|XM_00567…
thiolester hydrolase activity	Molecular_function	3 out of 246 genes, 1.2%	126 out of 19390 genes, 0.6%	1	gi|548458121|ref|XM_005677699.1|, gi|548497815|ref|XM_005690458.1|, gi|548482854|ref|XM_005685672.1|
ligand-activated sequence-specific DNA binding RNA polymerase II transcription factor activity	Molecular_function	2 out of 246 genes, 0.8%	70 out of 19390 genes, 0.4%	1	gi|548474516|ref|XM_005682984.1|, gi|548499922|ref|XM_005691196.1|
protein methyltransferase activity	Molecular_function	2 out of 246 genes, 0.8%	76 out of 19390 genes, 0.4%	1	gi|548524367|ref|XM_005698827.1|, gi|548505283|ref|XM_005692731.1|
dioxygenase activity	Molecular_function	2 out of 246 genes, 0.8%	77 out of 19390 genes, 0.4%	1	gi|548525555|ref|XM_005699119.1|, gi|548531924|ref|XM_005701075.1|
small conjugating protein binding	Molecular_function	2 out of 246 genes, 0.8%	80 out of 19390 genes, 0.4%	1	gi|548464660|ref|XM_005679816.1|, gi|548473427|ref|XM_005682746.1|
phosphatase binding	Molecular_function	2 out of 246 genes, 0.8%	81 out of 19390 genes, 0.4%	1	gi|548514683|ref|XM_005695574.1|, gi|548511197|ref|XM_005694425.1|
carboxylesterase activity	Molecular_function	2 out of 246 genes, 0.8%	82 out of 19390 genes, 0.4%	1	gi|548519248|ref|XM_005697191.1|, gi|548522372|ref|XM_005698199.1|
protein dimerization activity	Molecular_function	6 out of 246 genes, 2.4%	349 out of 19390 genes, 1.8%	1	gi|548493005|ref|XM_005689002.1|, gi|548477720|ref|XM_005684027.1|, gi|548489122|ref|XM_005687867.1|, gi|548500974|ref|XM_005691493.1|, gi|548468569|ref|XM_005681085.1|, gi|548505091|ref|XM_005692641.1|
cation channel activity	Molecular_function	5 out of 246 genes, 2.0%	283 out of 19390 genes, 1.5%	1	gi|548472142|ref|XM_005709766.1|, gi|548500812|ref|XM_005691414.1|, gi|548489007|ref|XM_005687813.1|, gi|548470034|ref|XM_005681464.1|, gi|548488753|ref|XM_005687693.1|
cation transmembrane transporter activity	Molecular_function	9 out of 246 genes, 3.7%	566 out of 19390 genes, 2.9%	1	gi|548534624|ref|XM_005701724.1|, gi|548472142|ref|XM_005709766.1|, gi|548453027|ref|XM_005675865.1|, gi|548470034|ref|XM_005681464.1|, gi|548488753|ref|XM_005687693.1|, gi|548510064|ref|XM_005694151.1|, gi|548493855|ref|XM_005689266.1|, gi|548500812|ref|XM_005691414.1|, gi|548489007|ref|XM_005687813.1|
cysteine-type peptidase activity	Molecular_function	2 out of 246 genes, 0.8%	86 out of 19390 genes, 0.4%	1	gi|548497815|ref|XM_005690458.1|, gi|548482854|ref|XM_005685672.1|
protein complex binding	Molecular_function	2 out of 246 genes, 0.8%	88 out of 19390 genes, 0.5%	1	gi|548490330|ref|XM_005688304.1|, gi|548497815|ref|XM_005690458.1|
oxidoreductase activity, acting on the CH-CH group of donors	Molecular_function	2 out of 246 genes, 0.8%	91 out of 19390 genes, 0.5%	1	gi|548469702|ref|XM_005681356.1|, gi|548523844|ref|XM_005698580.1|
phosphoric diester hydrolase activity	Molecular_function	2 out of 246 genes, 0.8%	92 out of 19390 genes, 0.5%	1	gi|548512959|ref|XM_005695005.1|, gi|548469018|ref|XM_005681267.1|
growth factor binding	Molecular_function	2 out of 246 genes, 0.8%	93 out of 19390 genes, 0.5%	1	gi|548457313|ref|XM_005677436.1|, gi|548468569|ref|XM_005681085.1|
GTPase regulator activity	Molecular_function	7 out of 246 genes, 2.8%	444 out of 19390 genes, 2.3%	1	gi|548513728|ref|XM_005695220.1|, gi|548522444|ref|XM_005698234.1|, gi|548485377|ref|XM_005686528.1|, gi|548449289|ref|XM_005674750.1|, gi|548503535|ref|XM_005692135.1|, gi|548490330|ref|XM_005688304.1|, gi|548499320|ref|XM_005690902.1|
nucleoside-triphosphatase regulator activity	Molecular_function	7 out of 246 genes, 2.8%	446 out of 19390 genes, 2.3%	1	gi|548513728|ref|XM_005695220.1|, gi|548522444|ref|XM_005698234.1|, gi|548485377|ref|XM_005686528.1|, gi|548449289|ref|XM_005674750.1|, gi|548503535|ref|XM_005692135.1|, gi|548490330|ref|XM_005688304.1|, gi|548499320|ref|XM_005690902.1|
monovalent inorganic cation transmembrane transporter activity	Molecular_function	5 out of 246 genes, 2.0%	303 out of 19390 genes, 1.6%	1	gi|548534624|ref|XM_005701724.1|, gi|548510064|ref|XM_005694151.1|, gi|548493855|ref|XM_005689266.1|, gi|548489007|ref|XM_005687813.1|, gi|548488753|ref|XM_005687693.1|
S-adenosylmethionine-dependent methyltransferase activity	Molecular_function	2 out of 246 genes, 0.8%	96 out of 19390 genes, 0.5%	1	gi|548524367|ref|XM_005698827.1|, gi|548505283|ref|XM_005692731.1|
iron ion binding	Molecular_function	4 out of 246 genes, 1.6%	236 out of 19390 genes, 1.2%	1	gi|548454546|ref|XM_005676390.1|, gi|548485405|ref|XM_005686536.1|, gi|548500974|ref|XM_005691493.1|, gi|548487020|ref|XM_005687044.1|
oxidoreductase activity, acting on single donors with incorporation of molecular oxygen	Molecular_function	2 out of 246 genes, 0.8%	98 out of 19390 genes, 0.5%	1	gi|548487020|ref|XM_005687044.1|, gi|548531924|ref|XM_005701075.1|
hydrolase activity, acting on ester bonds	Molecular_function	14 out of 246 genes, 5.7%	978 out of 19390 genes, 5.0%	1	gi|548491946|ref|XM_005688726.1|, gi|548458121|ref|XM_005677699.1|, gi|548522372|ref|XM_005698199.1|, gi|548514321|ref|XM_005695487.1|, gi|548497815|ref|XM_005690458.1|, gi|548519248|ref|XM_005697191.1|, gi|548512959|ref|XM_005695005.1|, gi|548515243|ref|XM_005695790.1|, gi|548508540|ref|XM_005693642.1|, gi|548466589|ref|XM_005680413.1|, gi|548469018|ref|XM_005681267.1|, gi|548490100|ref|XM_00568…
sequence-specific DNA binding RNA polymerase II transcription factor activity	Molecular_function	3 out of 246 genes, 1.2%	169 out of 19390 genes, 0.9%	1	gi|548521298|ref|XM_005697927.1|, gi|548474516|ref|XM_005682984.1|, gi|548499922|ref|XM_005691196.1|
oxidoreductase activity, acting on NAD(P)H	Molecular_function	2 out of 246 genes, 0.8%	102 out of 19390 genes, 0.5%	1	gi|548468673|ref|XM_005681136.1|, gi|548476227|ref|XM_005683562.1|
carboxylic ester hydrolase activity	Molecular_function	2 out of 246 genes, 0.8%	103 out of 19390 genes, 0.5%	1	gi|548519248|ref|XM_005697191.1|, gi|548522372|ref|XM_005698199.1|
protein domain specific binding	Molecular_function	7 out of 246 genes, 2.8%	466 out of 19390 genes, 2.4%	1	gi|548511316|ref|XM_005694467.1|, gi|548513728|ref|XM_005695220.1|, gi|548452242|ref|XM_005675650.1|, gi|548506553|ref|XM_005693095.1|, gi|548526689|ref|XM_005699448.1|, gi|548452230|ref|XM_005675648.1|, gi|548491732|ref|XM_005688625.1|
guanyl ribonucleotide binding	Molecular_function	8 out of 246 genes, 3.3%	544 out of 19390 genes, 2.8%	1	gi|548529334|ref|XM_005700235.1|, gi|548500974|ref|XM_005691493.1|, gi|548513728|ref|XM_005695220.1|, gi|548508540|ref|XM_005693642.1|, gi|548487160|ref|XM_005687083.1|, gi|548490330|ref|XM_005688304.1|, gi|548469018|ref|XM_005681267.1|, gi|548535729|ref|XM_005702034.1|
guanyl nucleotide binding	Molecular_function	8 out of 246 genes, 3.3%	545 out of 19390 genes, 2.8%	1	gi|548529334|ref|XM_005700235.1|, gi|548500974|ref|XM_005691493.1|, gi|548513728|ref|XM_005695220.1|, gi|548508540|ref|XM_005693642.1|, gi|548487160|ref|XM_005687083.1|, gi|548490330|ref|XM_005688304.1|, gi|548469018|ref|XM_005681267.1|, gi|548535729|ref|XM_005702034.1|
phosphatidylinositol binding	Molecular_function	2 out of 246 genes, 0.8%	107 out of 19390 genes, 0.6%	1	gi|548526689|ref|XM_005699448.1|, gi|548459956|ref|XM_005678232.1|
oxidoreductase activity, acting on paired donors, with incorporation or reduction of molecular oxygen	Molecular_function	3 out of 246 genes, 1.2%	179 out of 19390 genes, 0.9%	1	gi|548485405|ref|XM_005686536.1|, gi|548525555|ref|XM_005699119.1|, gi|548487020|ref|XM_005687044.1|
metal ion transmembrane transporter activity	Molecular_function	5 out of 246 genes, 2.0%	329 out of 19390 genes, 1.7%	1	gi|548534624|ref|XM_005701724.1|, gi|548472142|ref|XM_005709766.1|, gi|548500812|ref|XM_005691414.1|, gi|548489007|ref|XM_005687813.1|, gi|548488753|ref|XM_005687693.1|
guanyl-nucleotide exchange factor activity	Molecular_function	2 out of 246 genes, 0.8%	110 out of 19390 genes, 0.6%	1	gi|548449289|ref|XM_005674750.1|, gi|548503535|ref|XM_005692135.1|
sequence-specific DNA binding transcription factor activity	Molecular_function	3 out of 246 genes, 1.2%	184 out of 19390 genes, 0.9%	1	gi|548521298|ref|XM_005697927.1|, gi|548474516|ref|XM_005682984.1|, gi|548499922|ref|XM_005691196.1|
protein serine/threonine kinase activity	Molecular_function	4 out of 246 genes, 1.6%	261 out of 19390 genes, 1.3%	1	gi|548453343|ref|XM_005676018.1|, gi|548506664|ref|XM_005693134.1|, gi|548449890|ref|XM_005675039.1|, gi|548468910|ref|XM_005681246.1|
glycosaminoglycan binding	Molecular_function	3 out of 246 genes, 1.2%	187 out of 19390 genes, 1.0%	1	gi|548519248|ref|XM_005697191.1|, gi|548449337|ref|XM_005674772.1|, gi|548495237|ref|XM_005689689.1|
carbohydrate derivative binding	Molecular_function	3 out of 246 genes, 1.2%	187 out of 19390 genes, 1.0%	1	gi|548519248|ref|XM_005697191.1|, gi|548449337|ref|XM_005674772.1|, gi|548495237|ref|XM_005689689.1|
organic acid transmembrane transporter activity	Molecular_function	2 out of 246 genes, 0.8%	115 out of 19390 genes, 0.6%	1	gi|548502689|ref|XM_005691915.1|, gi|548534624|ref|XM_005701724.1|
substrate-specific transporter activity	Molecular_function	17 out of 246 genes, 6.9%	1259 out of 19390 genes, 6.5%	1	gi|548516418|ref|XM_005696134.1|, gi|548502689|ref|XM_005691915.1|, gi|548513703|ref|XM_005695208.1|, gi|548515366|ref|XM_005695851.1|, gi|548470034|ref|XM_005681464.1|, gi|548488753|ref|XM_005687693.1|, gi|548467936|ref|XM_005680885.1|, gi|548510064|ref|XM_005694151.1|, gi|548500812|ref|XM_005691414.1|, gi|548493855|ref|XM_005689266.1|, gi|548469858|ref|XM_005681379.1|, gi|548518255|ref|XM_00569…
exopeptidase activity	Molecular_function	2 out of 246 genes, 0.8%	116 out of 19390 genes, 0.6%	1	gi|548527899|ref|XM_005699874.1|, gi|548497815|ref|XM_005690458.1|
peptidase activity, acting on L-amino acid peptides	Molecular_function	10 out of 246 genes, 4.1%	724 out of 19390 genes, 3.7%	1	gi|548458121|ref|XM_005677699.1|, gi|548519618|ref|XM_005709556.1|, gi|548520894|ref|XM_005697798.1|, gi|548455027|ref|XM_005676625.1|, gi|548529308|ref|XM_005700223.1|, gi|548497815|ref|XM_005690458.1|, gi|548483741|ref|XM_005685910.1|, gi|548527899|ref|XM_005699874.1|, gi|548459956|ref|XM_005678232.1|, gi|548482854|ref|XM_005685672.1|
potassium channel activity	Molecular_function	2 out of 246 genes, 0.8%	117 out of 19390 genes, 0.6%	1	gi|548489007|ref|XM_005687813.1|, gi|548488753|ref|XM_005687693.1|
cytoskeletal protein binding	Molecular_function	9 out of 246 genes, 3.7%	654 out of 19390 genes, 3.4%	1	gi|548477233|ref|XM_005683841.1|, gi|548495577|ref|XM_005689855.1|, gi|548512729|ref|XM_005694900.1|, gi|548503877|ref|XM_005692253.1|, gi|548463083|ref|XM_005679142.1|, gi|548508540|ref|XM_005693642.1|, gi|548449890|ref|XM_005675039.1|, gi|548511549|ref|XM_005694572.1|, gi|548489007|ref|XM_005687813.1|
protein kinase regulator activity	Molecular_function	2 out of 246 genes, 0.8%	121 out of 19390 genes, 0.6%	1	gi|548478386|ref|XM_005684236.1|, gi|548493294|ref|XM_005689042.1|
peptidase activity	Molecular_function	10 out of 246 genes, 4.1%	737 out of 19390 genes, 3.8%	1	gi|548458121|ref|XM_005677699.1|, gi|548519618|ref|XM_005709556.1|, gi|548520894|ref|XM_005697798.1|, gi|548455027|ref|XM_005676625.1|, gi|548529308|ref|XM_005700223.1|, gi|548497815|ref|XM_005690458.1|, gi|548483741|ref|XM_005685910.1|, gi|548527899|ref|XM_005699874.1|, gi|548459956|ref|XM_005678232.1|, gi|548482854|ref|XM_005685672.1|
transcription factor binding	Molecular_function	3 out of 246 genes, 1.2%	198 out of 19390 genes, 1.0%	1	gi|548514683|ref|XM_005695574.1|, gi|548466887|ref|XM_005680555.1|, gi|548466126|ref|XM_005680329.1|
substrate-specific transmembrane transporter activity	Molecular_function	14 out of 246 genes, 5.7%	1061 out of 19390 genes, 5.5%	1	gi|548516418|ref|XM_005696134.1|, gi|548502689|ref|XM_005691915.1|, gi|548518255|ref|XM_005696730.1|, gi|548534624|ref|XM_005701724.1|, gi|548472142|ref|XM_005709766.1|, gi|548453027|ref|XM_005675865.1|, gi|548470034|ref|XM_005681464.1|, gi|548488753|ref|XM_005687693.1|, gi|548467936|ref|XM_005680885.1|, gi|548510064|ref|XM_005694151.1|, gi|548500812|ref|XM_005691414.1|, gi|548493855|ref|XM_00568…
endopeptidase regulator activity	Molecular_function	3 out of 246 genes, 1.2%	204 out of 19390 genes, 1.1%	1	gi|548518762|ref|XM_005696965.1|, gi|548535541|ref|XM_005701943.1|, gi|548497815|ref|XM_005690458.1|
potassium ion transmembrane transporter activity	Molecular_function	2 out of 246 genes, 0.8%	130 out of 19390 genes, 0.7%	1	gi|548489007|ref|XM_005687813.1|, gi|548488753|ref|XM_005687693.1|
RNA binding	Molecular_function	8 out of 246 genes, 3.3%	600 out of 19390 genes, 3.1%	1	gi|548470795|ref|XR_310090.1|, gi|548470480|ref|XM_005681680.1|, gi|548493527|ref|XM_005689110.1|, gi|548474909|ref|XM_005683172.1|, gi|548513600|ref|XR_310911.1|, gi|548498288|ref|XR_310607.1|, gi|548450071|ref|XM_005675078.1|, gi|548524289|ref|XM_005698791.1|
protein binding	Molecular_function	70 out of 246 genes, 28.5%	5491 out of 19390 genes, 28.3%	1	gi|548511316|ref|XM_005694467.1|, gi|548514683|ref|XM_005695574.1|, gi|548493005|ref|XM_005689002.1|, gi|548526689|ref|XM_005699448.1|, gi|548530033|ref|XM_005700400.1|, gi|548496169|ref|XM_005690006.1|, gi|548518512|ref|XM_005696851.1|, gi|548466041|ref|XM_005680287.1|, gi|548449890|ref|XM_005675039.1|, gi|548477720|ref|XM_005684027.1|, gi|548463638|ref|XM_005679328.1|, gi|548529304|ref|XM_00570…
nucleic acid binding transcription factor activity	Molecular_function	15 out of 246 genes, 6.1%	1162 out of 19390 genes, 6.0%	1	gi|548514683|ref|XM_005695574.1|, gi|548521298|ref|XM_005697927.1|, gi|548509272|ref|XM_005693901.1|, gi|548466887|ref|XM_005680555.1|, gi|548474516|ref|XM_005682984.1|, gi|548489930|ref|XM_005688107.1|, gi|548482009|ref|XM_005685337.1|, gi|548499922|ref|XM_005691196.1|, gi|548481065|ref|XM_005685128.1|, gi|548486182|ref|XM_005686750.1|, gi|548467529|ref|XM_005680827.1|, gi|548497751|ref|XM_00569…
hydrolase activity, acting on acid anhydrides, in phosphorus-containing anhydrides	Molecular_function	14 out of 246 genes, 5.7%	1084 out of 19390 genes, 5.6%	1	gi|548463638|ref|XM_005679328.1|, gi|548502485|ref|XM_005691820.1|, gi|548471216|ref|XM_005681957.1|, gi|548484115|ref|XM_005686092.1|, gi|548526204|ref|XM_005699286.1|, gi|548458804|ref|XM_005677979.1|, gi|548513728|ref|XM_005695220.1|, gi|548514272|ref|XM_005695476.1|, gi|548487160|ref|XM_005687083.1|, gi|548510064|ref|XM_005694151.1|, gi|548490330|ref|XM_005688304.1|, gi|548482723|ref|XM_00568…
hydrolase activity, acting on acid anhydrides	Molecular_function	14 out of 246 genes, 5.7%	1085 out of 19390 genes, 5.6%	1	gi|548463638|ref|XM_005679328.1|, gi|548502485|ref|XM_005691820.1|, gi|548471216|ref|XM_005681957.1|, gi|548484115|ref|XM_005686092.1|, gi|548526204|ref|XM_005699286.1|, gi|548458804|ref|XM_005677979.1|, gi|548513728|ref|XM_005695220.1|, gi|548514272|ref|XM_005695476.1|, gi|548487160|ref|XM_005687083.1|, gi|548510064|ref|XM_005694151.1|, gi|548490330|ref|XM_005688304.1|, gi|548482723|ref|XM_00568…
kinase regulator activity	Molecular_function	2 out of 246 genes, 0.8%	138 out of 19390 genes, 0.7%	1	gi|548478386|ref|XM_005684236.1|, gi|548493294|ref|XM_005689042.1|
metal ion binding	Molecular_function	46 out of 246 genes, 18.7%	3625 out of 19390 genes, 18.7%	1	gi|548506090|ref|XM_005709434.1|, gi|548526204|ref|XM_005699286.1|, gi|548470034|ref|XM_005681464.1|, gi|548470743|ref|XM_005681809.1|, gi|548497645|ref|XM_005690379.1|, gi|548464304|ref|XM_005679644.1|, gi|548465749|ref|XM_005680146.1|, gi|548487020|ref|XM_005687044.1|, gi|548452242|ref|XM_005675650.1|, gi|548488695|ref|XM_005687664.1|, gi|548506171|ref|XM_005692916.1|, gi|548499464|ref|XM_00569…
ion transmembrane transporter activity	Molecular_function	12 out of 246 genes, 4.9%	935 out of 19390 genes, 4.8%	1	gi|548502689|ref|XM_005691915.1|, gi|548518255|ref|XM_005696730.1|, gi|548534624|ref|XM_005701724.1|, gi|548472142|ref|XM_005709766.1|, gi|548453027|ref|XM_005675865.1|, gi|548470034|ref|XM_005681464.1|, gi|548488753|ref|XM_005687693.1|, gi|548510064|ref|XM_005694151.1|, gi|548500812|ref|XM_005691414.1|, gi|548493855|ref|XM_005689266.1|, gi|548489007|ref|XM_005687813.1|, gi|548491974|ref|XM_00568…
cation binding	Molecular_function	59 out of 246 genes, 24.0%	4658 out of 19390 genes, 24.0%	1	gi|548506090|ref|XM_005709434.1|, gi|548526204|ref|XM_005699286.1|, gi|548470034|ref|XM_005681464.1|, gi|548470743|ref|XM_005681809.1|, gi|548496169|ref|XM_005690006.1|, gi|548477012|ref|XM_005683805.1|, gi|548497645|ref|XM_005690379.1|, gi|548449890|ref|XM_005675039.1|, gi|548464304|ref|XM_005679644.1|, gi|548465749|ref|XM_005680146.1|, gi|548487020|ref|XM_005687044.1|, gi|548452242|ref|XM_00567…
nuclease activity	Molecular_function	3 out of 246 genes, 1.2%	224 out of 19390 genes, 1.2%	1	gi|548515243|ref|XM_005695790.1|, gi|548508540|ref|XM_005693642.1|, gi|548524289|ref|XM_005698791.1|
nucleic acid binding	Molecular_function	45 out of 246 genes, 18.3%	3606 out of 19390 genes, 18.6%	1	gi|548514683|ref|XM_005695574.1|, gi|548506553|ref|XM_005693095.1|, gi|548530563|ref|XM_005700651.1|, gi|548509272|ref|XM_005693901.1|, gi|548489930|ref|XM_005688107.1|, gi|548496169|ref|XM_005690006.1|, gi|548493527|ref|XM_005689110.1|, gi|548474909|ref|XM_005683172.1|, gi|548497751|ref|XM_005690429.1|, gi|548499858|ref|XM_005691165.1|, gi|548465749|ref|XM_005680146.1|, gi|548513349|ref|XM_00569…
enzyme regulator activity	Molecular_function	15 out of 246 genes, 6.1%	1212 out of 19390 genes, 6.3%	1	gi|548478386|ref|XM_005684236.1|, gi|548485377|ref|XM_005686528.1|, gi|548449289|ref|XM_005674750.1|, gi|548493294|ref|XM_005689042.1|, gi|548491057|ref|XM_005688445.1|, gi|548497815|ref|XM_005690458.1|, gi|548470743|ref|XM_005681809.1|, gi|548513728|ref|XM_005695220.1|, gi|548522444|ref|XM_005698234.1|, gi|548503535|ref|XM_005692135.1|, gi|548490330|ref|XM_005688304.1|, gi|548460042|ref|XM_00567…
phosphoric ester hydrolase activity	Molecular_function	6 out of 246 genes, 2.4%	483 out of 19390 genes, 2.5%	1	gi|548491946|ref|XM_005688726.1|, gi|548512959|ref|XM_005695005.1|, gi|548466589|ref|XM_005680413.1|, gi|548469018|ref|XM_005681267.1|, gi|548514321|ref|XM_005695487.1|, gi|548490100|ref|XM_005688192.1|
peptidase regulator activity	Molecular_function	3 out of 246 genes, 1.2%	238 out of 19390 genes, 1.2%	1	gi|548518762|ref|XM_005696965.1|, gi|548535541|ref|XM_005701943.1|, gi|548497815|ref|XM_005690458.1|
transporter activity	Molecular_function	17 out of 246 genes, 6.9%	1385 out of 19390 genes, 7.1%	1	gi|548516418|ref|XM_005696134.1|, gi|548502689|ref|XM_005691915.1|, gi|548513703|ref|XM_005695208.1|, gi|548515366|ref|XM_005695851.1|, gi|548470034|ref|XM_005681464.1|, gi|548488753|ref|XM_005687693.1|, gi|548467936|ref|XM_005680885.1|, gi|548510064|ref|XM_005694151.1|, gi|548500812|ref|XM_005691414.1|, gi|548493855|ref|XM_005689266.1|, gi|548469858|ref|XM_005681379.1|, gi|548518255|ref|XM_00569…
catalytic activity	Molecular_function	95 out of 246 genes, 38.6%	7593 out of 19390 genes, 39.2%	1	gi|548505283|ref|XM_005692731.1|, gi|548499149|ref|XM_005690823.1|, gi|548520894|ref|XM_005697798.1|, gi|548481364|ref|XM_005685209.1|, gi|548496169|ref|XM_005690006.1|, gi|548477012|ref|XM_005683805.1|, gi|548449890|ref|XM_005675039.1|, gi|548510064|ref|XM_005694151.1|, gi|548486530|ref|XM_005686920.1|, gi|548487020|ref|XM_005687044.1|, gi|548482723|ref|XM_005685653.1|, gi|548535729|ref|XM_00570…
ribonucleotide binding	Molecular_function	31 out of 246 genes, 12.6%	2512 out of 19390 genes, 13.0%	1	gi|548489009|ref|XM_005687814.1|, gi|548511197|ref|XM_005694425.1|, gi|548529334|ref|XM_005700235.1|, gi|548515398|ref|XM_005695866.1|, gi|548499149|ref|XM_005690823.1|, gi|548477012|ref|XM_005683805.1|, gi|548453343|ref|XM_005676018.1|, gi|548473280|ref|XM_005709746.1|, gi|548463189|ref|XM_005679158.1|, gi|548449890|ref|XM_005675039.1|, gi|548508540|ref|XM_005693642.1|, gi|548535729|ref|XM_00570…
purine ribonucleotide binding	Molecular_function	31 out of 246 genes, 12.6%	2512 out of 19390 genes, 13.0%	1	gi|548489009|ref|XM_005687814.1|, gi|548511197|ref|XM_005694425.1|, gi|548529334|ref|XM_005700235.1|, gi|548515398|ref|XM_005695866.1|, gi|548499149|ref|XM_005690823.1|, gi|548477012|ref|XM_005683805.1|, gi|548453343|ref|XM_005676018.1|, gi|548473280|ref|XM_005709746.1|, gi|548463189|ref|XM_005679158.1|, gi|548449890|ref|XM_005675039.1|, gi|548508540|ref|XM_005693642.1|, gi|548535729|ref|XM_00570…
ion binding	Molecular_function	60 out of 246 genes, 24.4%	4825 out of 19390 genes, 24.9%	1	gi|548506090|ref|XM_005709434.1|, gi|548526204|ref|XM_005699286.1|, gi|548470034|ref|XM_005681464.1|, gi|548470743|ref|XM_005681809.1|, gi|548496169|ref|XM_005690006.1|, gi|548477012|ref|XM_005683805.1|, gi|548497645|ref|XM_005690379.1|, gi|548449890|ref|XM_005675039.1|, gi|548464304|ref|XM_005679644.1|, gi|548465749|ref|XM_005680146.1|, gi|548487020|ref|XM_005687044.1|, gi|548452242|ref|XM_00567…
adenyl ribonucleotide binding	Molecular_function	25 out of 246 genes, 10.2%	2039 out of 19390 genes, 10.5%	1	gi|548489009|ref|XM_005687814.1|, gi|548511197|ref|XM_005694425.1|, gi|548529334|ref|XM_005700235.1|, gi|548515398|ref|XM_005695866.1|, gi|548499149|ref|XM_005690823.1|, gi|548477012|ref|XM_005683805.1|, gi|548453343|ref|XM_005676018.1|, gi|548473280|ref|XM_005709746.1|, gi|548463189|ref|XM_005679158.1|, gi|548449890|ref|XM_005675039.1|, gi|548508540|ref|XM_005693642.1|, gi|548534351|ref|XM_00570…
purine nucleotide binding	Molecular_function	31 out of 246 genes, 12.6%	2523 out of 19390 genes, 13.0%	1	gi|548489009|ref|XM_005687814.1|, gi|548511197|ref|XM_005694425.1|, gi|548529334|ref|XM_005700235.1|, gi|548515398|ref|XM_005695866.1|, gi|548499149|ref|XM_005690823.1|, gi|548477012|ref|XM_005683805.1|, gi|548453343|ref|XM_005676018.1|, gi|548473280|ref|XM_005709746.1|, gi|548463189|ref|XM_005679158.1|, gi|548449890|ref|XM_005675039.1|, gi|548508540|ref|XM_005693642.1|, gi|548535729|ref|XM_00570…
small GTPase regulator activity	Molecular_function	4 out of 246 genes, 1.6%	332 out of 19390 genes, 1.7%	1	gi|548513728|ref|XM_005695220.1|, gi|548522444|ref|XM_005698234.1|, gi|548449289|ref|XM_005674750.1|, gi|548499320|ref|XM_005690902.1|
adenyl nucleotide binding	Molecular_function	25 out of 246 genes, 10.2%	2047 out of 19390 genes, 10.6%	1	gi|548489009|ref|XM_005687814.1|, gi|548511197|ref|XM_005694425.1|, gi|548529334|ref|XM_005700235.1|, gi|548515398|ref|XM_005695866.1|, gi|548499149|ref|XM_005690823.1|, gi|548477012|ref|XM_005683805.1|, gi|548453343|ref|XM_005676018.1|, gi|548473280|ref|XM_005709746.1|, gi|548463189|ref|XM_005679158.1|, gi|548449890|ref|XM_005675039.1|, gi|548508540|ref|XM_005693642.1|, gi|548534351|ref|XM_00570…
pyrophosphatase activity	Molecular_function	13 out of 246 genes, 5.3%	1080 out of 19390 genes, 5.6%	1	gi|548463638|ref|XM_005679328.1|, gi|548502485|ref|XM_005691820.1|, gi|548471216|ref|XM_005681957.1|, gi|548526204|ref|XM_005699286.1|, gi|548458804|ref|XM_005677979.1|, gi|548513728|ref|XM_005695220.1|, gi|548514272|ref|XM_005695476.1|, gi|548487160|ref|XM_005687083.1|, gi|548510064|ref|XM_005694151.1|, gi|548490330|ref|XM_005688304.1|, gi|548482723|ref|XM_005685653.1|, gi|548491974|ref|XM_00568…
transmembrane transporter activity	Molecular_function	14 out of 246 genes, 5.7%	1166 out of 19390 genes, 6.0%	1	gi|548516418|ref|XM_005696134.1|, gi|548502689|ref|XM_005691915.1|, gi|548518255|ref|XM_005696730.1|, gi|548534624|ref|XM_005701724.1|, gi|548472142|ref|XM_005709766.1|, gi|548453027|ref|XM_005675865.1|, gi|548470034|ref|XM_005681464.1|, gi|548488753|ref|XM_005687693.1|, gi|548467936|ref|XM_005680885.1|, gi|548510064|ref|XM_005694151.1|, gi|548500812|ref|XM_005691414.1|, gi|548493855|ref|XM_00568…
protein kinase activity	Molecular_function	10 out of 246 genes, 4.1%	842 out of 19390 genes, 4.3%	1	gi|548506664|ref|XM_005693134.1|, gi|548508474|ref|XM_005693631.1|, gi|548515398|ref|XM_005695866.1|, gi|548485377|ref|XM_005686528.1|, gi|548468910|ref|XM_005681246.1|, gi|548453343|ref|XM_005676018.1|, gi|548473280|ref|XM_005709746.1|, gi|548463189|ref|XM_005679158.1|, gi|548514586|ref|XM_005695552.1|, gi|548449890|ref|XM_005675039.1|
heterocyclic compound binding	Molecular_function	75 out of 246 genes, 30.5%	6065 out of 19390 genes, 31.3%	1	gi|548514683|ref|XM_005695574.1|, gi|548499149|ref|XM_005690823.1|, gi|548509272|ref|XM_005693901.1|, gi|548489930|ref|XM_005688107.1|, gi|548496169|ref|XM_005690006.1|, gi|548477012|ref|XM_005683805.1|, gi|548449890|ref|XM_005675039.1|, gi|548497751|ref|XM_005690429.1|, gi|548499858|ref|XM_005691165.1|, gi|548465749|ref|XM_005680146.1|, gi|548535729|ref|XM_005702034.1|, gi|548513349|ref|XM_00569…
oxidoreductase activity	Molecular_function	10 out of 246 genes, 4.1%	860 out of 19390 genes, 4.4%	1	gi|548485405|ref|XM_005686536.1|, gi|548469702|ref|XM_005681356.1|, gi|548523844|ref|XM_005698580.1|, gi|548476227|ref|XM_005683562.1|, gi|548531924|ref|XM_005701075.1|, gi|548463632|ref|XM_005679325.1|, gi|548454546|ref|XM_005676390.1|, gi|548468673|ref|XM_005681136.1|, gi|548487020|ref|XM_005687044.1|, gi|548525555|ref|XM_005699119.1|
endopeptidase inhibitor activity	Molecular_function	2 out of 246 genes, 0.8%	178 out of 19390 genes, 0.9%	1	gi|548518762|ref|XM_005696965.1|, gi|548535541|ref|XM_005701943.1|
organic cyclic compound binding	Molecular_function	75 out of 246 genes, 30.5%	6118 out of 19390 genes, 31.6%	1	gi|548514683|ref|XM_005695574.1|, gi|548499149|ref|XM_005690823.1|, gi|548509272|ref|XM_005693901.1|, gi|548489930|ref|XM_005688107.1|, gi|548496169|ref|XM_005690006.1|, gi|548477012|ref|XM_005683805.1|, gi|548449890|ref|XM_005675039.1|, gi|548497751|ref|XM_005690429.1|, gi|548499858|ref|XM_005691165.1|, gi|548465749|ref|XM_005680146.1|, gi|548535729|ref|XM_005702034.1|, gi|548513349|ref|XM_00569…
endopeptidase activity	Molecular_function	5 out of 246 genes, 2.0%	445 out of 19390 genes, 2.3%	1	gi|548519618|ref|XM_005709556.1|, gi|548483741|ref|XM_005685910.1|, gi|548520894|ref|XM_005697798.1|, gi|548455027|ref|XM_005676625.1|, gi|548459956|ref|XM_005678232.1|
hydrolase activity	Molecular_function	37 out of 246 genes, 15.0%	3083 out of 19390 genes, 15.9%	1	gi|548520894|ref|XM_005697798.1|, gi|548526204|ref|XM_005699286.1|, gi|548455027|ref|XM_005676625.1|, gi|548510064|ref|XM_005694151.1|, gi|548482723|ref|XM_005685653.1|, gi|548459956|ref|XM_005678232.1|, gi|548535729|ref|XM_005702034.1|, gi|548463638|ref|XM_005679328.1|, gi|548471216|ref|XM_005681957.1|, gi|548514321|ref|XM_005695487.1|, gi|548499464|ref|XM_005690973.1|, gi|548497815|ref|XM_00569…
anion binding	Molecular_function	2 out of 246 genes, 0.8%	184 out of 19390 genes, 0.9%	1	gi|548509468|ref|XM_005693950.1|, gi|548469018|ref|XM_005681267.1|
ion channel activity	Molecular_function	5 out of 246 genes, 2.0%	458 out of 19390 genes, 2.4%	1	gi|548472142|ref|XM_005709766.1|, gi|548500812|ref|XM_005691414.1|, gi|548489007|ref|XM_005687813.1|, gi|548470034|ref|XM_005681464.1|, gi|548488753|ref|XM_005687693.1|
substrate-specific channel activity	Molecular_function	5 out of 246 genes, 2.0%	458 out of 19390 genes, 2.4%	1	gi|548472142|ref|XM_005709766.1|, gi|548500812|ref|XM_005691414.1|, gi|548489007|ref|XM_005687813.1|, gi|548470034|ref|XM_005681464.1|, gi|548488753|ref|XM_005687693.1|
phosphatase activity	Molecular_function	4 out of 246 genes, 1.6%	370 out of 19390 genes, 1.9%	1	gi|548491946|ref|XM_005688726.1|, gi|548466589|ref|XM_005680413.1|, gi|548514321|ref|XM_005695487.1|, gi|548490100|ref|XM_005688192.1|
peptidase inhibitor activity	Molecular_function	2 out of 246 genes, 0.8%	189 out of 19390 genes, 1.0%	1	gi|548518762|ref|XM_005696965.1|, gi|548535541|ref|XM_005701943.1|
phosphotransferase activity, alcohol group as acceptor	Molecular_function	10 out of 246 genes, 4.1%	905 out of 19390 genes, 4.7%	1	gi|548506664|ref|XM_005693134.1|, gi|548508474|ref|XM_005693631.1|, gi|548515398|ref|XM_005695866.1|, gi|548485377|ref|XM_005686528.1|, gi|548468910|ref|XM_005681246.1|, gi|548453343|ref|XM_005676018.1|, gi|548473280|ref|XM_005709746.1|, gi|548463189|ref|XM_005679158.1|, gi|548514586|ref|XM_005695552.1|, gi|548449890|ref|XM_005675039.1|
cofactor binding	Molecular_function	3 out of 246 genes, 1.2%	291 out of 19390 genes, 1.5%	1	gi|548489503|ref|XM_005687943.1|, gi|548523844|ref|XM_005698580.1|, gi|548470480|ref|XM_005681680.1|
isomerase activity	Molecular_function	2 out of 246 genes, 0.8%	199 out of 19390 genes, 1.0%	1	gi|548530563|ref|XM_005700651.1|, gi|548514321|ref|XM_005695487.1|
enzyme inhibitor activity	Molecular_function	3 out of 246 genes, 1.2%	295 out of 19390 genes, 1.5%	1	gi|548518762|ref|XM_005696965.1|, gi|548535541|ref|XM_005701943.1|, gi|548470743|ref|XM_005681809.1|
sequence-specific DNA binding	Molecular_function	3 out of 246 genes, 1.2%	295 out of 19390 genes, 1.5%	1	gi|548524367|ref|XM_005698827.1|, gi|548514683|ref|XM_005695574.1|, gi|548521298|ref|XM_005697927.1|
channel activity	Molecular_function	5 out of 246 genes, 2.0%	478 out of 19390 genes, 2.5%	1	gi|548472142|ref|XM_005709766.1|, gi|548500812|ref|XM_005691414.1|, gi|548489007|ref|XM_005687813.1|, gi|548470034|ref|XM_005681464.1|, gi|548488753|ref|XM_005687693.1|
passive transmembrane transporter activity	Molecular_function	5 out of 246 genes, 2.0%	482 out of 19390 genes, 2.5%	1	gi|548472142|ref|XM_005709766.1|, gi|548500812|ref|XM_005691414.1|, gi|548489007|ref|XM_005687813.1|, gi|548470034|ref|XM_005681464.1|, gi|548488753|ref|XM_005687693.1|
nucleotide binding	Molecular_function	32 out of 246 genes, 13.0%	2779 out of 19390 genes, 14.3%	1	gi|548489009|ref|XM_005687814.1|, gi|548511197|ref|XM_005694425.1|, gi|548529334|ref|XM_005700235.1|, gi|548515398|ref|XM_005695866.1|, gi|548499149|ref|XM_005690823.1|, gi|548477012|ref|XM_005683805.1|, gi|548453343|ref|XM_005676018.1|, gi|548473280|ref|XM_005709746.1|, gi|548463189|ref|XM_005679158.1|, gi|548449890|ref|XM_005675039.1|, gi|548508540|ref|XM_005693642.1|, gi|548535729|ref|XM_00570…
nucleoside phosphate binding	Molecular_function	32 out of 246 genes, 13.0%	2779 out of 19390 genes, 14.3%	1	gi|548489009|ref|XM_005687814.1|, gi|548511197|ref|XM_005694425.1|, gi|548529334|ref|XM_005700235.1|, gi|548515398|ref|XM_005695866.1|, gi|548499149|ref|XM_005690823.1|, gi|548477012|ref|XM_005683805.1|, gi|548453343|ref|XM_005676018.1|, gi|548473280|ref|XM_005709746.1|, gi|548463189|ref|XM_005679158.1|, gi|548449890|ref|XM_005675039.1|, gi|548508540|ref|XM_005693642.1|, gi|548535729|ref|XM_00570…
ATPase activity, coupled	Molecular_function	3 out of 246 genes, 1.2%	309 out of 19390 genes, 1.6%	1	gi|548463638|ref|XM_005679328.1|, gi|548471216|ref|XM_005681957.1|, gi|548491974|ref|XM_005688740.1|
carbohydrate binding	Molecular_function	2 out of 246 genes, 0.8%	217 out of 19390 genes, 1.1%	1	gi|548467936|ref|XM_005680885.1|, gi|548519085|ref|XM_005697121.1|
small molecule binding	Molecular_function	33 out of 246 genes, 13.4%	2883 out of 19390 genes, 14.9%	1	gi|548489009|ref|XM_005687814.1|, gi|548511197|ref|XM_005694425.1|, gi|548529334|ref|XM_005700235.1|, gi|548515398|ref|XM_005695866.1|, gi|548499149|ref|XM_005690823.1|, gi|548463632|ref|XM_005679325.1|, gi|548477012|ref|XM_005683805.1|, gi|548453343|ref|XM_005676018.1|, gi|548473280|ref|XM_005709746.1|, gi|548463189|ref|XM_005679158.1|, gi|548449890|ref|XM_005675039.1|, gi|548508540|ref|XM_00569…
phosphoprotein phosphatase activity	Molecular_function	2 out of 246 genes, 0.8%	220 out of 19390 genes, 1.1%	1	gi|548491946|ref|XM_005688726.1|, gi|548490100|ref|XM_005688192.1|
ATPase activity	Molecular_function	3 out of 246 genes, 1.2%	321 out of 19390 genes, 1.7%	1	gi|548463638|ref|XM_005679328.1|, gi|548471216|ref|XM_005681957.1|, gi|548491974|ref|XM_005688740.1|
nucleoside-triphosphatase activity	Molecular_function	10 out of 246 genes, 4.1%	964 out of 19390 genes, 5.0%	1	gi|548463638|ref|XM_005679328.1|, gi|548502485|ref|XM_005691820.1|, gi|548471216|ref|XM_005681957.1|, gi|548513728|ref|XM_005695220.1|, gi|548510064|ref|XM_005694151.1|, gi|548487160|ref|XM_005687083.1|, gi|548490330|ref|XM_005688304.1|, gi|548482723|ref|XM_005685653.1|, gi|548535729|ref|XM_005702034.1|, gi|548491974|ref|XM_005688740.1|
enzyme activator activity	Molecular_function	4 out of 246 genes, 1.6%	431 out of 19390 genes, 2.2%	1	gi|548513728|ref|XM_005695220.1|, gi|548522444|ref|XM_005698234.1|, gi|548460042|ref|XM_005678275.1|, gi|548499320|ref|XM_005690902.1|
secondary active transmembrane transporter activity	Molecular_function	2 out of 246 genes, 0.8%	239 out of 19390 genes, 1.2%	1	gi|548516418|ref|XM_005696134.1|, gi|548534624|ref|XM_005701724.1|
ligase activity, forming carbon-nitrogen bonds	Molecular_function	4 out of 246 genes, 1.6%	463 out of 19390 genes, 2.4%	1	gi|548448900|ref|XM_005674673.1|, gi|548518557|ref|XM_005696873.1|, gi|548464660|ref|XM_005679816.1|, gi|548458535|ref|XM_005677848.1|
protein binding transcription factor activity	Molecular_function	5 out of 246 genes, 2.0%	566 out of 19390 genes, 2.9%	1	gi|548514683|ref|XM_005695574.1|, gi|548522381|ref|XM_005698203.1|, gi|548468662|ref|XM_005681131.1|, gi|548466126|ref|XM_005680329.1|, gi|548531924|ref|XM_005701075.1|
transcription factor binding transcription factor activity	Molecular_function	5 out of 246 genes, 2.0%	566 out of 19390 genes, 2.9%	1	gi|548514683|ref|XM_005695574.1|, gi|548522381|ref|XM_005698203.1|, gi|548468662|ref|XM_005681131.1|, gi|548466126|ref|XM_005680329.1|, gi|548531924|ref|XM_005701075.1|
small conjugating protein ligase activity	Molecular_function	3 out of 246 genes, 1.2%	376 out of 19390 genes, 1.9%	1	gi|548518557|ref|XM_005696873.1|, gi|548464660|ref|XM_005679816.1|, gi|548458535|ref|XM_005677848.1|
acid-amino acid ligase activity	Molecular_function	3 out of 246 genes, 1.2%	403 out of 19390 genes, 2.1%	1	gi|548518557|ref|XM_005696873.1|, gi|548464660|ref|XM_005679816.1|, gi|548458535|ref|XM_005677848.1|
transcription cofactor activity	Molecular_function	4 out of 246 genes, 1.6%	509 out of 19390 genes, 2.6%	1	gi|548514683|ref|XM_005695574.1|, gi|548522381|ref|XM_005698203.1|, gi|548468662|ref|XM_005681131.1|, gi|548466126|ref|XM_005680329.1|
active transmembrane transporter activity	Molecular_function	3 out of 246 genes, 1.2%	416 out of 19390 genes, 2.1%	1	gi|548516418|ref|XM_005696134.1|, gi|548534624|ref|XM_005701724.1|, gi|548491974|ref|XM_005688740.1|
transition metal ion binding	Molecular_function	25 out of 246 genes, 10.2%	2534 out of 19390 genes, 13.1%	1	gi|548483885|ref|XM_005685980.1|, gi|548519358|ref|XM_005697246.1|, gi|548485405|ref|XM_005686536.1|, gi|548529199|ref|XM_005700170.1|, gi|548461279|ref|XM_005678610.1|, gi|548497645|ref|XM_005690379.1|, gi|548468662|ref|XM_005681131.1|, gi|548464304|ref|XM_005679644.1|, gi|548525555|ref|XM_005699119.1|, gi|548487020|ref|XM_005687044.1|, gi|548458121|ref|XM_005677699.1|, gi|548452242|ref|XM_00567…
kinase binding	Molecular_function	2 out of 246 genes, 0.8%	349 out of 19390 genes, 1.8%	1	gi|548514683|ref|XM_005695574.1|, gi|548518776|ref|XM_005696971.1|
ligase activity	Molecular_function	4 out of 246 genes, 1.6%	605 out of 19390 genes, 3.1%	1	gi|548448900|ref|XM_005674673.1|, gi|548518557|ref|XM_005696873.1|, gi|548464660|ref|XM_005679816.1|, gi|548458535|ref|XM_005677848.1|
identical protein binding	Molecular_function	4 out of 246 genes, 1.6%	641 out of 19390 genes, 3.3%	1	gi|548493005|ref|XM_005689002.1|, gi|548508784|ref|XM_005693703.1|, gi|548477720|ref|XM_005684027.1|, gi|548468569|ref|XM_005681085.1|
molecular transducer activity	Molecular_function	19 out of 246 genes, 7.7%	2201 out of 19390 genes, 11.4%	1	gi|548511316|ref|XM_005694467.1|, gi|548514683|ref|XM_005695574.1|, gi|548449289|ref|XM_005674750.1|, gi|548449511|ref|XM_005674857.1|, gi|548476272|ref|XM_005683584.1|, gi|548477675|ref|XM_005684005.1|, gi|548474516|ref|XM_005682984.1|, gi|548519085|ref|XM_005697121.1|, gi|548463189|ref|XM_005679158.1|, gi|548491288|ref|XM_005688490.1|, gi|548482723|ref|XM_005685653.1|, gi|548478393|ref|XM_00568…
signal transducer activity	Molecular_function	15 out of 246 genes, 6.1%	1864 out of 19390 genes, 9.6%	1	gi|548511316|ref|XM_005694467.1|, gi|548478393|ref|XM_005684237.1|, gi|548449289|ref|XM_005674750.1|, gi|548476272|ref|XM_005683584.1|, gi|548500974|ref|XM_005691493.1|, gi|548477675|ref|XM_005684005.1|, gi|548468910|ref|XM_005681246.1|, gi|548474516|ref|XM_005682984.1|, gi|548517047|ref|XM_005696302.1|, gi|548516173|ref|XM_005696085.1|, gi|548519085|ref|XM_005697121.1|, gi|548499922|ref|XM_00569…
receptor activity	Molecular_function	10 out of 246 genes, 4.1%	1383 out of 19390 genes, 7.1%	1	gi|548511316|ref|XM_005694467.1|, gi|548493453|ref|XM_005689073.1|, gi|548478393|ref|XM_005684237.1|, gi|548476272|ref|XM_005683584.1|, gi|548474516|ref|XM_005682984.1|, gi|548519085|ref|XM_005697121.1|, gi|548499922|ref|XM_005691196.1|, gi|548467936|ref|XM_005680885.1|, gi|548463189|ref|XM_005679158.1|, gi|548495237|ref|XM_005689689.1|
G-protein coupled receptor activity	Molecular_function	2 out of 246 genes, 0.8%	585 out of 19390 genes, 3.0%	1	gi|548511316|ref|XM_005694467.1|, gi|548478393|ref|XM_005684237.1|
signaling receptor activity	Molecular_function	7 out of 246 genes, 2.8%	1241 out of 19390 genes, 6.4%	1	gi|548511316|ref|XM_005694467.1|, gi|548463189|ref|XM_005679158.1|, gi|548478393|ref|XM_005684237.1|, gi|548476272|ref|XM_005683584.1|, gi|548474516|ref|XM_005682984.1|, gi|548519085|ref|XM_005697121.1|, gi|548499922|ref|XM_005691196.1|
enzyme binding	Molecular_function	4 out of 246 genes, 1.6%	916 out of 19390 genes, 4.7%	1	gi|548514683|ref|XM_005695574.1|, gi|548511197|ref|XM_005694425.1|, gi|548518776|ref|XM_005696971.1|, gi|548491057|ref|XM_005688445.1|
transmembrane signaling receptor activity	Molecular_function	5 out of 246 genes, 2.0%	1142 out of 19390 genes, 5.9%	1	gi|548511316|ref|XM_005694467.1|, gi|548463189|ref|XM_005679158.1|, gi|548478393|ref|XM_005684237.1|, gi|548476272|ref|XM_005683584.1|, gi|548519085|ref|XM_005697121.1|
