# Supplementary material for: A quantitative transcriptomic analysis of the physiological significance of mTOR signaling in goat fetal fibroblasts
Source: BMC Genomics. 2016 Nov 7;17:879. doi: 10.1186/s12864-016-3151-y (PMC5098276; doi:10.1186/s12864-016-3151-y)
Supplement: Additional file 4: Table S4. — Gene Ontology functional classification of DEGs. (XLS 98 kb) [file 12864_2016_3151_MOESM4_ESM.xls]

Ontology	Class	GO_Number	Numbers_of_Control-VS-CCI779	Genes_of_Control-VS-CCI779
biological_process	biological adhesion	GO:0022610	6	gi|548495237|ref|XM_005689689.1|;gi|548514683|ref|XM_005695574.1|;gi|548494460|ref|XM_005689459.1|;gi|548470620|ref|XM_005681749.1|;gi|548463083|ref|XM_005679142.1|;gi|548494399|ref|XM_005689450.1|
biological_process	biological regulation	GO:0065007	120	gi|548508474|ref|XM_005693631.1|;gi|548530033|ref|XM_005700400.1|;gi|548522360|ref|XM_005698194.1|;gi|548529304|ref|XM_005700221.1|;gi|548489009|ref|XM_005687814.1|;gi|548474516|ref|XM_005682984.1|;gi|548529334|ref|XM_005700235.1|;gi|548505283|ref|XM_005692731.1|;gi|548460042|ref|XM_005678275.1|;gi|548525669|ref|XM_005699173.1|;gi|548500974|ref|XM_005691493.1|;gi|548487160|ref|XM_005687083.1|;gi|…
biological_process	cellular component organization or biogenesis	GO:0071840	56	gi|548514683|ref|XM_005695574.1|;gi|548453315|ref|XM_005676004.1|;gi|548471240|ref|XM_005681961.1|;gi|548519248|ref|XM_005697191.1|;gi|548474516|ref|XM_005682984.1|;gi|548512729|ref|XM_005694900.1|;gi|548480639|ref|XM_005684923.1|;gi|548489009|ref|XM_005687814.1|;gi|548529304|ref|XM_005700221.1|;gi|548456541|ref|XM_005677224.1|;gi|548519085|ref|XM_005697121.1|;gi|548464660|ref|XM_005679816.1|;gi|…
biological_process	cellular process	GO:0009987	215	gi|548524367|ref|XM_005698827.1|;gi|548529239|ref|XM_005700189.1|;gi|548489009|ref|XM_005687814.1|;gi|548514683|ref|XM_005695574.1|;gi|548529304|ref|XM_005700221.1|;gi|548480639|ref|XM_005684923.1|;gi|548479641|ref|XM_005684610.1|;gi|548474516|ref|XM_005682984.1|;gi|548529334|ref|XM_005700235.1|;gi|548505283|ref|XM_005692731.1|;gi|548460042|ref|XM_005678275.1|;gi|548525669|ref|XM_005699173.1|;gi|…
biological_process	developmental process	GO:0032502	72	gi|548518510|ref|XM_005696850.1|;gi|548518512|ref|XM_005696851.1|;gi|548514683|ref|XM_005695574.1|;gi|548525271|ref|XM_005699021.1|;gi|548471240|ref|XM_005681961.1|;gi|548491082|ref|XM_005688450.1|;gi|548470743|ref|XM_005681809.1|;gi|548479641|ref|XM_005684610.1|;gi|548522372|ref|XM_005698199.1|;gi|548511197|ref|XM_005694425.1|;gi|548487160|ref|XM_005687083.1|;gi|548493067|ref|XM_005689011.1|;gi|…
biological_process	establishment of localization	GO:0051234	72	gi|548489009|ref|XM_005687814.1|;gi|548511197|ref|XM_005694425.1|;gi|548519085|ref|XM_005697121.1|;gi|548468569|ref|XM_005681085.1|;gi|548463876|ref|XM_005679444.1|;gi|548477806|ref|XM_005684069.1|;gi|548530033|ref|XM_005700400.1|;gi|548529304|ref|XM_005700221.1|;gi|548526689|ref|XM_005699448.1|;gi|548500812|ref|XM_005691414.1|;gi|548514683|ref|XM_005695574.1|;gi|548493005|ref|XM_005689002.1|;gi|…
biological_process	growth	GO:0040007	11	gi|548463083|ref|XM_005679142.1|;gi|548518510|ref|XM_005696850.1|;gi|548518512|ref|XM_005696851.1|;gi|548468569|ref|XM_005681085.1|;gi|548511551|ref|XM_005694573.1|;gi|548511197|ref|XM_005694425.1|;gi|548529239|ref|XM_005700189.1|;gi|548529304|ref|XM_005700221.1|;gi|548513684|ref|XM_005695199.1|;gi|548511549|ref|XM_005694572.1|;gi|548506664|ref|XM_005693134.1|
biological_process	immune system process	GO:0002376	32	gi|548471568|ref|XM_005682102.1|;gi|548508474|ref|XM_005693631.1|;gi|548468910|ref|XM_005681246.1|;gi|548493453|ref|XM_005689073.1|;gi|548464660|ref|XM_005679816.1|;gi|548494399|ref|XM_005689450.1|;gi|548499149|ref|XM_005690823.1|;gi|548518510|ref|XM_005696850.1|;gi|548518512|ref|XM_005696851.1|;gi|548470620|ref|XM_005681749.1|;gi|548514683|ref|XM_005695574.1|;gi|548522360|ref|XM_005698194.1|;gi|…
biological_process	localization	GO:0051179	78	gi|548489009|ref|XM_005687814.1|;gi|548470743|ref|XM_005681809.1|;gi|548511197|ref|XM_005694425.1|;gi|548519085|ref|XM_005697121.1|;gi|548468569|ref|XM_005681085.1|;gi|548463876|ref|XM_005679444.1|;gi|548477806|ref|XM_005684069.1|;gi|548511551|ref|XM_005694573.1|;gi|548469858|ref|XM_005681379.1|;gi|548530033|ref|XM_005700400.1|;gi|548463083|ref|XM_005679142.1|;gi|548529304|ref|XM_005700221.1|;gi|…
biological_process	locomotion	GO:0040011	20	gi|548489009|ref|XM_005687814.1|;gi|548470743|ref|XM_005681809.1|;gi|548511551|ref|XM_005694573.1|;gi|548518510|ref|XM_005696850.1|;gi|548518512|ref|XM_005696851.1|;gi|548496259|ref|XM_005690026.1|;gi|548493005|ref|XM_005689002.1|;gi|548487160|ref|XM_005687083.1|;gi|548494460|ref|XM_005689459.1|;gi|548463083|ref|XM_005679142.1|;gi|548491732|ref|XM_005688625.1|;gi|548509268|ref|XM_005693900.1|;gi|…
biological_process	metabolic process	GO:0008152	173	gi|548496259|ref|XM_005690026.1|;gi|548481364|ref|XM_005685209.1|;gi|548454546|ref|XM_005676390.1|;gi|548529304|ref|XM_005700221.1|;gi|548499149|ref|XM_005690823.1|;gi|548469702|ref|XM_005681356.1|;gi|548510064|ref|XM_005694151.1|;gi|548482854|ref|XM_005685672.1|;gi|548463189|ref|XM_005679158.1|;gi|548474516|ref|XM_005682984.1|;gi|548497751|ref|XM_005690429.1|;gi|548457103|ref|XM_005677334.1|;gi|…
biological_process	multi-organism process	GO:0051704	26	gi|548489009|ref|XM_005687814.1|;gi|548470620|ref|XM_005681749.1|;gi|548522360|ref|XM_005698194.1|;gi|548521173|ref|XM_005697904.1|;gi|548475934|ref|XM_005683429.1|;gi|548518510|ref|XM_005696850.1|;gi|548518512|ref|XM_005696851.1|;gi|548506664|ref|XM_005693134.1|;gi|548516924|ref|XM_005696246.1|;gi|548535480|ref|XM_005701933.1|;gi|548471568|ref|XM_005682102.1|;gi|548477806|ref|XM_005684069.1|;gi|…
biological_process	multicellular organismal process	GO:0032501	84	gi|548508474|ref|XM_005693631.1|;gi|548530033|ref|XM_005700400.1|;gi|548518510|ref|XM_005696850.1|;gi|548518512|ref|XM_005696851.1|;gi|548514683|ref|XM_005695574.1|;gi|548525271|ref|XM_005699021.1|;gi|548471240|ref|XM_005681961.1|;gi|548491082|ref|XM_005688450.1|;gi|548470743|ref|XM_005681809.1|;gi|548479641|ref|XM_005684610.1|;gi|548453315|ref|XM_005676004.1|;gi|548514321|ref|XM_005695487.1|;gi|…
biological_process	negative regulation of biological process	GO:0048519	24	gi|548511551|ref|XM_005694573.1|;gi|548529304|ref|XM_005700221.1|;gi|548471568|ref|XM_005682102.1|;gi|548528745|ref|XM_005700085.1|;gi|548483741|ref|XM_005685910.1|;gi|548518510|ref|XM_005696850.1|;gi|548518512|ref|XM_005696851.1|;gi|548521298|ref|XM_005697927.1|;gi|548477720|ref|XM_005684027.1|;gi|548523850|ref|XM_005698583.1|;gi|548491057|ref|XM_005688445.1|;gi|548514683|ref|XM_005695574.1|;gi|…
biological_process	positive regulation of biological process	GO:0048518	36	gi|548514683|ref|XM_005695574.1|;gi|548471568|ref|XM_005682102.1|;gi|548508474|ref|XM_005693631.1|;gi|548468910|ref|XM_005681246.1|;gi|548493453|ref|XM_005689073.1|;gi|548464660|ref|XM_005679816.1|;gi|548494399|ref|XM_005689450.1|;gi|548525659|ref|XM_005699168.1|;gi|548506269|ref|XM_005692963.1|;gi|548530033|ref|XM_005700400.1|;gi|548518510|ref|XM_005696850.1|;gi|548518512|ref|XM_005696851.1|;gi|…
biological_process	regulation of biological process	GO:0050789	108	gi|548508474|ref|XM_005693631.1|;gi|548530033|ref|XM_005700400.1|;gi|548529304|ref|XM_005700221.1|;gi|548489009|ref|XM_005687814.1|;gi|548474516|ref|XM_005682984.1|;gi|548529334|ref|XM_005700235.1|;gi|548505283|ref|XM_005692731.1|;gi|548460042|ref|XM_005678275.1|;gi|548525669|ref|XM_005699173.1|;gi|548500974|ref|XM_005691493.1|;gi|548487160|ref|XM_005687083.1|;gi|548478386|ref|XM_005684236.1|;gi|…
biological_process	reproduction	GO:0000003	27	gi|548518510|ref|XM_005696850.1|;gi|548518512|ref|XM_005696851.1|;gi|548480639|ref|XM_005684923.1|;gi|548511087|ref|XM_005694407.1|;gi|548506664|ref|XM_005693134.1|;gi|548490100|ref|XM_005688192.1|;gi|548528745|ref|XM_005700085.1|;gi|548478386|ref|XM_005684236.1|;gi|548470620|ref|XM_005681749.1|;gi|548522360|ref|XM_005698194.1|;gi|548489009|ref|XM_005687814.1|;gi|548514683|ref|XM_005695574.1|;gi|…
biological_process	reproductive process	GO:0022414	25	gi|548518510|ref|XM_005696850.1|;gi|548518512|ref|XM_005696851.1|;gi|548511087|ref|XM_005694407.1|;gi|548480639|ref|XM_005684923.1|;gi|548506664|ref|XM_005693134.1|;gi|548490100|ref|XM_005688192.1|;gi|548470620|ref|XM_005681749.1|;gi|548522360|ref|XM_005698194.1|;gi|548489009|ref|XM_005687814.1|;gi|548514683|ref|XM_005695574.1|;gi|548516924|ref|XM_005696246.1|;gi|548535480|ref|XM_005701933.1|;gi|…
biological_process	response to stimulus	GO:0050896	103	gi|548454122|ref|XM_005676183.1|;gi|548524367|ref|XM_005698827.1|;gi|548529239|ref|XM_005700189.1|;gi|548474516|ref|XM_005682984.1|;gi|548529334|ref|XM_005700235.1|;gi|548505283|ref|XM_005692731.1|;gi|548460042|ref|XM_005678275.1|;gi|548525669|ref|XM_005699173.1|;gi|548500974|ref|XM_005691493.1|;gi|548511197|ref|XM_005694425.1|;gi|548487160|ref|XM_005687083.1|;gi|548513728|ref|XM_005695220.1|;gi|…
biological_process	signaling	GO:0023052	71	gi|548474516|ref|XM_005682984.1|;gi|548529334|ref|XM_005700235.1|;gi|548505283|ref|XM_005692731.1|;gi|548460042|ref|XM_005678275.1|;gi|548525669|ref|XM_005699173.1|;gi|548500974|ref|XM_005691493.1|;gi|548511197|ref|XM_005694425.1|;gi|548487160|ref|XM_005687083.1|;gi|548513728|ref|XM_005695220.1|;gi|548449289|ref|XM_005674750.1|;gi|548511549|ref|XM_005694572.1|;gi|548471568|ref|XM_005682102.1|;gi|…
biological_process	single-organism process	GO:0044699	166	gi|548508474|ref|XM_005693631.1|;gi|548530033|ref|XM_005700400.1|;gi|548518510|ref|XM_005696850.1|;gi|548518512|ref|XM_005696851.1|;gi|548514683|ref|XM_005695574.1|;gi|548525271|ref|XM_005699021.1|;gi|548471240|ref|XM_005681961.1|;gi|548491082|ref|XM_005688450.1|;gi|548470743|ref|XM_005681809.1|;gi|548524367|ref|XM_005698827.1|;gi|548529239|ref|XM_005700189.1|;gi|548489009|ref|XM_005687814.1|;gi|…
cellular_component	cell	GO:0005623	231	gi|548488124|ref|XM_005687481.1|;gi|548471568|ref|XM_005682102.1|;gi|548457103|ref|XM_005677334.1|;gi|548477806|ref|XM_005684069.1|;gi|548524289|ref|XM_005698791.1|;gi|548489035|ref|XM_005687825.1|;gi|548470795|ref|XR_310090.1|;gi|548530563|ref|XM_005700651.1|;gi|548502485|ref|XM_005691820.1|;gi|548476227|ref|XM_005683562.1|;gi|548503877|ref|XM_005692253.1|;gi|548458121|ref|XM_005677699.1|;gi|548…
cellular_component	cell junction	GO:0030054	3	gi|548449289|ref|XM_005674750.1|;gi|548493005|ref|XM_005689002.1|;gi|548514683|ref|XM_005695574.1|
cellular_component	cell part	GO:0044464	231	gi|548488124|ref|XM_005687481.1|;gi|548471568|ref|XM_005682102.1|;gi|548457103|ref|XM_005677334.1|;gi|548477806|ref|XM_005684069.1|;gi|548524289|ref|XM_005698791.1|;gi|548489035|ref|XM_005687825.1|;gi|548470795|ref|XR_310090.1|;gi|548530563|ref|XM_005700651.1|;gi|548502485|ref|XM_005691820.1|;gi|548476227|ref|XM_005683562.1|;gi|548503877|ref|XM_005692253.1|;gi|548458121|ref|XM_005677699.1|;gi|548…
cellular_component	extracellular matrix	GO:0031012	2	gi|548522125|ref|XM_005698084.1|;gi|548535541|ref|XM_005701943.1|
cellular_component	extracellular region	GO:0005576	11	gi|548518510|ref|XM_005696850.1|;gi|548518512|ref|XM_005696851.1|;gi|548511551|ref|XM_005694573.1|;gi|548519248|ref|XM_005697191.1|;gi|548518762|ref|XM_005696965.1|;gi|548470620|ref|XM_005681749.1|;gi|548493453|ref|XM_005689073.1|;gi|548455068|ref|XM_005676645.1|;gi|548530033|ref|XM_005700400.1|;gi|548479092|ref|XM_005684350.1|;gi|548494399|ref|XM_005689450.1|
cellular_component	extracellular region part	GO:0044421	11	gi|548518510|ref|XM_005696850.1|;gi|548518512|ref|XM_005696851.1|;gi|548511551|ref|XM_005694573.1|;gi|548519248|ref|XM_005697191.1|;gi|548518762|ref|XM_005696965.1|;gi|548470620|ref|XM_005681749.1|;gi|548493453|ref|XM_005689073.1|;gi|548455068|ref|XM_005676645.1|;gi|548530033|ref|XM_005700400.1|;gi|548479092|ref|XM_005684350.1|;gi|548494399|ref|XM_005689450.1|
cellular_component	macromolecular complex	GO:0032991	58	gi|548488124|ref|XM_005687481.1|;gi|548471568|ref|XM_005682102.1|;gi|548457103|ref|XM_005677334.1|;gi|548477806|ref|XM_005684069.1|;gi|548524289|ref|XM_005698791.1|;gi|548489035|ref|XM_005687825.1|;gi|548470795|ref|XR_310090.1|;gi|548530563|ref|XM_005700651.1|;gi|548502485|ref|XM_005691820.1|;gi|548493453|ref|XM_005689073.1|;gi|548521044|ref|XM_005697871.1|;gi|548510064|ref|XM_005694151.1|;gi|548…
cellular_component	membrane	GO:0044425	105	gi|548476227|ref|XM_005683562.1|;gi|548521044|ref|XM_005697871.1|;gi|548510064|ref|XM_005694151.1|;gi|548464946|ref|XM_005679869.1|;gi|548526689|ref|XM_005699448.1|;gi|548470743|ref|XM_005681809.1|;gi|548487020|ref|XM_005687044.1|;gi|548459254|ref|XM_005678095.1|;gi|548485405|ref|XM_005686536.1|;gi|548493005|ref|XM_005689002.1|;gi|548466445|ref|XM_005680390.1|;gi|548487160|ref|XM_005687083.1|;gi|…
cellular_component	membrane part	GO:0044425	75	gi|548476227|ref|XM_005683562.1|;gi|548521044|ref|XM_005697871.1|;gi|548510064|ref|XM_005694151.1|;gi|548464946|ref|XM_005679869.1|;gi|548526689|ref|XM_005699448.1|;gi|548495577|ref|XM_005689855.1|;gi|548459956|ref|XM_005678232.1|;gi|548482723|ref|XM_005685653.1|;gi|548490330|ref|XM_005688304.1|;gi|548516418|ref|XM_005696134.1|;gi|548496501|ref|XM_005690136.1|;gi|548476272|ref|XM_005683584.1|;gi|…
cellular_component	membrane-enclosed lumen	GO:0031974	46	gi|548452230|ref|XM_005675648.1|;gi|548521298|ref|XM_005697927.1|;gi|548452242|ref|XM_005675650.1|;gi|548509489|ref|XM_005693955.1|;gi|548475934|ref|XM_005683429.1|;gi|548474516|ref|XM_005682984.1|;gi|548466887|ref|XM_005680555.1|;gi|548524367|ref|XM_005698827.1|;gi|548463876|ref|XM_005679444.1|;gi|548464068|ref|XM_005679536.1|;gi|548497815|ref|XM_005690458.1|;gi|548506553|ref|XM_005693095.1|;gi|…
cellular_component	organelle	GO:0043226	177	gi|548502485|ref|XM_005691820.1|;gi|548476227|ref|XM_005683562.1|;gi|548503877|ref|XM_005692253.1|;gi|548458121|ref|XM_005677699.1|;gi|548489007|ref|XM_005687813.1|;gi|548457313|ref|XM_005677436.1|;gi|548529304|ref|XM_005700221.1|;gi|548524072|ref|XM_005698686.1|;gi|548478005|ref|XM_005684168.1|;gi|548521044|ref|XM_005697871.1|;gi|548510064|ref|XM_005694151.1|;gi|548488124|ref|XM_005687481.1|;gi|…
cellular_component	organelle part	GO:0044422	107	gi|548502485|ref|XM_005691820.1|;gi|548476227|ref|XM_005683562.1|;gi|548478005|ref|XM_005684168.1|;gi|548521044|ref|XM_005697871.1|;gi|548510064|ref|XM_005694151.1|;gi|548493527|ref|XM_005689110.1|;gi|548474909|ref|XM_005683172.1|;gi|548452230|ref|XM_005675648.1|;gi|548521298|ref|XM_005697927.1|;gi|548452242|ref|XM_005675650.1|;gi|548509489|ref|XM_005693955.1|;gi|548475934|ref|XM_005683429.1|;gi|…
molecular_function	antioxidant activity	GO:0016701	1	gi|548487020|ref|XM_005687044.1|
molecular_function	binding	GO:0005488	206	gi|548495237|ref|XM_005689689.1|;gi|548519248|ref|XM_005697191.1|;gi|548449337|ref|XM_005674772.1|;gi|548491057|ref|XM_005688445.1|;gi|548479092|ref|XM_005684350.1|;gi|548468569|ref|XM_005681085.1|;gi|548473427|ref|XM_005682746.1|;gi|548496501|ref|XM_005690136.1|;gi|548479451|ref|XM_005684518.1|;gi|548476272|ref|XM_005683584.1|;gi|548514321|ref|XM_005695487.1|;gi|548488753|ref|XM_005687693.1|;gi|…
molecular_function	catalytic activity	GO:0003824	95	gi|548448900|ref|XM_005674673.1|;gi|548498161|ref|XM_005690627.1|;gi|548463638|ref|XM_005679328.1|;gi|548471216|ref|XM_005681957.1|;gi|548470480|ref|XM_005681680.1|;gi|548481364|ref|XM_005685209.1|;gi|548502652|ref|XM_005691898.1|;gi|548521173|ref|XM_005697904.1|;gi|548491732|ref|XM_005688625.1|;gi|548474909|ref|XM_005683172.1|;gi|548508474|ref|XM_005693631.1|;gi|548492855|ref|XM_005688981.1|;gi|…
molecular_function	enzyme regulator activity	GO:0030234	15	gi|548460042|ref|XM_005678275.1|;gi|548490330|ref|XM_005688304.1|;gi|548485377|ref|XM_005686528.1|;gi|548470743|ref|XM_005681809.1|;gi|548513728|ref|XM_005695220.1|;gi|548522444|ref|XM_005698234.1|;gi|548499320|ref|XM_005690902.1|;gi|548503535|ref|XM_005692135.1|;gi|548497815|ref|XM_005690458.1|;gi|548449289|ref|XM_005674750.1|;gi|548491057|ref|XM_005688445.1|;gi|548535541|ref|XM_005701943.1|;gi|…
molecular_function	molecular transducer activity	GO:0060089	19	gi|548482723|ref|XM_005685653.1|;gi|548490330|ref|XM_005688304.1|;gi|548449511|ref|XM_005674857.1|;gi|548514683|ref|XM_005695574.1|;gi|548516173|ref|XM_005696085.1|;gi|548512959|ref|XM_005695005.1|;gi|548491288|ref|XM_005688490.1|;gi|548477675|ref|XM_005684005.1|;gi|548517047|ref|XM_005696302.1|;gi|548449289|ref|XM_005674750.1|;gi|548500974|ref|XM_005691493.1|;gi|548474516|ref|XM_005682984.1|;gi|…
molecular_function	nucleic acid binding transcription factor activity	GO:0001071	15	gi|548474516|ref|XM_005682984.1|;gi|548499922|ref|XM_005691196.1|;gi|548467529|ref|XM_005680827.1|;gi|548497751|ref|XM_005690429.1|;gi|548509268|ref|XM_005693900.1|;gi|548486182|ref|XM_005686750.1|;gi|548505091|ref|XM_005692641.1|;gi|548481065|ref|XM_005685128.1|;gi|548491082|ref|XM_005688450.1|;gi|548482009|ref|XM_005685337.1|;gi|548466887|ref|XM_005680555.1|;gi|548489930|ref|XM_005688107.1|;gi|…
molecular_function	protein binding transcription factor activity	GO:0000988	5	gi|548531924|ref|XM_005701075.1|;gi|548468662|ref|XM_005681131.1|;gi|548522381|ref|XM_005698203.1|;gi|548466126|ref|XM_005680329.1|;gi|548514683|ref|XM_005695574.1|
molecular_function	receptor activity	GO:0004872	10	gi|548467936|ref|XM_005680885.1|;gi|548495237|ref|XM_005689689.1|;gi|548493453|ref|XM_005689073.1|;gi|548474516|ref|XM_005682984.1|;gi|548499922|ref|XM_005691196.1|;gi|548463189|ref|XM_005679158.1|;gi|548511316|ref|XM_005694467.1|;gi|548478393|ref|XM_005684237.1|;gi|548476272|ref|XM_005683584.1|;gi|548519085|ref|XM_005697121.1|
molecular_function	structural molecule activity	GO:0005198	15	gi|548516924|ref|XM_005696246.1|;gi|548535480|ref|XM_005701933.1|;gi|548471568|ref|XM_005682102.1|;gi|548457103|ref|XM_005677334.1|;gi|548535541|ref|XM_005701943.1|;gi|548477806|ref|XM_005684069.1|;gi|548513349|ref|XM_005695110.1|;gi|548493527|ref|XM_005689110.1|;gi|548477233|ref|XM_005683841.1|;gi|548488464|ref|XM_005687553.1|;gi|548451098|ref|XM_005675281.1|;gi|548489035|ref|XM_005687825.1|;gi|…
molecular_function	transporter activity	GO:0005215	17	gi|548493855|ref|XM_005689266.1|;gi|548510064|ref|XM_005694151.1|;gi|548488753|ref|XM_005687693.1|;gi|548489007|ref|XM_005687813.1|;gi|548502689|ref|XM_005691915.1|;gi|548491974|ref|XM_005688740.1|;gi|548467936|ref|XM_005680885.1|;gi|548453027|ref|XM_005675865.1|;gi|548516418|ref|XM_005696134.1|;gi|548472142|ref|XM_005709766.1|;gi|548534624|ref|XM_005701724.1|;gi|548518255|ref|XM_005696730.1|;gi|…
