# Supplementary material for: A quantitative transcriptomic analysis of the physiological significance of mTOR signaling in goat fetal fibroblasts
Source: BMC Genomics. 2016 Nov 7;17:879. doi: 10.1186/s12864-016-3151-y (PMC5098276; doi:10.1186/s12864-016-3151-y)
Supplement: Additional file 5: Table S5. — KEGG pathway enrichment analysis of DEGs. (XLS 38 kb) [file 12864_2016_3151_MOESM5_ESM.xls]

## Sheet: Sheet1
Pathway	DEGs with pathway annotation (293)	All genes with pathway annotation (22808)	Pathway ID
Shigellosis	10 (3.41%)	235 (1.03%)	ko05131
Oxidative phosphorylation	8 (2.73%)	217 (0.95%)	ko00190
Proteasome	4 (1.37%)	67 (0.29%)	ko03050
TGF-beta signaling pathway	7 (2.39%)	193 (0.85%)	ko04350
Insect hormone biosynthesis	1 (0.34%)	1 (0%)	ko00981
Ribosome	9 (3.07%)	294 (1.29%)	ko03010
Epstein-Barr virus infection	12 (4.1%)	452 (1.98%)	ko05169
Rheumatoid arthritis	6 (2.05%)	170 (0.75%)	ko05323
Cytokine-cytokine receptor interaction	10 (3.41%)	393 (1.72%)	ko04060
Gastric acid secretion	7 (2.39%)	234 (1.03%)	ko04971
mTOR signaling pathway	5 (1.71%)	142 (0.62%)	ko04150
Focal adhesion	14 (4.78%)	641 (2.81%)	ko04510
Glutathione metabolism	4 (1.37%)	100 (0.44%)	ko00480
RNA polymerase	3 (1.02%)	59 (0.26%)	ko03020
Purine metabolism	9 (3.07%)	358 (1.57%)	ko00230
Malaria	4 (1.37%)	111 (0.49%)	ko05144
Morphine addiction	5 (1.71%)	164 (0.72%)	ko05032
Calcium signaling pathway	9 (3.07%)	384 (1.68%)	ko04020
Chemokine signaling pathway	9 (3.07%)	388 (1.7%)	ko04062
Collecting duct acid secretion	3 (1.02%)	75 (0.33%)	ko04966
Vascular smooth muscle contraction	11 (3.75%)	519 (2.28%)	ko04270
Bladder cancer	3 (1.02%)	81 (0.36%)	ko05219
Prostate cancer	6 (2.05%)	241 (1.06%)	ko05215
Salmonella infection	9 (3.07%)	422 (1.85%)	ko05132
Terpenoid backbone biosynthesis	2 (0.68%)	41 (0.18%)	ko00900
Renal cell carcinoma	4 (1.37%)	142 (0.62%)	ko05211
Homologous recombination	2 (0.68%)	46 (0.2%)	ko03440
Pyrimidine metabolism	5 (1.71%)	202 (0.89%)	ko00240
Toll-like receptor signaling pathway	5 (1.71%)	204 (0.89%)	ko04620
Thyroid cancer	3 (1.02%)	95 (0.42%)	ko05216
Epithelial cell signaling in Helicobacter pylori infection	4 (1.37%)	152 (0.67%)	ko05120
Spliceosome	7 (2.39%)	336 (1.47%)	ko03040
Metabolism of xenobiotics by cytochrome P450	4 (1.37%)	163 (0.71%)	ko00980
Amyotrophic lateral sclerosis (ALS)	4 (1.37%)	168 (0.74%)	ko05014
Regulation of autophagy	2 (0.68%)	58 (0.25%)	ko04140
Cytosolic DNA-sensing pathway	3 (1.02%)	113 (0.5%)	ko04623
Transcriptional misregulation in cancer	9 (3.07%)	489 (2.14%)	ko05202
Proximal tubule bicarbonate reclamation	2 (0.68%)	60 (0.26%)	ko04964
Riboflavin metabolism	1 (0.34%)	18 (0.08%)	ko00740
Taste transduction	2 (0.68%)	66 (0.29%)	ko04742
Amoebiasis	6 (2.05%)	312 (1.37%)	ko05146
Hepatitis C	5 (1.71%)	249 (1.09%)	ko05160
Synthesis and degradation of ketone bodies	1 (0.34%)	19 (0.08%)	ko00072
RIG-I-like receptor signaling pathway	3 (1.02%)	127 (0.56%)	ko04622
Retrograde endocannabinoid signaling	4 (1.37%)	189 (0.83%)	ko04723
Influenza A	8 (2.73%)	454 (1.99%)	ko05164
Cocaine addiction	3 (1.02%)	129 (0.57%)	ko05030
RNA transport	7 (2.39%)	387 (1.7%)	ko03013
Regulation of actin cytoskeleton	13 (4.44%)	803 (3.52%)	ko04810
VEGF signaling pathway	4 (1.37%)	195 (0.85%)	ko04370
Serotonergic synapse	5 (1.71%)	263 (1.15%)	ko04726
Drug metabolism - cytochrome P450	3 (1.02%)	137 (0.6%)	ko00982
Chagas disease (American trypanosomiasis)	4 (1.37%)	201 (0.88%)	ko05142
Toxoplasmosis	5 (1.71%)	268 (1.18%)	ko05145
Bacterial invasion of epithelial cells	5 (1.71%)	269 (1.18%)	ko05100
Melanogenesis	4 (1.37%)	206 (0.9%)	ko04916
Melanoma	3 (1.02%)	143 (0.63%)	ko05218
mRNA surveillance pathway	4 (1.37%)	210 (0.92%)	ko03015
Lysosome	5 (1.71%)	278 (1.22%)	ko04142
Aldosterone-regulated sodium reabsorption	2 (0.68%)	83 (0.36%)	ko04960
Fanconi anemia pathway	2 (0.68%)	84 (0.37%)	ko03460
Dorso-ventral axis formation	2 (0.68%)	85 (0.37%)	ko04320
Cholinergic synapse	4 (1.37%)	215 (0.94%)	ko04725
Neurotrophin signaling pathway	6 (2.05%)	352 (1.54%)	ko04722
Lysine degradation	3 (1.02%)	149 (0.65%)	ko00310
Pyruvate metabolism	2 (0.68%)	86 (0.38%)	ko00620
Huntington's disease	6 (2.05%)	355 (1.56%)	ko05016
Tryptophan metabolism	2 (0.68%)	89 (0.39%)	ko00380
Fatty acid metabolism	2 (0.68%)	90 (0.39%)	ko00071
Pathways in cancer	12 (4.1%)	793 (3.48%)	ko05200
Leukocyte transendothelial migration	6 (2.05%)	366 (1.6%)	ko04670
Gap junction	3 (1.02%)	158 (0.69%)	ko04540
p53 signaling pathway	4 (1.37%)	228 (1%)	ko04115
Glycosaminoglycan biosynthesis - chondroitin sulfate	1 (0.34%)	32 (0.14%)	ko00532
Herpes simplex infection	7 (2.39%)	443 (1.94%)	ko05168
Renin-angiotensin system	1 (0.34%)	34 (0.15%)	ko04614
Valine, leucine and isoleucine degradation	2 (0.68%)	100 (0.44%)	ko00280
Mismatch repair	1 (0.34%)	36 (0.16%)	ko03430
Synaptic vesicle cycle	3 (1.02%)	171 (0.75%)	ko04721
Dopaminergic synapse	5 (1.71%)	314 (1.38%)	ko04728
Phototransduction	2 (0.68%)	103 (0.45%)	ko04744
GABAergic synapse	3 (1.02%)	173 (0.76%)	ko04727
One carbon pool by folate	1 (0.34%)	38 (0.17%)	ko00670
Pertussis	3 (1.02%)	175 (0.77%)	ko05133
Parkinson's disease	4 (1.37%)	247 (1.08%)	ko05012
Selenocompound metabolism	1 (0.34%)	39 (0.17%)	ko00450
Phagosome	7 (2.39%)	469 (2.06%)	ko04145
NOD-like receptor signaling pathway	3 (1.02%)	177 (0.78%)	ko04621
Ribosome biogenesis in eukaryotes	3 (1.02%)	177 (0.78%)	ko03008
Histidine metabolism	1 (0.34%)	42 (0.18%)	ko00340
Circadian rhythm - mammal	1 (0.34%)	43 (0.19%)	ko04710
Pathogenic Escherichia coli infection	4 (1.37%)	260 (1.14%)	ko05130
HTLV-I infection	8 (2.73%)	561 (2.46%)	ko05166
Other glycan degradation	1 (0.34%)	44 (0.19%)	ko00511
Type II diabetes mellitus	2 (0.68%)	115 (0.5%)	ko04930
Alcoholism	5 (1.71%)	338 (1.48%)	ko05034
Bile secretion	3 (1.02%)	192 (0.84%)	ko04976
MAPK signaling pathway - fly	1 (0.34%)	49 (0.21%)	ko04013
Citrate cycle (TCA cycle)	1 (0.34%)	50 (0.22%)	ko00020
DNA replication	1 (0.34%)	51 (0.22%)	ko03030
Endometrial cancer	2 (0.68%)	128 (0.56%)	ko05213
Fc epsilon RI signaling pathway	3 (1.02%)	206 (0.9%)	ko04664
Glycosylphosphatidylinositol(GPI)-anchor biosynthesis	1 (0.34%)	53 (0.23%)	ko00563
Tuberculosis	7 (2.39%)	519 (2.28%)	ko05152
Steroid biosynthesis	1 (0.34%)	54 (0.24%)	ko00100
Fc gamma R-mediated phagocytosis	4 (1.37%)	287 (1.26%)	ko04666
alpha-Linolenic acid metabolism	1 (0.34%)	55 (0.24%)	ko00592
Hematopoietic cell lineage	3 (1.02%)	211 (0.93%)	ko04640
Natural killer cell mediated cytotoxicity	4 (1.37%)	295 (1.29%)	ko04650
MAPK signaling pathway	8 (2.73%)	611 (2.68%)	ko04010
Acute myeloid leukemia	2 (0.68%)	139 (0.61%)	ko05221
Pancreatic secretion	3 (1.02%)	220 (0.96%)	ko04972
Progesterone-mediated oocyte maturation	3 (1.02%)	223 (0.98%)	ko04914
Long-term depression	2 (0.68%)	143 (0.63%)	ko04730
Osteoclast differentiation	4 (1.37%)	310 (1.36%)	ko04380
Nicotine addiction	1 (0.34%)	65 (0.28%)	ko05033
Pentose phosphate pathway	1 (0.34%)	65 (0.28%)	ko00030
Arrhythmogenic right ventricular cardiomyopathy (ARVC)	3 (1.02%)	230 (1.01%)	ko05412
Colorectal cancer	2 (0.68%)	150 (0.66%)	ko05210
SNARE interactions in vesicular transport	1 (0.34%)	67 (0.29%)	ko04130
Vibrio cholerae infection	2 (0.68%)	152 (0.67%)	ko05110
Adherens junction	4 (1.37%)	318 (1.39%)	ko04520
Glutamatergic synapse	3 (1.02%)	237 (1.04%)	ko04724
Legionellosis	2 (0.68%)	154 (0.68%)	ko05134
GnRH signaling pathway	3 (1.02%)	240 (1.05%)	ko04912
Pancreatic cancer	2 (0.68%)	157 (0.69%)	ko05212
African trypanosomiasis	1 (0.34%)	75 (0.33%)	ko05143
Glioma	2 (0.68%)	170 (0.75%)	ko05214
Butanoate metabolism	1 (0.34%)	80 (0.35%)	ko00650
Antigen processing and presentation	2 (0.68%)	172 (0.75%)	ko04612
Protein processing in endoplasmic reticulum	4 (1.37%)	352 (1.54%)	ko04141
Glycine, serine and threonine metabolism	1 (0.34%)	85 (0.37%)	ko00260
Salivary secretion	2 (0.68%)	178 (0.78%)	ko04970
Alzheimer's disease	4 (1.37%)	354 (1.55%)	ko05010
Measles	3 (1.02%)	268 (1.18%)	ko05162
Glycerophospholipid metabolism	2 (0.68%)	181 (0.79%)	ko00564
Cell cycle	3 (1.02%)	272 (1.19%)	ko04110
Drug metabolism - other enzymes	1 (0.34%)	89 (0.39%)	ko00983
Primary immunodeficiency	1 (0.34%)	89 (0.39%)	ko05340
N-Glycan biosynthesis	1 (0.34%)	90 (0.39%)	ko00510
Jak-STAT signaling pathway	3 (1.02%)	275 (1.21%)	ko04630
Apoptosis	2 (0.68%)	185 (0.81%)	ko04210
RNA degradation	2 (0.68%)	190 (0.83%)	ko03018
Allograft rejection	1 (0.34%)	95 (0.42%)	ko05330
ECM-receptor interaction	3 (1.02%)	285 (1.25%)	ko04512
Basal cell carcinoma	1 (0.34%)	96 (0.42%)	ko05217
Cardiac muscle contraction	4 (1.37%)	375 (1.64%)	ko04260
Wnt signaling pathway	4 (1.37%)	379 (1.66%)	ko04310
Carbohydrate digestion and absorption	1 (0.34%)	99 (0.43%)	ko04973
Type I diabetes mellitus	1 (0.34%)	101 (0.44%)	ko04940
Endocrine and other factor-regulated calcium reabsorption	1 (0.34%)	102 (0.45%)	ko04961
Sphingolipid metabolism	1 (0.34%)	102 (0.45%)	ko00600
Aminoacyl-tRNA biosynthesis	1 (0.34%)	102 (0.45%)	ko00970
Peroxisome	2 (0.68%)	202 (0.89%)	ko04146
Dilated cardiomyopathy	5 (1.71%)	477 (2.09%)	ko05414
Vasopressin-regulated water reabsorption	1 (0.34%)	103 (0.45%)	ko04962
Fat digestion and absorption	1 (0.34%)	103 (0.45%)	ko04975
Amphetamine addiction	2 (0.68%)	205 (0.9%)	ko05031
Steroid hormone biosynthesis	1 (0.34%)	106 (0.46%)	ko00140
Other types of O-glycan biosynthesis	1 (0.34%)	107 (0.47%)	ko00514
Graft-versus-host disease	1 (0.34%)	108 (0.47%)	ko05332
Oocyte meiosis	3 (1.02%)	305 (1.34%)	ko04114
Small cell lung cancer	2 (0.68%)	210 (0.92%)	ko05222
ErbB signaling pathway	2 (0.68%)	211 (0.93%)	ko04012
Axon guidance	4 (1.37%)	403 (1.77%)	ko04360
Non-small cell lung cancer	1 (0.34%)	112 (0.49%)	ko05223
Autoimmune thyroid disease	1 (0.34%)	112 (0.49%)	ko05320
Viral myocarditis	4 (1.37%)	407 (1.78%)	ko05416
Cell adhesion molecules (CAMs)	3 (1.02%)	316 (1.39%)	ko04514
B cell receptor signaling pathway	2 (0.68%)	220 (0.96%)	ko04662
Fructose and mannose metabolism	1 (0.34%)	116 (0.51%)	ko00051
Mineral absorption	1 (0.34%)	121 (0.53%)	ko04978
Glycolysis / Gluconeogenesis	1 (0.34%)	123 (0.54%)	ko00010
Glycerolipid metabolism	1 (0.34%)	124 (0.54%)	ko00561
Prion diseases	1 (0.34%)	125 (0.55%)	ko05020
Complement and coagulation cascades	2 (0.68%)	233 (1.02%)	ko04610
NF-kappa B signaling pathway	2 (0.68%)	234 (1.03%)	ko04064
Inositol phosphate metabolism	1 (0.34%)	128 (0.56%)	ko00562
Insulin signaling pathway	3 (1.02%)	340 (1.49%)	ko04910
T cell receptor signaling pathway	2 (0.68%)	248 (1.09%)	ko04660
Leishmaniasis	1 (0.34%)	138 (0.61%)	ko05140
Amino sugar and nucleotide sugar metabolism	1 (0.34%)	139 (0.61%)	ko00520
Ubiquitin mediated proteolysis	3 (1.02%)	367 (1.61%)	ko04120
Hypertrophic cardiomyopathy (HCM)	4 (1.37%)	469 (2.06%)	ko05410
Arachidonic acid metabolism	1 (0.34%)	160 (0.7%)	ko00590
Tight junction	5 (1.71%)	593 (2.6%)	ko04530
Long-term potentiation	1 (0.34%)	169 (0.74%)	ko04720
Endocytosis	5 (1.71%)	622 (2.73%)	ko04144
Chronic myeloid leukemia	1 (0.34%)	191 (0.84%)	ko05220
Phosphatidylinositol signaling system	1 (0.34%)	205 (0.9%)	ko04070
Metabolic pathways	23 (7.85%)	2337 (10.25%)	ko01100
Protein digestion and absorption	1 (0.34%)	241 (1.06%)	ko04974
Neuroactive ligand-receptor interaction	2 (0.68%)	430 (1.89%)	ko04080
Olfactory transduction	1 (0.34%)	946 (4.15%)	ko04740
