# Supplementary material for: A quantitative transcriptomic analysis of the physiological significance of mTOR signaling in goat fetal fibroblasts
Source: BMC Genomics. 2016 Nov 7;17:879. doi: 10.1186/s12864-016-3151-y (PMC5098276; doi:10.1186/s12864-016-3151-y)
Supplement: Additional file 6: Table S6. — Validation data of 32 DEGs. (XLS 69 kb) [file 12864_2016_3151_MOESM6_ESM.xls]

## Sheet: Sheet1
gene			X`	X1	X2	X3	X4	X5	X6	X7	X8	X9
OGDH	log2 Ratio(CCI779/Control)-RNA-Seq		1.57956										S	S/(n^1/2)	P-value
	qPCR	Control	1.02786	1.0163	0.928731	1.05946	1.0963	0.913731	1.03756	1.0784	1.05783	1.06236	0.0646205	0.0215402	3.11352e-10
		Treated	1.65983	1.6718	1.46286	1.69741	1.7418	1.45376	1.69753	1.76348	1.73726	1.71253	0.117513	0.0391711
		CCI-779/Control	1.61418	1.64498	1.57511	1.60214	1.58879	1.59101	1.63608	1.63526	1.64228	1.61201
		X` [log2Ratio(CCI779/Control)]-qPCR	0.690636	0.718067	0.655457	0.68	0.667928	0.669945	0.710242	0.709524	0.715703	0.688856
ACADSB	log2 Ratio(CCI779/Control)-RNA-Seq		1.40275
	qPCR	Control	0.937584	0.914709	0.830353	0.999303	0.926709	0.912353	0.983403	0.935676	0.962343	0.973403	0.0507258	0.0169086	1.40473e-13
		Treated	13.5359	13.2413	13.1166	14.1673	13.2362	13.2241	14.0346	13.2462	13.3251	14.2311	0.462147	0.154049
		CCI-779/Control	14.458	14.476	15.7964	14.1772	14.2831	14.4945	14.2715	14.1569	13.8465	14.62
		X` [log2Ratio(CCI779/Control)]-qPCR	3.8529	3.85559	3.98153	3.8255	3.83623	3.85744	3.83506	3.82343	3.79145	3.86987
PGAM2	log2 Ratio(CCI779/Control)-RNA-Seq		1.9695
	qPCR	Control	1.48664	1.4406	1.47853	1.45062	1.5406	1.51253	1.45122	1.54261	1.52153	1.44152	0.0428743	0.0142914	2.02931e-12
		Treated	3.35424	3.49833	3.26406	3.30962	3.45833	3.31406	3.31904	3.46133	3.33126	3.23214	0.0945241	0.031508
		CCI-779/Control	2.25732	2.42839	2.20764	2.28153	2.2448	2.19108	2.28708	2.24381	2.18942	2.24218
		X` [log2Ratio(CCI779/Control)]-qPCR	1.17396	1.28	1.14251	1.19	1.16659	1.13164	1.1935	1.16595	1.13055	1.1649
LOC102179473	log2 Ratio(CCI779/Control)-RNA-Seq		-2.75235
	qPCR	Control	0.999552	0.950439	0.886791	1.18646	0.961239	0.959991	1.09646	0.977124	0.980991	0.996463	0.0889833	0.0296611	1.93998e-09
		Treated	0.200543	0.200137	0.200129	0.200185	0.200255	0.200164	0.200723	0.201355	0.201514	0.200423	0.000540846	0.000180282
		CCI-779/Control	0.201944	0.210573	0.225677	0.168724	0.20833	0.208506	0.183064	0.206069	0.205418	0.201134
		X` [log2Ratio(CCI779/Control)]-qPCR	-2.31255	-2.24761	-2.14767	-2.56726	-2.26306	-2.26184	-2.44958	-2.2788	-2.28336	-2.31377
LOC102189581	log2 Ratio(CCI779/Control)-RNA-Seq		-1.07623
	qPCR	Control	0.999552	0.950439	0.886791	1.18646	0.961239	0.959991	1.09646	0.977124	0.980991	0.996463	0.0889833	0.0296611	1.93998e-09
		Treated	0.200543	0.200137	0.200129	0.200185	0.200255	0.200164	0.200723	0.201355	0.201514	0.200423	0.000540846	0.000180282
		CCI-779/Control	0.201944	0.210573	0.225677	0.168724	0.20833	0.208506	0.183064	0.206069	0.205418	0.201134
		X` [log2Ratio(CCI779/Control)]-qPCR	-2.31255	-2.24761	-2.14767	-2.56726	-2.26306	-2.26184	-2.44958	-2.2788	-2.28336	-2.31377
LOC102188913	log2 Ratio(CCI779/Control)-RNA-Seq		-1.06112
	qPCR	Control	0.999552	0.950439	0.886791	1.18646	0.961239	0.959991	1.09646	0.977124	0.980991	0.996463	0.0889833	0.0296611	1.93998e-09
		Treated	0.200543	0.200137	0.200129	0.200185	0.200255	0.200164	0.200723	0.201355	0.201514	0.200423	0.000540846	0.000180282
		CCI-779/Control	0.201944	0.210573	0.225677	0.168724	0.20833	0.208506	0.183064	0.206069	0.205418	0.201134
		X` [log2Ratio(CCI779/Control)]-qPCR	-2.31255	-2.24761	-2.14767	-2.56726	-2.26306	-2.26184	-2.44958	-2.2788	-2.28336	-2.31377
PSIP1	log2 Ratio(CCI779/Control)-RNA-Seq		-2.37358
	qPCR	Control	1.08548	0.993161	1.08423	1.10701	1.09316	1.07923	1.10001	1.10316	1.10923	1.10012	0.0360345	0.0120115	6.13955e-13
		Treated	0.201502	0.200814	0.201331	0.201518	0.201814	0.202001	0.201111	0.202114	0.201901	0.200911	0.000485318	0.000161773
		CCI-779/Control	0.185822	0.202197	0.185691	0.182039	0.184615	0.187172	0.182827	0.183213	0.18202	0.182627
		X` [log2Ratio(CCI779/Control)]-qPCR	-2.42873	-2.30617	-2.42903	-2.45768	-2.43741	-2.41756	-2.45145	-2.4484	-2.45783	-2.45303
HNMT	log2 Ratio(CCI779/Control)-RNA-Seq		-1.04781
	qPCR	Control	1.02134	1.0163	0.970215	1.07751	1.0093	1.03022	1.02451	1.0103	1.02822	1.02551	0.0278705	0.00929017	3.14983e-12
		Treated	0.572683	0.543726	0.571701	0.609154	0.547126	0.584501	0.590154	0.556126	0.571501	0.580154	0.0212101	0.00707002
		CCI-779/Control	0.560785	0.535003	0.589252	0.565335	0.542082	0.567358	0.576036	0.550454	0.555819	0.565723
		X` [log2Ratio(CCI779/Control)]-qPCR	-0.835062	-0.902381	-0.763043	-0.822822	-0.883417	-0.817668	-0.79577	-0.861307	-0.847314	-0.821833
BDH2	log2 Ratio(CCI779/Control)-RNA-Seq		1.81673
	qPCR	Control	0.835288	0.798341	0.858231	0.844791	0.838341	0.835431	0.842391	0.841341	0.812431	0.846291	0.0184449	0.0061483	6.05516e-14
		Treated	2.77377	2.76046	2.75801	2.8978	2.71346	2.73101	2.8238	2.72546	2.73162	2.82234	0.0614885	0.0204962
		CCI-779/Control	3.32178	3.45774	3.2136	3.4302	3.2367	3.26898	3.35212	3.23942	3.36228	3.33495
		X` [log2Ratio(CCI779/Control)]-qPCR	1.73151	1.78983	1.68419	1.77829	1.69452	1.70884	1.74507	1.69574	1.74944	1.73767
SPHK1	log2 Ratio(CCI779/Control)-RNA-Seq		1.2624
	qPCR	Control	0.988377	1.00472	0.990801	0.944791	1.00242	0.990258	0.988268	1.00169	0.991224	0.981238	0.01806	0.00602002	3.54526e-18
		Treated	2.64659	2.66093	2.63644	2.6219	2.64673	2.63835	2.6326	2.68343	2.66325	2.6357	0.019154	0.00638466
		CCI-779/Control	2.67831	2.64844	2.66092	2.77511	2.64035	2.6643	2.66385	2.67891	2.68683	2.6861
		X` [log2Ratio(CCI779/Control)]-qPCR	1.42119	1.40514	1.41192	1.47255	1.40073	1.41376	1.41351	1.42165	1.4259	1.42551
LOC102184252	log2 Ratio(CCI779/Control)-RNA-Seq		1.62847
	qPCR	Control	0.855843	0.83884	0.878633	0.867428	0.85913	0.880633	0.834228	0.86013	0.869033	0.814528	0.0221772	0.00739239	1.54364e-13
		Treated	2.19835	2.22297	2.14373	2.24299	2.21997	2.25373	2.16119	2.22117	2.23623	2.08319	0.0566941	0.018898
		CCI-779/Control	2.56919	2.65005	2.43984	2.5858	2.58397	2.55921	2.59065	2.58236	2.57324	2.55755
		X` [log2Ratio(CCI779/Control)]-qPCR	1.36101	1.40602	1.28679	1.37061	1.36959	1.3557	1.37331	1.36869	1.36358	1.35476
PIK3CD	log2 Ratio(CCI779/Control)-RNA-Seq		1.15156
	qPCR	Control	0.990725	0.990801	1.00701	0.991722	0.983801	0.997009	0.984222	0.983258	0.997024	0.981682	0.00846373	0.00282124	1.77649e-13
		Treated	1.33278	1.32273	1.34523	1.32611	1.33073	1.32723	1.34221	1.33073	1.32727	1.34279	0.00835971	0.00278657
		CCI-779/Control	1.34535	1.33502	1.33587	1.33718	1.35265	1.33121	1.36373	1.35339	1.33123	1.36784
		X` [log2Ratio(CCI779/Control)]-qPCR	0.427905	0.416857	0.417777	0.419193	0.435785	0.41274	0.447555	0.436573	0.412759	0.451902
PTGS1	log2 Ratio(CCI779/Control)-RNA-Seq		9.39298
	qPCR	Control	1.16119	1.12411	1.17574	1.14172	1.17311	1.17754	1.14632	1.16911	1.17694	1.16611	0.0191395	0.00637983	2.20796e-19
		Treated	9.81144	9.74933	9.87961	9.81773	9.74953	9.87977	9.81993	9.72353	9.87127	9.81223	0.0596091	0.0198697
		CCI-779/Control	8.45124	8.67293	8.40292	8.59905	8.31084	8.39021	8.56646	8.31703	8.38727	8.41448
		X` [log2Ratio(CCI779/Control)]-qPCR	3.07901	3.11652	3.07089	3.10418	3.05499	3.06871	3.0987	3.05607	3.0682	3.07287
LIPA	log2 Ratio(CCI779/Control)-RNA-Seq		-10.5919
	qPCR	Control	1.21756	1.24972	1.22554	1.19748	1.24632	1.22247	1.19241	1.21111	1.22145	1.19152	0.0215608	0.00718693	9.588e-15
		Treated	0.372561	0.397768	0.352357	0.378006	0.397734	0.372234	0.378441	0.382734	0.369234	0.324541	0.0228093	0.00760309
		CCI-779/Control	0.305905	0.318287	0.287512	0.315668	0.319128	0.304494	0.317374	0.316018	0.302292	0.272375
		X` [log2Ratio(CCI779/Control)]-qPCR	-1.71075	-1.6516	-1.7983	-1.66352	-1.64779	-1.71551	-1.65574	-1.66192	-1.72598	-1.87633
MTTP	log2 Ratio(CCI779/Control)-RNA-Seq		-4.92228
	qPCR	Control	1.21469	1.1749	1.24284	1.217	1.2133	1.22124	1.2135	1.21363	1.21424	1.2215	0.017588	0.00586267	5.46815e-12
		Treated	0.52245	0.557623	0.497695	0.561158	0.512323	0.499995	0.522358	0.509323	0.519995	0.521578	0.0227326	0.00757754
		CCI-779/Control	0.430355	0.474611	0.400449	0.461098	0.422254	0.409415	0.430455	0.419667	0.428247	0.426997
		X` [log2Ratio(CCI779/Control)]-qPCR	-1.21827	-1.07518	-1.32031	-1.11685	-1.24382	-1.28836	-1.21607	-1.25268	-1.22349	-1.2277
LIPG	log2 Ratio(CCI779/Control)-RNA-Seq		-2.92228
	qPCR	Control	1.16044	1.13813	1.16666	1.14605	1.15213	1.20666	1.14235	1.15343	1.21166	1.12685	0.029745	0.00991501	2.87956e-13
		Treated	0.269444	0.271652	0.261824	0.281146	0.273252	0.267824	0.272566	0.269252	0.262624	0.264857	0.00606585	0.00202195
		CCI-779/Control	0.232375	0.238682	0.224421	0.245318	0.237171	0.221954	0.238602	0.233435	0.216746	0.235042
		X` [log2Ratio(CCI779/Control)]-qPCR	-2.10652	-2.06684	-2.15572	-2.02727	-2.076	-2.17167	-2.06732	-2.09891	-2.20592	-2.08901
CHURC1	log2 Ratio(CCI779/Control)-RNA-Seq		-11.3487
	qPCR	Control	0.894308	0.895701	0.907519	0.896606	0.896501	0.907739	0.896626	0.896221	0.907229	0.844626	0.0194013	0.0064671	3.59941e-14
		Treated	0.421522	0.423591	0.419165	0.428458	0.423631	0.424325	0.428847	0.423211	0.421225	0.401247	0.00820002	0.00273334
		CCI-779/Control	0.471391	0.472915	0.46188	0.477867	0.472538	0.467452	0.47829	0.472217	0.464298	0.475059
		X` [log2Ratio(CCI779/Control)]-qPCR	-1.0851	-1.08035	-1.11441	-1.06532	-1.0815	-1.09711	-1.06404	-1.08248	-1.10688	-1.07382
PDSS1	log2 Ratio(CCI779/Control)-RNA-Seq		-1.0305
	qPCR	Control	1.2124	1.217	1.22867	1.18766	1.221	1.23267	1.18286	1.2236	1.23567	1.18246	0.0218474	0.00728248	1.79187e-12
		Treated	0.87465	0.897078	0.870848	0.842842	0.898078	0.879848	0.859842	0.891678	0.87779	0.853842	0.0195489	0.0065163
		CCI-779/Control	0.721442	0.737121	0.708774	0.709665	0.735525	0.713775	0.726917	0.728731	0.710377	0.722089
		X` [log2Ratio(CCI779/Control)]-qPCR	-0.471201	-0.440027	-0.496602	-0.49479	-0.443154	-0.486458	-0.460138	-0.456541	-0.493343	-0.469752
UCK1	log2 Ratio(CCI779/Control)-RNA-Seq		1.61466
	qPCR	Control	0.825178	0.802923	0.833992	0.832285	0.825923	0.827992	0.816285	0.831923	0.833992	0.821285	0.0103041	0.00343469	1.87081e-15
		Treated	2.75721	2.7384	2.81843	2.71064	2.7473	2.81393	2.71254	2.7593	2.79113	2.72325	0.0416657	0.0138886
		CCI-779/Control	3.34156	3.41054	3.37944	3.25687	3.32634	3.3985	3.32304	3.31677	3.34671	3.31584
		X` [log2Ratio(CCI779/Control)]-qPCR	1.74039	1.77	1.75679	1.70349	1.73394	1.7649	1.7325	1.72978	1.74274	1.72938
GUCY1B3	log2 Ratio(CCI779/Control)-RNA-Seq		-1.10285
	qPCR	Control	1.28218	1.28343	1.28343	1.27916	1.28533	1.28316	1.27912	1.28577	1.27916	1.28112	0.00263566	0.000878554	2.24062e-13
		Treated	0.884138	0.872655	0.881905	0.90214	0.868626	0.881925	0.902326	0.876626	0.879925	0.891116	0.0120421	0.00401403
		CCI-779/Control	0.689573	0.679942	0.687149	0.705257	0.675802	0.687309	0.705429	0.681793	0.687895	0.695578
		X` [log2Ratio(CCI779/Control)]-qPCR	-0.536375	-0.556517	-0.541305	-0.503779	-0.565327	-0.540968	-0.503426	-0.552595	-0.539739	-0.523716
GUCY2F	log2 Ratio(CCI779/Control)-RNA-Seq		1.07152
	qPCR	Control	0.960831	0.952638	0.957018	0.973092	0.954538	0.957158	0.973852	0.948538	0.957268	0.973379	0.00984846	0.00328282	1.49765e-19
		Treated	3.31415	3.31537	3.2974	3.32817	3.30434	3.29739	3.34797	3.29134	3.2974	3.34797	0.0222051	0.00740171
		CCI-779/Control	3.44939	3.4802	3.44549	3.4202	3.46172	3.44498	3.43786	3.46991	3.44459	3.43954
		X` [log2Ratio(CCI779/Control)]-qPCR	1.78632	1.79917	1.78471	1.77408	1.79149	1.7845	1.78151	1.7949	1.78433	1.78221
LOC102176263	log2 Ratio(CCI779/Control)-RNA-Seq		-1.48278
	qPCR	Control	1.12696	1.12683	1.13176	1.11385	1.12743	1.12818	1.13385	1.12653	1.12833	1.12585	0.00556128	0.00185376	1.10309e-12
		Treated	0.627796	0.66588	0.654299	0.627774	0.59948	0.625299	0.628774	0.59979	0.622499	0.626374	0.0217261	0.00724205
		CCI-779/Control	0.557075	0.590931	0.578125	0.563609	0.531721	0.554256	0.554549	0.532421	0.551701	0.556358
		X` [log2Ratio(CCI779/Control)]-qPCR	-0.844809	-0.758939	-0.790546	-0.827234	-0.911258	-0.851375	-0.850612	-0.90936	-0.858042	-0.845914
PDE8A	log2 Ratio(CCI779/Control)-RNA-Seq		-4.60035
	qPCR	Control	1.04402	1.05363	1.04312	1.05973	1.05123	1.02212	1.04273	1.05423	1.02412	1.04523	0.0131082	0.00436941	6.26654e-15
		Treated	0.718777	0.722576	0.733422	0.733572	0.722116	0.702422	0.712572	0.722316	0.704422	0.715572	0.0111456	0.00371519
		CCI-779/Control	0.688471	0.685795	0.703102	0.692228	0.686924	0.687219	0.683374	0.685159	0.687829	0.68461
		X` [log2Ratio(CCI779/Control)]-qPCR	-0.538581	-0.54415	-0.508194	-0.530681	-0.541778	-0.541159	-0.549252	-0.54549	-0.539877	-0.546646
CHST3	log2 Ratio(CCI779/Control)-RNA-Seq		1.61466
	qPCR	Control	0.917384	0.925619	0.91169	0.918064	0.925789	0.911899	0.902558	0.931789	0.91669	0.912358	0.00904516	0.00301505	3.55059e-18
		Treated	3.69887	3.71305	3.6909	3.68689	3.71302	3.69085	3.63428	3.73672	3.68985	3.73428	0.030848	0.0102827
		CCI-779/Control	4.03211	4.01142	4.04841	4.01594	4.01066	4.04743	4.02665	4.01027	4.02518	4.093
		X` [log2Ratio(CCI779/Control)]-qPCR	2.0115	2.00411	2.01736	2.00574	2.00384	2.01701	2.00958	2.0037	2.00905	2.03316
PIGK	log2 Ratio(CCI779/Control)-RNA-Seq		1.21557
	qPCR	Control	1.87826	1.94825	1.84102	1.8864	1.94235	1.84108	1.8864	1.91335	1.81108	1.8344	0.049466	0.0164887	2.7419e-15
		Treated	16.6675	16.7846	16.3439	17.0292	16.94	16.3432	17.0001	16.943	16.1232	16.5001	0.342681	0.114227
		CCI-779/Control	8.8759	8.61525	8.87761	9.02735	8.72141	8.87699	9.01194	8.85516	8.90256	8.99483
		X` [log2Ratio(CCI779/Control)]-qPCR	3.14974	3.10689	3.15017	3.1743	3.12456	3.15007	3.17184	3.14652	3.15422	3.1691
KHK	log2 Ratio(CCI779/Control)-RNA-Seq		2.9946
	qPCR	Control	0.901714	0.925619	0.88169	0.918064	0.892319	0.883403	0.914064	0.897819	0.887323	0.915124	0.0166505	0.00555015	9.51976e-14
		Treated	3.46869	3.38305	3.4909	3.64689	3.38313	3.4499	3.51689	3.3868	3.44674	3.5139	0.0857406	0.0285802
		CCI-779/Control	3.84747	3.6549	3.95933	3.97237	3.79139	3.90524	3.84753	3.77225	3.88442	3.83981
		X` [log2Ratio(CCI779/Control)]-qPCR	1.94348	1.86983	1.98525	1.99	1.92273	1.96541	1.94393	1.91542	1.9577	1.94103
LOC102173645	log2 Ratio(CCI779/Control)-RNA-Seq		1.92555
	qPCR	Control	1.82107	1.83971	1.79554	1.81396	1.82671	1.81554	1.81256	1.81971	1.83254	1.83336	0.0135512	0.00451707	1.05936e-14
		Treated	3.67388	3.68075	3.69447	3.55623	3.69575	3.69847	3.6567	3.69234	3.69254	3.6977	0.0460263	0.0153421
		CCI-779/Control	2.0175	2.00073	2.05758	1.96048	2.02318	2.03712	2.01742	2.02908	2.01499	2.0169
		X` [log2Ratio(CCI779/Control)]-qPCR	1.01245	1.00052	1.04095	0.971205	1.01662	1.02653	1.01251	1.02083	1.01077	1.01214
AGA	log2 Ratio(CCI779/Control)-RNA-Seq		-1.0731
	qPCR	Control	1.16424	1.18099	1.13673	1.17916	1.16239	1.13658	1.17466	1.16339	1.17458	1.16966	0.0168603	0.00562009	1.05908e-13
		Treated	0.530454	0.526317	0.534785	0.516126	0.532317	0.533685	0.536676	0.530917	0.531685	0.531576	0.00609064	0.00203021
		CCI-779/Control	0.455742	0.445657	0.470457	0.437705	0.45795	0.469553	0.456876	0.456353	0.45266	0.454469
		X` [log2Ratio(CCI779/Control)]-qPCR	-1.13404	-1.16599	-1.08787	-1.19197	-1.12674	-1.09064	-1.13013	-1.13178	-1.1435	-1.13775
RFT1	log2 Ratio(CCI779/Control)-RNA-Seq		-1.46063
	qPCR	Control	0.898612	0.907354	0.899171	0.896463	0.901454	0.899671	0.892533	0.906254	0.892371	0.892235	0.00576147	0.00192049	3.08944e-16
		Treated	0.364757	0.355191	0.36742	0.367717	0.369451	0.367446	0.363237	0.363451	0.367222	0.361677	0.00441878	0.00147293
		CCI-779/Control	0.405936	0.391458	0.408621	0.410186	0.409839	0.408423	0.406973	0.401047	0.411513	0.405361
		X` [log2Ratio(CCI779/Control)]-qPCR	-1.30083	-1.35307	-1.29116	-1.28565	-1.28687	-1.29186	-1.29699	-1.31816	-1.28099	-1.30272
TTC5	log2 Ratio(CCI779/Control)-RNA-Seq		-3.44835
	qPCR	Control	1.32601	1.32337	1.33176	1.33374	1.32527	1.32676	1.33234	1.32237	1.32623	1.31222	0.00656088	0.00218696	8.23084e-17
		Treated	0.953407	0.948688	0.959936	0.960551	0.942488	0.959636	0.960621	0.946588	0.959834	0.942321	0.00819062	0.00273021
		CCI-779/Control	0.719	0.716871	0.720803	0.720196	0.711165	0.723293	0.721005	0.715825	0.72373	0.718114
		X` [log2Ratio(CCI779/Control)]-qPCR	-0.475955	-0.480215	-0.472324	-0.473539	-0.491744	-0.467348	-0.471918	-0.482321	-0.466476	-0.477714
ACYP1	log2 Ratio(CCI779/Control)-RNA-Seq		-2.86339
	qPCR	Control	1.04519	1.04606	1.05702	1.03876	1.04126	1.05242	1.03824	1.04192	1.05194	1.03914	0.00698985	0.00232995	1.62738e-16
		Treated	0.406976	0.395556	0.408951	0.41132	0.395896	0.415951	0.411642	0.397796	0.415231	0.410442	0.00823662	0.00274554
		CCI-779/Control	0.389381	0.378139	0.386891	0.395973	0.380209	0.395234	0.396481	0.381791	0.39473	0.394983
		X` [log2Ratio(CCI779/Control)]-qPCR	-1.36099	-1.40301	-1.37	-1.33653	-1.39514	-1.33922	-1.33468	-1.38914	-1.34106	-1.34014
STARD10	log2 Ratio(CCI779/Control)-RNA-Seq		-1.17986
	qPCR	Control	1.03116	1.03526	1.03952	1.02811	1.03236	1.03252	1.02121	1.03766	1.03253	1.02125	0.0065266	0.00217553	7.55955e-15
		Treated	0.540236	0.564349	0.544421	0.554785	0.532435	0.541421	0.524785	0.532955	0.541484	0.525485	0.013152	0.004384
		CCI-779/Control	0.523894	0.545125	0.523722	0.539614	0.515743	0.524367	0.513883	0.51361	0.524427	0.514553
		X` [log2Ratio(CCI779/Control)]-qPCR	-0.932959	-0.87534	-0.933126	-0.89	-0.955276	-0.93135	-0.960487	-0.961255	-0.931187	-0.958609
S6K1	log2 Ratio(CCI779/Control)-RNA-Seq		-1.68052
	qPCR	Control	1.08269	1.08099	1.08673	1.07916	1.08129	1.08242	1.08216	1.08219	1.08312	1.08613	0.00240351	0.000801172	4.51431e-20
		Treated	0.554146	0.556317	0.554785	0.546126	0.554311	0.553785	0.556126	0.555343	0.554285	0.556236	0.00314924	0.00104975
		CCI-779/Control	0.511822	0.514636	0.510506	0.506064	0.512638	0.511615	0.513902	0.513165	0.511746	0.512128
		X` [log2Ratio(CCI779/Control)]-qPCR	-0.966301	-0.958376	-0.97	-0.982609	-0.963988	-0.96687	-0.960436	-0.962505	-0.9665	-0.965423
VEGF(LOC102189790)	log2 Ratio(CCI779/Control)-RNA-Seq		1.58116
	qPCR	Control	1.05412	1.06654	1.04214	1.03766	1.06234	1.05214	1.04166	1.06764	1.05644	1.06056	0.0113192	0.00377308	1.6748e-17
		Treated	2.81767	2.83497	2.77703	2.7907	2.83767	2.79816	2.7986	2.86467	2.83865	2.8186	0.0284445	0.00948151
		CCI-779/Control	2.67305	2.65811	2.66475	2.68942	2.67116	2.6595	2.68667	2.68319	2.687	2.65765
		X` [log2Ratio(CCI779/Control)]-qPCR	1.41847	1.4104	1.414	1.42729	1.41747	1.41116	1.42582	1.42395	1.426	1.41015
TCF20	log2 Ratio(CCI779/Control)-RNA-Seq		2.207
	qPCR	Control	1.02401	1.0163	1.02873	1.02946	1.0213	1.02543	1.02266	1.0245	1.02343	1.02426	0.00392415	0.00130805	3.55301e-19
		Treated	2.67169	2.6718	2.66286	2.69741	2.67124	2.66124	2.66041	2.66764	2.67324	2.67941	0.0114812	0.00382705
		CCI-779/Control	2.60907	2.62893	2.58849	2.62021	2.61551	2.59524	2.60145	2.60383	2.61203	2.61594
		X` [log2Ratio(CCI779/Control)]-qPCR	1.38352	1.39448	1.37211	1.38968	1.38709	1.37587	1.37932	1.38064	1.38517	1.38733
NFYB	log2 Ratio(CCI779/Control)-RNA-Seq		-2.1364
	qPCR	Control	5.12089	5.12453	5.12144	5.15115	5.12213	5.12112	5.11455	5.12443	5.09412	5.11452	0.0147509	0.00491698	6.88979e-21
		Treated	2.10305	2.10234	2.10352	2.11152	2.10122	2.10121	2.10113	2.10322	2.10217	2.10111	0.00330838	0.00110279
		CCI-779/Control	0.410682	0.41025	0.410727	0.409913	0.410223	0.410303	0.410813	0.410429	0.412666	0.410812
		X` [log2Ratio(CCI779/Control)]-qPCR	-1.28391	-1.28543	-1.28375	-1.28661	-1.28552	-1.28524	-1.28345	-1.28479	-1.27695	-1.28345
NRL	log2 Ratio(CCI779/Control)-RNA-Seq		-2.21702
	qPCR	Control	9.02982	9.02123	9.02013	9.02343	9.03223	9.03713	9.02943	9.03783	9.03714	9.02984	0.00694354	0.00231451	3.38226e-22
		Treated	2.72689	2.74253	2.73561	2.74125	2.71243	2.72056	2.72812	2.71247	2.72057	2.72846	0.0113347	0.00377822
		CCI-779/Control	0.301988	0.304009	0.303279	0.303792	0.300306	0.301043	0.302137	0.300124	0.301043	0.302161
		X` [log2Ratio(CCI779/Control)]-qPCR	-1.72745	-1.71782	-1.72128	-1.71884	-1.7355	-1.73196	-1.72672	-1.73637	-1.73196	-1.72661
RPB1(ODF3L2)	log2 Ratio(CCI779/Control)-RNA-Seq		-9.60617
	qPCR	Control	23.0917	23.0356	23.0385	23.0375	23.1256	23.1185	23.1075	23.0956	23.1385	23.1275	0.042602	0.0142007	1.76366e-22
		Treated	2.92228	2.93637	2.93707	2.93196	2.93237	2.91207	2.91496	2.91437	2.90907	2.91226	0.0117697	0.00392323
		CCI-779/Control	0.126552	0.127471	0.127485	0.127269	0.126802	0.125962	0.126148	0.126187	0.125724	0.125922
		X` [log2Ratio(CCI779/Control)]-qPCR	-2.98222	-2.97176	-2.9716	-2.97405	-2.97935	-2.98894	-2.98681	-2.98636	-2.99167	-2.9894
POLR3G	log2 Ratio(CCI779/Control)-RNA-Seq		-3.52635
	qPCR	Control	3.11314	3.09563	3.13854	3.12754	3.09873	3.11454	3.10954	3.11873	3.10344	3.11154	0.0137355	0.00457849	7.96789e-17
		Treated	2.10812	2.10944	2.10907	2.11226	2.10644	2.10747	2.11016	2.10344	2.10457	2.11023	0.00287842	0.000959475
		CCI-779/Control	0.67718	0.681424	0.67199	0.675376	0.679774	0.676654	0.678611	0.674453	0.67814	0.678197
		X` [log2Ratio(CCI779/Control)]-qPCR	-0.562401	-0.553376	-0.573489	-0.566236	-0.556873	-0.563509	-0.559344	-0.568211	-0.560345	-0.560224
CMYA5	log2 Ratio(CCI779/Control)-RNA-Seq		2.8915
	qPCR	Control	2.02383	2.02235	2.02341	2.02425	2.02533	2.02521	2.02421	2.02264	2.02251	2.02454	0.00114672	0.000382239	9.48576e-24
		Treated	7.6619	7.65345	7.67153	7.67311	7.65583	7.67178	7.65321	7.65127	7.67368	7.65325	0.0101633	0.00338776
		CCI-779/Control	3.78585	3.78444	3.79138	3.79059	3.78005	3.78814	3.78084	3.78282	3.79413	3.78024
		X` [log2Ratio(CCI779/Control)]-qPCR	1.92062	1.92008	1.92272	1.92242	1.91841	1.92149	1.91871	1.91946	1.92377	1.91848
